# Supplementary material for: Postmortem transcriptional profiling reveals widespread increase in inflammation in schizophrenia: a comparison of prefrontal cortex, striatum, and hippocampus among matched tetrads of controls with subjects diagnosed with schizophrenia, bipolar or major depressive disorder
Source: Transl Psychiatry. 2019 May 23;9:151. doi: 10.1038/s41398-019-0492-8 (PMC6533277; doi:10.1038/s41398-019-0492-8)
Supplement: Supplementary file 5 — Supplemental Table 2 [file 41398_2019_492_MOESM5_ESM.xlsx]

## Sheet: Sheet1
	Assay ID	Name	Chromosomes	Exons
GAD1	Hs01065893_m1	glutamate decarboxylase 1	Chr2	5 to 6
GAD2	Hs00609534_m1	glutamate decarboxylase 2	Chr10	15 to 16
PVALB	Hs00161045_m1	parvalbumin	Chr22	4 to 5
SST	Hs00174949_m1	somatostatin	Chr3	1 to 2
CALB2	Hs00242372_m1	calbindin 2	Chr16	10 to 11
NPY	Hs00173470-m1	neuropeptide y	Chr7	3 to 4
IL6	Hs00174131_m1	interleukin 6	Chr7	3 to 4
S100A8	Hs00374264_g1	s100 calcium binding protein A8	Chr1	2 to 3
S100A9	Hs00610058_m1	s100 calcium binding protein A9	Chr1	2 to 3
HSPB1	Hs03044127_g1	heat shock 27kDa protein 1	Chr7	2 to 3
IFITM3	Hs03057129_s1	interferon induced transmembrane protein 3	Chr11	2
SOCS3	Hs02330328_s1	suppressor of cytokine signaling 3	Chr17	2
APOLD1	Hs00707371_s1	apolipoprotein L domain containing 1	Chr12	2
MAFF	Hs00544822_m1	v-maf avian musculoaponeurotic fibrosarcoma oncogene homolog F	Chr22	2 to 3
BAG3	Hs00188713_m1	BCL2-associated athanogene 3	Chr10	1 to 2
CEBPD	Hs00270931_s1	CCAAT/enhancer binding protein, delta	Chr8	1
IL2	Hs00174114_m1	interleukin 2	Chr4	2 to 3
IL12A	Hs01073447_m1	interleukin 12A	Chr3	1 to 2
IL12B	Hs01011518_m1	interleukin 12B	Chr5	5 to 6
RPN1	Hs00161446_m1	ribophorin I	Chr3	8 to 9
RPL13A	Hs04194366_g1	ribosomal protein L13a	Chr19	7
PSMB2	Hs00267650_m1	proteasome (prosome, macropain) subunit, beta type, 2	Chr1	4 to 5
RPLP0	Hs99999902_m1	ribosomal protein, large, P0	Chr12	3
TBP	Hs00427620_m1	TATA box binding protein	Chr6	2 to 3
PPIA	Hs04194521_s1	peptidylprolyl isomerase A (cyclophilin A)	Chr7	5
