# Supplementary material for: Postmortem transcriptional profiling reveals widespread increase in inflammation in schizophrenia: a comparison of prefrontal cortex, striatum, and hippocampus among matched tetrads of controls with subjects diagnosed with schizophrenia, bipolar or major depressive disorder
Source: Transl Psychiatry. 2019 May 23;9:151. doi: 10.1038/s41398-019-0492-8 (PMC6533277; doi:10.1038/s41398-019-0492-8)
Supplement: Supplementary file 6 — Supplemental Table 3 [file 41398_2019_492_MOESM6_ESM.xlsx]

## Sheet: GABA ANCOVA
probe	Sum Sq	Mean Sq	NumDF	DenDF	F.value	Pr(>F)	terms
CALB2	2.046	1.023	2	141.681	8.31381	0.000385467	region
CALB2	0.632833	0.210944	3	52.9141	1.71432	0.175212	Subject_Group
CALB2	0.492428	0.492428	1	30.04	4.00191	0.0545585	PMI
CALB2	0.145337	0.145337	1	71.5457	1.18114	0.280772	pH
CALB2	1.42719	0.237864	6	141.639	1.9331	0.0794295	region:Subject_Group
GAD1	1.07748	0.538741	2	142.029	4.39465	0.0140654	region
GAD1	2.72592	0.90864	3	52.4467	7.41201	0.000314234	Subject_Group
GAD1	0.124728	0.124728	1	51.7919	1.01744	0.317816	PMI
GAD1	0.075646	0.075646	1	62.12	0.617064	0.435126	pH
GAD1	1.88378	0.313963	6	141.934	2.56108	0.0219288	region:Subject_Group
GAD2	9.00607	4.50303	2	137.638	27.7972	7.24579e-11	region
GAD2	2.84544	0.948479	3	52.9092	5.85496	0.00157285	Subject_Group
GAD2	0.601936	0.601936	1	38.6585	3.71575	0.0612719	PMI
GAD2	0.88221	0.88221	1	67.877	5.44588	0.0225837	pH
GAD2	4.55333	0.758889	6	137.425	4.68462	0.000228628	region:Subject_Group
NPY	9.95065	4.97533	2	140.525	19.5908	3.12776e-08	region
NPY	5.23672	1.74557	3	52.4689	6.87335	0.000544311	Subject_Group
NPY	0.279722	0.279722	1	38.6271	1.10143	0.300475	PMI
NPY	3.25435	3.25435	1	65.9336	12.8143	0.000651446	pH
NPY	9.00241	1.5004	6	140.47	5.90797	1.5972e-05	region:Subject_Group
PVALB	3.56061	1.7803	2	140.24	3.52377	0.0321259	region
PVALB	8.94594	2.98198	3	52.6218	5.90227	0.00150256	Subject_Group
PVALB	0.23018	0.23018	1	32.9238	0.455598	0.504401	PMI
PVALB	5.68795	5.68795	1	66.1122	11.2582	0.00131673	pH
PVALB	3.68436	0.61406	6	140.048	1.21542	0.301899	region:Subject_Group
SST	14.5897	7.29483	2	140.486	25.6935	3.0936e-10	region
SST	5.01088	1.67029	3	52.8977	5.88302	0.00152665	Subject_Group
SST	0.103948	0.103948	1	34.3783	0.366121	0.5491	PMI
SST	2.29952	2.29952	1	68.6476	8.09924	0.00583373	pH
SST	9.27886	1.54648	6	140.416	5.44692	4.30789e-05	region:Subject_Group

## Sheet: GABA LMS
probe	contrast	region	estimate	SE	df	t.ratio	p.value	p.value.adj.tukey
CALB2	BD - CTL	HIP	-0.117237	0.114019	209	-1.02822	0.305034	0.664346
CALB2	BD - CTL	PFC	0.0423221	0.114019	209	0.371186	0.710875	0.975831
CALB2	BD - CTL	STR	-0.169942	0.115564	209	-1.47055	0.142918	0.370396
CALB2	MDD - CTL	HIP	-0.258129	0.113881	209	-2.26665	0.0244352	0.0715291
CALB2	MDD - CTL	PFC	0.116734	0.115424	209	1.01135	0.31302	0.675786
CALB2	MDD - CTL	STR	-0.203848	0.1154	209	-1.76645	0.0787802	0.218211
CALB2	SCZ - CTL	HIP	-0.351144	0.116119	209	-3.024	0.002807	0.00839737
CALB2	SCZ - CTL	PFC	-0.027861	0.115887	209	-0.240415	0.810244	0.993167
CALB2	SCZ - CTL	STR	-0.0501878	0.114318	209	-0.43902	0.6611	0.961076
GAD1	BD - CTL	HIP	-0.169712	0.113998	193.709	-1.48872	0.138187	0.359912
GAD1	BD - CTL	PFC	-0.0180745	0.11548	193.637	-0.156517	0.875788	0.998084
GAD1	BD - CTL	STR	-0.0814452	0.115668	194.172	-0.704128	0.482196	0.861166
GAD1	MDD - CTL	HIP	-0.111258	0.1153	192.885	-0.964938	0.335784	0.706959
GAD1	MDD - CTL	PFC	-0.0152391	0.115368	193.145	-0.132091	0.89505	0.998844
GAD1	MDD - CTL	STR	-0.393191	0.113699	192.543	-3.45818	0.000669397	0.00200685
GAD1	SCZ - CTL	HIP	-0.438521	0.114199	192.86	-3.83997	0.000166809	0.000500344
GAD1	SCZ - CTL	PFC	-0.290314	0.114199	192.86	-2.54218	0.0118023	0.0349906
GAD1	SCZ - CTL	STR	-0.178337	0.114199	192.86	-1.56164	0.120013	0.318559
GAD2	BD - CTL	HIP	-0.275956	0.148674	148.698	-1.85611	0.0654165	0.183691
GAD2	BD - CTL	PFC	-0.121257	0.148674	148.698	-0.815591	0.416039	0.800863
GAD2	BD - CTL	STR	0.0957965	0.152549	153.366	0.627973	0.530956	0.896809
GAD2	MDD - CTL	HIP	-0.0344938	0.154638	154.816	-0.223062	0.823781	0.994528
GAD2	MDD - CTL	PFC	-0.0548516	0.150267	149.846	-0.365028	0.715605	0.976998
GAD2	MDD - CTL	STR	0.0329342	0.154392	155.638	0.213316	0.83136	0.995204
GAD2	SCZ - CTL	HIP	-0.839888	0.149174	146.837	-5.63026	8.86821e-08	2.66046e-07
GAD2	SCZ - CTL	PFC	-0.408286	0.149174	146.837	-2.73698	0.00696678	0.0207551
GAD2	SCZ - CTL	STR	0.0702675	0.155419	155.503	0.452116	0.651815	0.957789
NPY	BD - CTL	HIP	-0.395595	0.175211	176.105	-2.25783	0.0251842	0.0736659
NPY	BD - CTL	PFC	-0.0667167	0.175211	176.105	-0.38078	0.703826	0.97402
NPY	BD - CTL	STR	0.0834398	0.173024	175.404	0.482245	0.630233	0.949443
NPY	MDD - CTL	HIP	-0.13174	0.177586	177.533	-0.741835	0.459168	0.841807
NPY	MDD - CTL	PFC	-0.233198	0.172625	174.307	-1.35089	0.178481	0.445562
NPY	MDD - CTL	STR	0.0985007	0.175078	175.968	0.562611	0.574416	0.922918
NPY	SCZ - CTL	HIP	-1.14866	0.173485	173.746	-6.62109	4.27816e-10	1.28345e-09
NPY	SCZ - CTL	PFC	-0.335885	0.175803	175.928	-1.91058	0.0576849	0.163264
NPY	SCZ - CTL	STR	0.0668398	0.173485	173.746	0.385276	0.700504	0.973136
PVALB	BD - CTL	HIP	-0.191723	0.241311	183.83	-0.794505	0.427926	0.812778
PVALB	BD - CTL	PFC	-0.292626	0.250576	185.854	-1.16781	0.244379	0.568568
PVALB	BD - CTL	STR	-0.10623	0.238398	182.988	-0.4456	0.656413	0.959439
PVALB	MDD - CTL	HIP	-0.326321	0.241197	183.198	-1.35292	0.177747	0.444075
PVALB	MDD - CTL	PFC	0.0692553	0.250118	184.892	0.27689	0.782174	0.989665
PVALB	MDD - CTL	STR	-0.432501	0.234666	180.869	-1.84305	0.0669582	0.187724
PVALB	SCZ - CTL	HIP	-0.840287	0.239014	182.275	-3.51564	0.000553526	0.00165966
PVALB	SCZ - CTL	PFC	-0.496553	0.251062	184.055	-1.97781	0.0494428	0.141115
PVALB	SCZ - CTL	STR	-0.450331	0.235645	180.807	-1.91105	0.0575796	0.162983
SST	BD - CTL	HIP	-0.66786	0.189895	171.462	-3.51699	0.000558681	0.00167511
SST	BD - CTL	PFC	-0.369031	0.189599	170.962	-1.94638	0.0532486	0.151391
SST	BD - CTL	STR	0.0186627	0.187292	169.669	0.099645	0.920744	0.999502
SST	MDD - CTL	HIP	-0.279582	0.197523	174.584	-1.41544	0.158722	0.404587
SST	MDD - CTL	PFC	-0.402981	0.186912	168.613	-2.15599	0.0325015	0.0943697
SST	MDD - CTL	STR	0.108654	0.189482	170.636	0.573426	0.567111	0.91888
SST	SCZ - CTL	HIP	-1.12103	0.190517	169.296	-5.88416	2.08857e-08	6.26572e-08
SST	SCZ - CTL	PFC	-0.574073	0.187873	168.18	-3.05565	0.00261239	0.0078167
SST	SCZ - CTL	STR	0.190954	0.187873	168.18	1.0164	0.310899	0.672773

## Sheet: Inflamm ANCOVA
probe	Sum Sq	Mean Sq	NumDF	DenDF	F.value	Pr(>F)	terms
APOLD1	19.6247	19.6247	1	69.9447	20.3716	2.51371e-05	pH
APOLD1	3.86799	3.86799	1	30.3259	4.0152	0.0540957	PMI
APOLD1	12.8739	4.29131	3	53.1727	4.45464	0.00727826	Subject_Group
BAG3	1.30556	1.30556	1	67.9788	3.96735	0.0504097	pH
BAG3	0.24831	0.24831	1	29.4015	0.754571	0.392069	PMI
BAG3	6.75052	2.25017	3	51.9842	6.83788	0.000570696	Subject_Group
CEBPDD	1.79194	1.79194	1	68.9211	4.95078	0.0293546	pH
CEBPDD	1.14504	1.14504	1	30.0459	3.16352	0.0854216	PMI
CEBPDD	2.66959	0.889862	3	52.6389	2.45852	0.0729605	Subject_Group
HSPB1	0.155416	0.155416	1	67.9229	0.369713	0.545189	pH
HSPB1	0.00306656	0.00306656	1	29.4683	0.00729493	0.932513	PMI
HSPB1	2.3997	0.799899	3	52.0355	1.90285	0.140579	Subject_Group
IL12A	0.208028	0.208028	1	67.6715	1.26406	0.264857	pH
IL12A	0.348535	0.348535	1	30.3639	2.11783	0.155855	PMI
IL12A	2.04673	0.682243	3	51.9452	4.14557	0.0104276	Subject_Group
IL12B	0.653311	0.653311	1	62.1539	1.47827	0.228643	pH
IL12B	0.227672	0.227672	1	34.6158	0.515161	0.477729	PMI
IL12B	2.72746	0.909155	3	48.0917	2.05718	0.11833	Subject_Group
IL2	0.00289789	0.00289789	1	66.8512	0.00318624	0.955154	pH
IL2	3.81447	3.81447	1	28.5941	4.19402	0.0498495	PMI
IL2	11.725	3.90834	3	51.4855	4.29723	0.00883086	Subject_Group
IL6	7.3135	7.3135	1	64.6777	2.47161	0.120799	pH
IL6	5.25853	5.25853	1	26.8247	1.77713	0.193714	PMI
IL6	45.4391	15.1464	3	49.9847	5.11874	0.00363553	Subject_Group
IL6R	0.247248	0.247248	1	56.7118	0.497482	0.483496	pH
IL6R	1.8647	1.8647	1	41.4929	3.75192	0.0595756	PMI
IL6R	1.32	0.440001	3	48.5359	0.885318	0.455368	Subject_Group
IFITM3	0.47859	0.47859	1	65.4512	1.75989	0.189249	pH
IFITM3	1.42555	1.42555	1	45.5614	5.24208	0.02673	PMI
IFITM3	9.01424	3.00475	3	52.8744	11.0492	9.70136e-06	Subject_Group
MAFF	5.59148	5.59148	1	69.9681	4.14159	0.0456318	pH
MAFF	5.83948	5.83948	1	31.9008	4.32529	0.0456695	PMI
MAFF	17.0207	5.67357	3	53.1316	4.2024	0.00967481	Subject_Group
S100A8	22.0497	22.0497	1	67.8817	11.0821	0.00141135	pH
S100A8	10.752	10.752	1	30.35	5.40391	0.0269639	PMI
S100A8	27.0829	9.02762	3	51.8651	4.53726	0.00672683	Subject_Group
S100A9	16.7982	16.7982	1	68.434	10.14	0.00218467	pH
S100A9	8.20434	8.20434	1	34.5173	4.95241	0.0326881	PMI
S100A9	24.6309	8.2103	3	52.4525	4.95601	0.00420163	Subject_Group
SOCS3	0.983486	0.983486	1	66.8461	0.445146	0.506946	pH
SOCS3	6.5632	6.5632	1	29.8866	2.97064	0.0951205	PMI
SOCS3	5.27818	1.75939	3	51.193	0.796338	0.501599	Subject_Group

## Sheet: Inflamm LMS
probe	contrast	estimate	SE	df	t.ratio	p.value	p.value.adj.tukey
APOLD1	BD - CTL	0.353253	0.320167	70	1.10334	0.273658	0.616802
APOLD1	MDD - CTL	0.108026	0.319028	70	0.338608	0.735919	0.981583
APOLD1	SCZ - CTL	1.0706	0.32252	70	3.31947	0.00143432	0.00429679
BAG3	BD - CTL	0.159087	0.187163	68	0.849989	0.398314	0.782174
BAG3	MDD - CTL	-0.120632	0.18889	68	-0.638635	0.525206	0.892967
BAG3	SCZ - CTL	0.690416	0.191068	68	3.61345	0.000574248	0.00172176
CEBPDD	BD - CTL	-0.00212622	0.196258	69	-0.0108338	0.991387	0.999999
CEBPDD	MDD - CTL	0.0521897	0.195553	69	0.266882	0.790356	0.990786
CEBPDD	SCZ - CTL	0.463474	0.200482	69	2.31179	0.0237804	0.0696581
HSPB1	BD - CTL	0.244543	0.211537	68	1.15603	0.251715	0.581013
HSPB1	MDD - CTL	0.0192004	0.210747	68	0.0911065	0.927676	0.999622
HSPB1	SCZ - CTL	0.454239	0.219364	68	2.07071	0.0421848	0.121291
IL12A	BD - CTL	0.461033	0.132361	68	3.48315	0.000871226	0.0026114
IL12A	MDD - CTL	0.167257	0.133783	68	1.25022	0.215506	0.517199
IL12A	SCZ - CTL	0.228535	0.135145	68	1.69104	0.0954081	0.259785
IL12B	BD - CTL	-0.480664	0.226273	49.2305	-2.12427	0.0386948	0.111651
IL12B	MDD - CTL	-0.0936565	0.222413	48.196	-0.421093	0.675559	0.965849
IL12B	SCZ - CTL	-0.39266	0.232438	49.9303	-1.68931	0.0973959	0.264654
IL2	BD - CTL	1.11088	0.316103	52.0347	3.51429	0.000922145	0.00276389
IL2	MDD - CTL	0.693163	0.314079	50.8964	2.20697	0.0318527	0.0925467
IL2	SCZ - CTL	0.461316	0.317793	51.0904	1.45163	0.152719	0.39175
IL6	BD - CTL	1.81944	0.591714	65	3.07486	0.0030784	0.00920681
IL6	MDD - CTL	0.0850914	0.582166	65	0.146164	0.884245	0.998449
IL6	SCZ - CTL	1.46399	0.58056	65	2.52169	0.0141393	0.0418209
IL6R	BD - CTL	0.315352	0.239526	45.5439	1.31657	0.194571	0.477506
IL6R	MDD - CTL	-0.0185995	0.239357	45.5893	-0.0777063	0.938402	0.999766
IL6R	SCZ - CTL	0.182414	0.246198	46.7478	0.740924	0.462445	0.844665
IFITM3	BD - CTL	0.0270334	0.170717	53.6655	0.158352	0.874774	0.998036
IFITM3	MDD - CTL	0.0216601	0.169605	52.7727	0.127709	0.898865	0.998966
IFITM3	SCZ - CTL	0.824533	0.171738	53.0861	4.80112	1.32808e-05	3.98419e-05
MAFF	BD - CTL	0.502441	0.379193	54.1583	1.32503	0.190725	0.469985
MAFF	MDD - CTL	0.0803763	0.377708	53.4592	0.2128	0.832292	0.995283
MAFF	SCZ - CTL	1.20946	0.381949	53.971	3.16654	0.0025376	0.00759349
S100A8	BD - CTL	1.20274	0.467271	51.9107	2.57398	0.0129477	0.0383424
S100A8	MDD - CTL	0.706292	0.465491	51.0688	1.5173	0.135356	0.353585
S100A8	SCZ - CTL	1.67745	0.477802	52.0841	3.51077	0.000931496	0.00279188
S100A9	BD - CTL	1.08656	0.42037	52.2725	2.58477	0.0125744	0.0372507
S100A9	MDD - CTL	0.765876	0.418454	51.4939	1.83025	0.0730032	0.20341
S100A9	SCZ - CTL	1.61029	0.429773	52.7371	3.74683	0.000445259	0.00133518
SOCS3	BD - CTL	0.0637375	0.491602	67	0.129653	0.89723	0.998915
SOCS3	MDD - CTL	0.1386	0.489731	67	0.283012	0.77804	0.989065
SOCS3	SCZ - CTL	0.702789	0.507638	67	1.38443	0.170821	0.429907

## Sheet: cytokine ANCOVA
probe	Sum Sq	Mean Sq	NumDF	DenDF	F.value	Pr(>F)	terms
IL6	4.5922	1.53073	3	53.3069	1.46148	0.235468	Subject_Group
IL6	0.495536	0.495536	1	22.7145	0.971321	0.334733	Age
IL6	3.66266	3.66266	1	31.7722	3.40361	0.0743938	PMI
IL8	6.08186	2.02729	3	53.3985	1.17225	0.32899	Subject_Group
IL8	15.6024	15.6024	1	16.9771	9.37501	0.00706629	Sex
IL10	0.927317	0.309106	3	51.9323	0.254667	0.857659	Subject_Group
IL10	2.1022	2.1022	1	61.7535	4.30426	0.0421911	pH
IL10	1.90665	1.90665	1	52.3523	3.1818	0.0802594	PMI
TNFa	0.303499	0.101166	3	53.2498	0.294386	0.829272	Subject_Group
TNFa	1.68851	1.68851	1	17.005	5.36444	0.0332925	Sex
IL1B	3.37425	1.12475	3	51.5842	0.470273	0.70431	Subject_Group
IL1B	4.85911	4.85911	1	31.7774	5.51081	0.0252941	PMI
IL1B	3.90045	3.90045	1	64.9584	5.02488	0.0284081	RIN
IL1B	8.82277	8.82277	1	67.7867	5.02083	0.0283245	pH
IL2	22.5281	7.50938	3	53.3117	3.92794	0.0131953	Subject_Group
IL4	0.936729	0.312243	3	53.1697	1.36799	0.262552	Subject_Group
IL4	0.95547	0.95547	1	17.0097	4.30966	0.0533717	Sex
IL12p70	9.57278	3.19093	3	53.3115	4.2022	0.00966133	Subject_Group
IL12p70	5.9357	5.9357	1	16.9967	8.1171	0.011098	Sex
IL13	1.637	0.545667	3	53.3046	1.0435	0.380929	Subject_Group

## Sheet: cytokine LSM
probe	contrast	estimate	SE	df	t.ratio	p.value
IL6	BD - CTL	0.387379	0.327817	53.4918	1.18169	0.640921
IL6	MDD - CTL	0.199462	0.327641	53.528	0.608783	0.928853
IL6	SCZ - CTL	0.666715	0.332307	53.6142	2.00632	0.198487
IL8	BD - CTL	0.693851	0.418364	53.0548	1.65849	0.355588
IL8	MDD - CTL	0.396849	0.418364	53.0548	0.948572	0.778834
IL8	SCZ - CTL	0.665378	0.424561	53.7556	1.56721	0.405703
IL10	BD - CTL	0.00446396	0.24458	52.3233	0.0182516	0.999998
IL10	MDD - CTL	-0.00413783	0.24252	51.4119	-0.0170618	0.999998
IL10	SCZ - CTL	0.180452	0.250408	52.019	0.720631	0.888435
TNFa	BD - CTL	0.0743495	0.181991	53.0195	0.408534	0.976742
TNFa	MDD - CTL	0.000667885	0.181991	53.0195	0.00366988	1
TNFa	SCZ - CTL	0.148918	0.184967	53.4889	0.805107	0.85174
IL1B	BD - CTL	0.19325	0.420962	51.5167	0.459067	0.967548
IL1B	MDD - CTL	-0.221021	0.41995	50.8787	-0.526303	0.952331
IL1B	SCZ - CTL	0.221867	0.431933	52.09	0.513661	0.955468
IL2	BD - CTL	0.312633	0.448182	53.0317	0.697559	0.897566
IL2	MDD - CTL	0.0266518	0.448182	53.0317	0.0594666	0.999924
IL2	SCZ - CTL	1.36572	0.455227	53.6026	3.00009	0.0206858
IL4	BD - CTL	0.178097	0.152753	53.0086	1.16592	0.650717
IL4	MDD - CTL	0.132323	0.152753	53.0086	0.866254	0.822152
IL4	SCZ - CTL	0.311194	0.15536	53.3368	2.00306	0.199753
IL12p70	BD - CTL	0.12064	0.277366	53.0315	0.43495	0.972174
IL12p70	MDD - CTL	0.0533641	0.277366	53.0315	0.192396	0.997444
IL12p70	SCZ - CTL	0.874793	0.281735	53.6022	3.10503	0.0156023
IL13	BD - CTL	0.104153	0.23441	53.0301	0.444322	0.970431
IL13	MDD - CTL	-0.00839254	0.23441	53.0301	-0.0358029	0.999983
IL13	SCZ - CTL	0.362327	0.238111	53.5897	1.52167	0.431936
