# Supplementary material for: Postmortem transcriptional profiling reveals widespread increase in inflammation in schizophrenia: a comparison of prefrontal cortex, striatum, and hippocampus among matched tetrads of controls with subjects diagnosed with schizophrenia, bipolar or major depressive disorder
Source: Transl Psychiatry. 2019 May 23;9:151. doi: 10.1038/s41398-019-0492-8 (PMC6533277; doi:10.1038/s41398-019-0492-8)
Supplement: Supplementary file 8 — Supplemental Table 5 [file 41398_2019_492_MOESM8_ESM.xlsx]

## Sheet: all genes
Symbol	Entrez Gene Name	Affymetrix(SCZ PFC)	Affymetrix(SCZ HIP)	Affymetrix(SCZ STR)	Affymetrix(BD PFC)	Affymetrix(BD HIP)	Affymetrix(BD STR)	Affymetrix(MDD PFC)	Affymetrix(MDD HIP)	Affymetrix(MDD STR)	Expr p-value(SCZ PFC)	Expr Fold Change(SCZ PFC)	Expr p-value(SCZ HIP)	Expr Fold Change(SCZ HIP)	Expr p-value(SCZ STR)	Expr Fold Change(SCZ STR)	Expr p-value(BD PFC)	Expr Fold Change(BD PFC)	Expr p-value(BD HIP)	Expr Fold Change(BD HIP)	Expr p-value(BD STR)	Expr Fold Change(BD STR)	Expr p-value(MDD PFC)	Expr Fold Change(MDD PFC)	Expr p-value(MDD HIP)	Expr Fold Change(MDD HIP)	Expr p-value(MDD STR)	Expr Fold Change(MDD STR)	Location	Type(s)	Biomarker Application(s)	Drug(s)	Entrez Gene ID for Human	Entrez Gene ID for Mouse	Entrez Gene ID for Rat
AAK1	AP2 associated kinase 1	225522_AT	225522_AT	225522_AT	225522_AT	225522_AT	225522_AT	225522_AT	225522_AT	225522_AT	0.00327	1.125	0.000432	1.219	0.216	1.088	0.0375	1.081	0.176	1.063	0.922	-1.011	0.542	1.018	0.527	-1.02	0.777	1.009	Cytoplasm	kinase			22848	269774	500244
AARS	alanyl-tRNA synthetase	201000_AT	201000_AT	201000_AT	201000_AT	201000_AT	201000_AT	201000_AT	201000_AT	201000_AT	0.141	-1.027	0.00136	-1.089	0.0447	-1.023	0.391	-1.018	0.294	-1.027	0.331	-1.01	0.861	-1.01	0.69	1.005	0.706	1.025	Cytoplasm	enzyme			16	234734	292023
AARSD1	alanyl-tRNA synthetase domain containing 1	222064_S_AT	222064_S_AT	222064_S_AT	222064_S_AT	222064_S_AT	222064_S_AT	222064_S_AT	222064_S_AT	222064_S_AT	0.0367	-1.093	8.77e-06	-1.202	0.108	-1.096	0.905	-1.007	0.164	-1.031	0.804	-1.002	0.929	-1.003	0.0687	1.038	0.893	-1.036	Nucleus	enzyme			80755	69684	619440
AASDHPPT	aminoadipate-semialdehyde dehydrogenase-phosphopantetheinyl transferase	202170_S_AT	202170_S_AT	202170_S_AT	202169_S_AT	202170_S_AT	202170_S_AT	202169_S_AT	202169_S_AT	202169_S_AT	0.0317	-1.217	0.0468	-1.294	0.00242	-1.245	0.308	1.033	0.413	-1.063	0.729	1.042	0.323	1.021	0.107	1.051	0.82	-1.006	Cytoplasm	enzyme			60496	67618	300328
ABCD2	ATP binding cassette subfamily D member 2	207583_AT	207583_AT	207583_AT	207583_AT	207583_AT	207583_AT	207583_AT	207583_AT	207583_AT	0.197	1.017	0.000408	-1.282	0.00662	-1.17	0.525	1.057	0.355	-1.058	0.831	-1.002	0.176	-1.045	0.639	1.056	0.338	-1.059	Cytoplasm	transporter			225	26874	84356
ABCG1	ATP binding cassette subfamily G member 1	232081_AT	232081_AT	232081_AT	232081_AT	232081_AT	232081_AT	232081_AT	232081_AT	232081_AT	0.779	-1.008	0.505	1.059	0.107	-1.06	0.858	-1.014	0.3	-1.032	0.761	-1.012	0.896	-1	0.000517	-1.043	0.356	1.114	Plasma Membrane	transporter	efficacy,unspecified application		9619	11307	85264
ABHD10	abhydrolase domain containing 10	222697_S_AT	222697_S_AT	222697_S_AT	222697_S_AT	222697_S_AT	222697_S_AT	222697_S_AT	222697_S_AT	222697_S_AT	0.0263	-1.186	0.00344	-1.478	0.036	-1.234	0.368	-1.044	0.147	-1.112	0.482	-1.02	0.313	-1.081	0.287	1.026	0.92	-1.058	Cytoplasm	enzyme			55347	213012	303953
ABHD3	abhydrolase domain containing 3	213017_AT	213017_AT	213017_AT	213017_AT	213017_AT	213017_AT	213017_AT	213017_AT	213017_AT	0.00207	1.229	0.742	1.106	0.0912	1.14	0.00448	1.218	0.857	1.165	0.734	1.084	0.588	-1.038	0.099	-1.04	0.451	-1.073	Plasma Membrane	enzyme			171586	106861	291793
ABHD5	abhydrolase domain containing 5	213935_AT	213935_AT	213935_AT	213935_AT	213935_AT	213935_AT	213935_AT	213935_AT	213935_AT	0.534	-1.002	0.505	1.028	0.286	-1.065	0.00405	1.121	0.011	1.097	0.562	1.005	0.434	1.006	0.937	-1.006	0.74	-1.033	Cytoplasm	enzyme			51099	67469	316122
ABHD6	abhydrolase domain containing 6	221679_S_AT	221679_S_AT	221679_S_AT	221679_S_AT	221679_S_AT	221552_AT	221679_S_AT	221679_S_AT	221679_S_AT	0.0354	-1.236	0.00336	-1.444	0.0725	-1.214	0.328	-1.093	0.113	-1.073	0.311	-1.043	0.285	-1.091	0.485	1.063	0.19	1.115	Cytoplasm	enzyme			57406	66082	305795
ABLIM2	actin binding LIM protein family member 2	228132_AT	228132_AT	228132_AT	1567623_AT	1567623_AT	228132_AT	1567623_AT	1567623_AT	228132_AT	0.815	-1.063	0.000233	-1.208	0.00723	-1.216	0.047	-1.083	0.00384	-1.098	0.204	-1.068	0.156	1.067	0.00358	-1.107	0.394	-1.062	Cytoplasm	other			84448	231148	360958
ABRACL	ABRA C-terminal like	223361_AT	223361_AT	223361_AT	223361_AT	223361_AT	223361_AT	223361_AT	223361_AT	223361_AT	0.126	-1.072	0.000399	-1.2	0.019	-1.249	0.981	1.035	0.136	-1.04	0.807	1.027	0.587	1.002	0.525	-1.041	0.0412	-1.146	Other	other			58527	73112	685045
ACADSB	acyl-CoA dehydrogenase, short/branched chain	226030_AT	226030_AT	226030_AT	226030_AT	226030_AT	226030_AT	226030_AT	226030_AT	226030_AT	0.962	-1.01	1.25e-06	-1.302	0.161	-1.127	0.283	1.061	0.518	-1.032	0.882	-1.004	0.235	1.033	0.72	1.008	0.779	1.002	Cytoplasm	enzyme			36	66885	25618
ACAN	aggrecan	217161_X_AT	217161_X_AT	207692_S_AT	217161_X_AT	207692_S_AT	207692_S_AT	217161_X_AT	207692_S_AT	207692_S_AT	0.0706	1.113	0.000298	1.154	0.0317	1.086	0.332	-1.025	0.00536	1.115	0.438	1.028	0.866	1.029	0.00432	1.115	0.803	-1.009	Extracellular Space	other	unspecified application		176
ACAP2	ArfGAP with coiled-coil, ankyrin repeat and PH domains 2	212476_AT	212476_AT	212476_AT	212476_AT	212476_AT	212476_AT	212476_AT	212476_AT	212476_AT	5.38e-05	1.291	0.00243	1.209	0.483	1.045	0.0087	1.161	0.451	1.004	0.693	-1.038	0.233	1.061	0.832	-1.021	0.523	-1.051	Nucleus	other			23527	78618	619382
ACAT2	acetyl-CoA acetyltransferase 2	209608_S_AT	209608_S_AT	209608_S_AT	209608_S_AT	209608_S_AT	209608_S_AT	209608_S_AT	209608_S_AT	209608_S_AT	0.118	-1.064	5.84e-06	-1.451	0.0276	-1.191	0.352	-1.018	0.00251	-1.239	0.287	-1.07	0.861	-1.002	0.92	1.006	0.653	-1.033	Cytoplasm	enzyme			39	110460|224530	308100|365096
ACBD6	acyl-CoA binding domain containing 6	225317_AT	225317_AT	225317_AT	225317_AT	225317_AT	225317_AT	225317_AT	225317_AT	225317_AT	0.0173	-1.071	1.57e-07	-1.266	0.00264	-1.163	0.948	1.032	0.0623	-1.054	0.605	-1.004	0.172	1.07	0.748	1.001	0.809	1.024	Cytoplasm	other			84320	72482	289125
ACE	angiotensin I converting enzyme	227463_AT	227463_AT	227463_AT	227463_AT	227463_AT	227463_AT	227463_AT	227463_AT	227463_AT	0.0267	-1.108	0.832	-1.002	6.25e-06	-1.236	0.186	-1.067	0.796	-1.003	0.11	-1.106	0.115	-1.076	0.577	-1.014	0.373	-1.047	Plasma Membrane	peptidase	efficacy,prognosis	pentopril, quinaprilat, perindoprilat, amlodipine/perindopril, benazeprilat, trandolaprilat, angiotensin-converting enzyme inhibitor, aspirin/lisinopril, amlodipine/benazepril, hydrochlorothiazide/lisinopril, benazepril, enalapril, perindopril, captopril, cilazapril, enalapril/felodipine, hydrochlorothiazide/moexipril, benazepril/hydrochlorothiazide, hydrochlorothiazide/quinapril, fosinopril/hydr…	1636	11421	24310
ACER3	alkaline ceramidase 3	238945_AT	227776_AT	222687_S_AT	238945_AT	227776_AT	238945_AT	238945_AT	238945_AT	227776_AT	0.0225	-1.166	0.0049	-1.196	0.0112	-1.171	0.000595	-1.198	0.144	-1.072	0.248	-1.087	0.000823	-1.154	0.366	-1.066	0.0931	1.097	Cytoplasm	enzyme			55331	66190	499210
ACLY	ATP citrate lyase	210337_S_AT	210337_S_AT	210337_S_AT	210337_S_AT	210337_S_AT	201127_S_AT	210337_S_AT	210337_S_AT	210337_S_AT	0.0708	-1.137	0.000996	-1.349	0.00733	-1.227	0.111	-1.105	0.0716	-1.125	0.137	-1.006	0.385	-1.072	0.477	1.039	0.212	1.09	Cytoplasm	enzyme	unspecified application		47	104112	24159
ACO1	aconitase 1	207071_S_AT	207071_S_AT	207071_S_AT	207071_S_AT	207071_S_AT	207071_S_AT	207071_S_AT	207071_S_AT	207071_S_AT	0.000983	1.141	0.38	1.073	0.312	1.074	0.00128	1.127	0.153	1.054	0.377	1.02	0.877	-1.015	0.794	-1.031	0.895	-1.019	Cytoplasm	enzyme			48	11428	50655
ACOT7	acyl-CoA thioesterase 7	215728_S_AT	215728_S_AT	215728_S_AT	215728_S_AT	215728_S_AT	208002_S_AT	215728_S_AT	215728_S_AT	215728_S_AT	0.014	-1.22	1e-05	-1.573	0.129	-1.167	0.0275	-1.149	0.0135	-1.147	0.814	-1.005	0.203	-1.095	0.83	1.067	0.829	-1.038	Cytoplasm	enzyme			11332	70025	26759
ACOX1	acyl-CoA oxidase 1	209600_S_AT	209600_S_AT	209600_S_AT	209600_S_AT	209600_S_AT	209600_S_AT	209600_S_AT	209600_S_AT	209600_S_AT	0.0673	1.109	0.175	1.11	0.0325	1.166	0.0923	1.103	0.98	1.016	0.522	1.015	0.699	-1.02	0.203	-1.021	0.855	-1.02	Cytoplasm	enzyme			51	11430	50681
ACP1	acid phosphatase 1, soluble	201629_S_AT	201629_S_AT	201629_S_AT	215227_X_AT	215227_X_AT	215227_X_AT	201629_S_AT	215227_X_AT	201629_S_AT	0.00259	-1.298	2.62e-05	-1.682	0.0417	-1.265	0.21	-1.064	0.025	-1.099	0.318	-1.048	0.402	-1.088	0.519	-1.007	0.857	-1.072	Cytoplasm	phosphatase			52	11431
ACP2	acid phosphatase 2, lysosomal	202767_AT	202767_AT	202767_AT	202767_AT	202767_AT	202767_AT	202767_AT	202767_AT	202767_AT	0.671	-1.057	0.000152	-1.23	0.0215	-1.106	0.648	-1.017	0.389	-1.035	0.283	-1.042	0.692	-1.012	0.711	-1.007	0.874	-1.001	Cytoplasm	phosphatase			53	11432	24162
ACSL5	acyl-CoA synthetase long-chain family member 5	218322_S_AT	218322_S_AT	218322_S_AT	222592_S_AT	218322_S_AT	218322_S_AT	218322_S_AT	218322_S_AT	222592_S_AT	0.0439	1.375	1.18e-07	1.493	0.00196	1.28	0.0872	-1.127	0.665	-1.146	0.636	1.077	0.521	1.053	0.835	-1.124	0.19	1.087	Cytoplasm	enzyme			51703	433256	94340
ACSL6	acyl-CoA synthetase long-chain family member 6	213683_AT	213683_AT	213683_AT	211207_S_AT	213683_AT	213683_AT	211207_S_AT	211207_S_AT	211207_S_AT	0.345	-1.064	2.98e-07	-1.438	0.000164	-1.257	0.337	1.08	0.409	-1.072	0.366	-1.073	0.184	-1.1	0.244	-1.044	0.19	-1.127	Cytoplasm	enzyme			23305	216739	117243
ACSS3	acyl-CoA synthetase short-chain family member 3	229222_AT	229222_AT	229222_AT	229222_AT	229222_AT	229222_AT	229222_AT	229222_AT	229222_AT	0.000652	1.385	0.063	1.202	0.245	1.085	0.061	1.189	0.0289	1.171	0.87	1.005	0.684	-1.013	0.459	1.104	0.614	-1.049	Cytoplasm	enzyme			79611	380660	314800
ACTL6B	actin like 6B	206013_S_AT	206013_S_AT	206013_S_AT	206014_AT	206013_S_AT	206013_S_AT	206013_S_AT	206013_S_AT	206014_AT	0.141	-1.113	3.75e-07	-1.477	0.000361	-1.288	0.357	-1.048	0.0137	-1.158	0.899	-1.012	0.985	1.014	0.496	-1.024	0.262	-1.065	Nucleus	other			51412	83766	288563
ACTN2	actinin alpha 2	203863_AT	203861_S_AT	203864_S_AT	203862_S_AT	203861_S_AT	203862_S_AT	203862_S_AT	203864_S_AT	203862_S_AT	0.0241	-1.133	2.85e-06	-1.28	0.00596	-1.128	0.152	1.061	0.0427	-1.077	0.558	1.05	0.987	1.05	0.78	-1.036	0.38	1.035	Nucleus	transcription regulator	unspecified application		88	11472	291245
ACTR10	actin-related protein 10 homolog	222230_S_AT	222230_S_AT	222230_S_AT	222230_S_AT	222230_S_AT	222230_S_AT	222230_S_AT	222230_S_AT	222230_S_AT	0.14	-1.048	2.97e-09	-1.4	0.0127	-1.127	0.515	-1.003	0.000691	-1.141	0.859	1.011	0.62	1.033	0.413	-1.033	0.936	-1.011	Cytoplasm	other			55860	56444	299121
ACTR1A	ARP1 actin-related protein 1 homolog A, centractin alpha	200720_S_AT	200720_S_AT	200720_S_AT	236713_AT	200720_S_AT	200720_S_AT	236713_AT	236713_AT	200721_S_AT	0.0217	-1.196	4.49e-10	-1.562	0.0376	-1.172	0.113	-1.102	0.0018	-1.149	0.861	1.043	0.0434	1.095	0.116	-1.075	0.0397	1.071	Cytoplasm	other			10121	54130	294010
ACTR3B	ARP3 actin related protein 3 homolog B	1555487_A_AT	1555487_A_AT	1555487_A_AT	1555487_A_AT	218868_AT	1555487_A_AT	218868_AT	1555487_A_AT	1555487_A_AT	0.106	-1.135	0.00234	-1.263	0.000219	-1.25	0.341	-1.075	0.0256	-1.086	0.551	-1.061	0.565	1.054	0.456	1.064	0.92	-1.055	Cytoplasm	other			57180	242894	362298
ACTR6	ARP6 actin-related protein 6 homolog	218395_AT	218395_AT	218395_AT	218395_AT	218395_AT	218395_AT	218395_AT	218395_AT	218395_AT	0.909	-1.001	9.71e-06	-1.221	0.0043	-1.146	0.793	1.013	0.00169	-1.105	0.719	-1.021	0.213	1.054	0.899	1.011	0.896	-1.002	Nucleus	transporter			64431	67019	314718
ACVR1	activin A receptor type 1	203935_AT	203935_AT	203935_AT	203935_AT	203935_AT	203935_AT	203935_AT	203935_AT	203935_AT	0.102	-1.078	0.00013	-1.251	0.139	-1.082	0.805	1.012	0.00783	-1.139	0.611	-1.028	0.776	1.002	0.563	-1.022	0.684	-1.026	Plasma Membrane	kinase			90	11477	79558
ACVR1C	activin A receptor type 1C	1552519_AT	1552519_AT	1552519_AT	1552519_AT	1552519_AT	1552519_AT	1552519_AT	1552519_AT	1552519_AT	0.745	-1.029	1.88e-07	-1.69	0.261	-1.087	0.816	1.029	0.00601	-1.254	0.793	1.069	0.683	1.046	0.132	-1.015	0.815	1.003	Plasma Membrane	kinase			130399	269275	245921
ACVR2A	activin A receptor type 2A	228416_AT	228416_AT	205327_S_AT	228416_AT	205327_S_AT	228416_AT	228416_AT	228416_AT	228416_AT	0.0804	1.083	0.199	1.077	0.389	-1.033	0.0363	1.08	0.532	-1.021	0.647	1.04	0.635	1.021	0.0293	-1.088	0.247	-1.053	Plasma Membrane	kinase			92	11480	29263
ACYP2	acylphosphatase 2	206833_S_AT	206833_S_AT	206833_S_AT	206833_S_AT	206833_S_AT	206833_S_AT	206833_S_AT	206833_S_AT	206833_S_AT	0.0519	-1.094	1.19e-08	-1.315	5.13e-05	-1.218	0.792	-1.011	0.00193	-1.104	0.507	-1.038	0.956	1.008	0.342	-1.02	0.801	-1.033	Cytoplasm	enzyme			98	75572	364224
ADAM10	ADAM metallopeptidase domain 10	202604_X_AT	202604_X_AT	214895_S_AT	214895_S_AT	202604_X_AT	202604_X_AT	202604_X_AT	202604_X_AT	214895_S_AT	0.0519	-1.174	0.000799	-1.337	0.289	-1.182	0.621	1.058	0.0593	-1.114	0.961	-1.006	0.0536	-1.154	0.878	-1.032	0.0274	1.115	Plasma Membrane	peptidase			102	11487	29650
ADAM11	ADAM metallopeptidase domain 11	207880_AT	207880_AT	207880_AT	207880_AT	207880_AT	207880_AT	207880_AT	207880_AT	207880_AT	0.000355	-1.173	1.13e-05	-1.23	0.786	-1.017	0.000194	-1.163	0.213	-1.044	0.996	-1.006	0.0337	-1.065	0.626	-1.008	0.334	-1.038	Plasma Membrane	peptidase			4185	11488	360638
ADAM12	ADAM metallopeptidase domain 12	202952_S_AT	202952_S_AT	202952_S_AT	202952_S_AT	202952_S_AT	202952_S_AT	202952_S_AT	202952_S_AT	202952_S_AT	0.855	1.007	0.137	1.04	4.04e-07	-1.232	0.336	-1.035	0.822	-1.007	4.31e-05	-1.152	0.802	1.005	0.804	-1.009	0.000725	-1.157	Plasma Membrane	peptidase	diagnosis		8038	11489	679837
ADAM15	ADAM metallopeptidase domain 15	1555896_A_AT	1555896_A_AT	1555896_A_AT	1555896_A_AT	1555896_A_AT	1555896_A_AT	1555896_A_AT	1555896_A_AT	1555896_A_AT	0.381	-1.008	0.0273	-1.055	0.629	-1.016	0.000339	-1.125	0.000136	-1.099	0.924	1.004	0.555	1.006	0.021	-1.043	0.456	-1.019	Plasma Membrane	peptidase			8751	11490	57025
ADAM22	ADAM metallopeptidase domain 22	244194_AT	244194_AT	213411_AT	213411_AT	244194_AT	213411_AT	213411_AT	213411_AT	244194_AT	0.00476	-1.155	8.51e-07	-1.321	0.0202	-1.091	0.402	1.04	0.334	-1.08	0.703	-1.025	0.211	1.06	0.287	1.012	0.483	-1.033	Plasma Membrane	peptidase			53616	11496
ADAM23	ADAM metallopeptidase domain 23	206046_AT	206046_AT	206046_AT	206046_AT	206046_AT	244463_AT	213808_AT	206046_AT	206046_AT	0.145	-1.121	7.19e-05	-1.269	0.0165	-1.103	0.209	-1.081	0.472	-1.071	0.823	1.05	0.223	1.065	0.485	1.038	0.653	-1.045	Plasma Membrane	peptidase			8745	23792	301460
ADAM33	ADAM metallopeptidase domain 33	233868_X_AT	233868_X_AT	233868_X_AT	233868_X_AT	233868_X_AT	233868_X_AT	233868_X_AT	233868_X_AT	233868_X_AT	0.0149	1.124	2.84e-07	1.281	0.22	1.077	0.936	-1.009	0.00786	1.11	0.52	1.047	0.664	-1.001	0.176	1.04	0.686	1.002	Plasma Membrane	peptidase			80332	110751	311425
ADAMTS9	ADAM metallopeptidase with thrombospondin type 1 motif 9	220287_AT	220287_AT	220287_AT	233785_AT	220287_AT	220287_AT	220287_AT	220287_AT	220287_AT	0.0276	1.289	0.000221	1.603	0.000348	1.367	0.336	-1.029	0.476	1.179	0.195	1.156	0.84	1.094	0.435	1.119	0.988	1.115	Extracellular Space	peptidase	diagnosis,disease progression		56999	101401	312566
ADARB1	adenosine deaminase, RNA specific B1	203865_S_AT	203865_S_AT	203865_S_AT	207999_S_AT	203865_S_AT	203865_S_AT	207999_S_AT	203865_S_AT	207999_S_AT	0.278	-1.086	0.00047	-1.24	0.00522	-1.184	0.113	-1.057	0.0015	-1.171	0.847	-1.011	0.436	1.032	0.0381	-1.058	0.298	-1.039	Nucleus	enzyme			104	110532	25367
ADCY7	adenylate cyclase 7	1554827_A_AT	1554827_A_AT	1554827_A_AT	1554827_A_AT	1554827_A_AT	1554827_A_AT	1554827_A_AT	1554827_A_AT	1554827_A_AT	0.0117	1.105	0.305	1.057	0.607	1.023	0.411	-1.035	0.336	-1.019	0.922	1.001	0.211	1.052	0.197	1.071	0.646	1.024	Plasma Membrane	enzyme			113	11513	84420
ADD2	adducin 2	205268_S_AT	230988_AT	205268_S_AT	205268_S_AT	230988_AT	205268_S_AT	230988_AT	205268_S_AT	230988_AT	0.0991	-1.137	0.000435	-1.244	0.00346	-1.235	0.16	-1.101	0.356	-1.062	0.517	-1.065	0.157	1.041	0.127	1.083	0.463	-1.023	Cytoplasm	other			119	11519	24171
ADGRF5	adhesion G protein-coupled receptor F5	212951_AT	212951_AT	212951_AT	212951_AT	212951_AT	212951_AT	212951_AT	212951_AT	212951_AT	0.44	-1.044	0.18	1.09	0.672	1.02	0.846	-1.013	0.0872	-1.083	0.185	1.066	0.6	-1.04	0.00365	-1.086	0.501	1.102	Plasma Membrane	G-protein coupled receptor			221395	224792	245977
ADGRG1	adhesion G protein-coupled receptor G1	212070_AT	212070_AT	212070_AT	212070_AT	212070_AT	212070_AT	212070_AT	212070_AT	212070_AT	0.0283	1.185	0.0274	1.229	0.0482	1.121	0.169	1.06	0.823	1.018	0.721	-1.051	0.857	-1.007	0.549	1.012	0.802	-1.064	Plasma Membrane	G-protein coupled receptor			9289	14766	260326
ADGRV1	adhesion G protein-coupled receptor V1	223582_AT	223582_AT	223582_AT	223582_AT	223582_AT	223582_AT	223582_AT	223582_AT	223582_AT	0.616	1.081	0.0552	-1.107	0.943	1.032	0.432	1.123	0.783	-1.033	0.201	-1.107	0.02	-1.173	0.0584	-1.036	0.0161	-1.217	Plasma Membrane	G-protein coupled receptor			84059	110789	100362255
ADH1B	alcohol dehydrogenase 1B (class I), beta polypeptide	209613_S_AT	209613_S_AT	209613_S_AT	209613_S_AT	209613_S_AT	209613_S_AT	209613_S_AT	209613_S_AT	209613_S_AT	0.103	1.124	7.38e-05	1.412	0.13	1.125	0.213	1.092	0.256	1.067	0.0652	1.118	0.695	1.002	0.614	1.016	0.644	1.009	Cytoplasm	enzyme		fomepizole	125
ADH4	alcohol dehydrogenase 4 (class II), pi polypeptide	223781_X_AT	223781_X_AT	223781_X_AT	223781_X_AT	223781_X_AT	223781_X_AT	223781_X_AT	223781_X_AT	223781_X_AT	0.136	1.065	1.77e-05	1.231	0.432	1.046	0.258	1.064	0.0944	1.089	0.488	1.024	0.505	1.031	0.629	1.021	0.679	-1.01	Cytoplasm	enzyme			127	26876	29646
ADI1	acireductone dioxygenase 1	217761_AT	217761_AT	217761_AT	217761_AT	217761_AT	217761_AT	217761_AT	217761_AT	217761_AT	0.38	1.137	0.0121	-1.128	0.0608	-1.12	0.00517	1.25	0.663	1.016	0.873	1.025	0.853	-1.02	0.844	-1.001	0.3	-1.081	Nucleus	enzyme			55256	104923	298934
ADK	adenosine kinase	204119_S_AT	204119_S_AT	204119_S_AT	204119_S_AT	204119_S_AT	204119_S_AT	204119_S_AT	204119_S_AT	204119_S_AT	0.0247	-1.126	3.8e-05	-1.282	0.000319	-1.197	0.552	-1.029	0.132	-1.061	0.282	-1.027	0.813	-1.04	0.932	1.01	0.583	-1.05	Nucleus	kinase	unspecified application	adenosine kinase inhibitor, pegintron/ribavirin, PEG-interferon alfa-2a/ribavirin, nitazoxanide/peginterferon alfa-2a/ribavirin, interferon alfacon-1/ribavirin, interferon alfa-2b/ribavirin, ribavirin	132	11534	25368
ADM	adrenomedullin	202912_AT	202912_AT	202912_AT	202912_AT	202912_AT	202912_AT	202912_AT	202912_AT	202912_AT	0.0017	3.021	0.000318	3.297	0.0113	2.497	0.335	1.492	0.508	1.037	0.896	1.277	0.522	1.26	0.2	-1.008	0.743	1.247	Extracellular Space	other	prognosis,unspecified application		133	11535	25026
ADO	2-aminoethanethiol dioxygenase	212502_AT	212500_AT	212502_AT	212502_AT	212500_AT	212502_AT	212502_AT	212500_AT	212502_AT	0.0175	-1.096	0.000256	-1.217	0.00887	-1.128	0.622	-1.016	0.0401	-1.083	0.285	-1.033	0.669	-1.019	0.87	-1.016	0.446	1.034	Cytoplasm	enzyme			84890	211488	309732
ADORA2B	adenosine A2b receptor	205891_AT	205891_AT	205891_AT	205891_AT	205891_AT	205891_AT	205891_AT	205891_AT	205891_AT	0.0123	1.283	0.134	1.206	0.624	-1.015	0.0779	1.172	0.116	1.172	0.791	-1.021	0.0647	-1.156	0.377	1.106	0.0279	-1.204	Plasma Membrane	G-protein coupled receptor		adenosine, enprofylline, dyphylline, aspirin/butalbital/caffeine, acetaminophen/caffeine/dihydrocodeine, acetaminophen/aspirin/caffeine, caffeine/ergotamine, aspirin/caffeine/propoxyphene, aspirin/butalbital/caffeine/codeine, aspirin/caffeine/dihydrocodeine, acetaminophen/butalbital/caffeine, aspirin/caffeine/orphenadrine, acetaminophen/butalbital/caffeine/codeine, theophylline, caffeine, acetami…	136	11541	29316
ADRA2B	adrenoceptor alpha 2B	208544_AT	208544_AT	208544_AT	208544_AT	208544_AT	208544_AT	208544_AT	208544_AT	208544_AT	0.0823	-1.07	0.000356	1.175	0.267	1.064	0.352	-1.058	0.93	1.025	0.475	-1.025	0.152	-1.055	0.0314	1.077	0.487	-1.046	Plasma Membrane	G-protein coupled receptor		paliperidone, risperidone, acetaminophen/clemastine/pseudoephedrine, articaine/epinephrine, bupivacaine/epinephrine, caffeine/ergotamine, acetaminophen/dexbrompheniramine/pseudoephedrine, dapiprazole, dexbrompheniramine/pseudoephedrine, chlorpheniramine/ibuprofen/pseudoephedrine, dipivefrin, cetirizine/pseudoephedrine, asenapine, epinephrine/prilocaine, epinephrine/lidocaine, myogane, dextrometho…	151	11552	24174
ADRA2C	adrenoceptor alpha 2C	206128_AT	206128_AT	206128_AT	206128_AT	206128_AT	206128_AT	206128_AT	206128_AT	206128_AT	0.571	1.056	4.88e-05	1.19	0.0129	-1.064	0.324	1.023	0.000135	1.167	0.28	-1.048	0.645	1.024	0.00953	1.073	0.0597	-1.073	Plasma Membrane	G-protein coupled receptor		paliperidone, risperidone, antazoline/naphazoline, acetaminophen/clemastine/pseudoephedrine, articaine/epinephrine, caffeine/ergotamine, acetaminophen/dexbrompheniramine/pseudoephedrine, dapiprazole, dexbrompheniramine/pseudoephedrine, chlorpheniramine/ibuprofen/pseudoephedrine, dipivefrin, cetirizine/pseudoephedrine, asenapine, epinephrine/prilocaine, epinephrine/lidocaine, myogane, lurasidone, …	152	11553	24175
ADRM1	adhesion regulating molecule 1	201281_AT	201281_AT	201281_AT	201281_AT	201281_AT	201281_AT	201281_AT	201281_AT	201281_AT	0.0452	-1.066	6.5e-05	-1.095	0.0278	-1.058	0.818	-1.003	0.00411	-1.044	0.598	-1.01	0.646	1.006	0.474	1.012	0.776	-1.003	Plasma Membrane	other	unspecified application		11047	56436	65138
ADSL	adenylosuccinate lyase	210250_X_AT	210250_X_AT	210250_X_AT	210250_X_AT	210250_X_AT	202144_S_AT	210250_X_AT	202144_S_AT	202144_S_AT	0.017	-1.103	1.23e-05	-1.255	0.141	-1.078	0.117	-1.04	0.0419	-1.067	0.337	-1.032	0.219	-1.039	0.279	1.032	0.908	1.015	Cytoplasm	enzyme			158	11564	315150
ADSS	adenylosuccinate synthase	221761_AT	221761_AT	221761_AT	221761_AT	221761_AT	221761_AT	221761_AT	221761_AT	221761_AT	0.0458	-1.106	4.01e-05	-1.222	0.00084	-1.169	0.218	-1.032	0.078	-1.056	0.422	-1.047	0.842	-1.001	0.833	1.02	0.193	1.054	Cytoplasm	enzyme		adenylosuccinate synthetase inhibitor	159	11566	289276
AFF4	AF4/FMR2 family member 4	232865_AT	232865_AT	232865_AT	232865_AT	232865_AT	232865_AT	232865_AT	232865_AT	232865_AT	0.000328	1.216	0.00051	1.238	0.513	1.065	0.00203	1.171	0.0455	1.095	0.879	1.014	0.143	1.076	0.398	1.05	0.758	1.05	Nucleus	transcription regulator			27125	93736	303132
AGA	aspartylglucosaminidase	216064_S_AT	216064_S_AT	216064_S_AT	216064_S_AT	216064_S_AT	216064_S_AT	216064_S_AT	216064_S_AT	216064_S_AT	0.0222	-1.261	0.0101	-1.348	0.029	-1.294	0.83	-1.04	0.337	1.021	0.52	-1.103	0.124	-1.186	0.48	1.011	0.477	1.033	Cytoplasm	enzyme			175	11593	290923
AGGF1	angiogenic factor with G-patch and FHA domains 1	208042_AT	222661_AT	218534_S_AT	218534_S_AT	208042_AT	218534_S_AT	222661_AT	208042_AT	218534_S_AT	0.0101	-1.145	3.21e-08	-1.255	0.0132	-1.158	0.222	-1.029	0.0992	-1.077	0.238	-1.018	0.0618	1.066	0.516	-1.031	0.469	-1.052	Cytoplasm	other			55109	66549	310005
AGK	acylglycerol kinase	222132_S_AT	222132_S_AT	222132_S_AT	218568_AT	222132_S_AT	222132_S_AT	218568_AT	218568_AT	218568_AT	0.0677	-1.08	3.57e-06	-1.201	0.00135	-1.134	0.0747	1.065	0.104	-1.031	0.419	-1.022	0.231	1.047	0.854	-1.013	0.341	-1.043	Cytoplasm	kinase			55750	69923	502749
AGMAT	agmatinase	221648_S_AT	221648_S_AT	221648_S_AT	221648_S_AT	221648_S_AT	221648_S_AT	221648_S_AT	221648_S_AT	221648_S_AT	0.104	-1.112	0.376	-1.152	0.00112	1.25	0.56	1.04	0.877	-1.031	0.382	1.075	0.709	1.028	0.803	-1.015	0.539	1.01	Cytoplasm	enzyme			79814	75986	298607
AGO2	argonaute 2, RISC catalytic component	213310_AT	213310_AT	213310_AT	225569_AT	225569_AT	213310_AT	225569_AT	213310_AT	213310_AT	0.0105	1.213	0.078	1.186	0.00324	1.225	0.0492	1.072	0.0103	1.094	0.603	-1.033	0.861	-1.018	0.911	1.071	0.034	1.13	Cytoplasm	translation regulator			27161	239528	59117
AGO3	argonaute 3, RISC catalytic component	219426_AT	241091_AT	219426_AT	219426_AT	219426_AT	219426_AT	241091_AT	219426_AT	219426_AT	0.097	-1.094	0.00106	1.186	0.037	1.17	0.146	1.095	0.0162	-1.132	0.806	1.035	0.0729	-1.059	0.000257	-1.217	0.535	1.109	Cytoplasm	translation regulator			192669	214150	313593
AGPAT2	1-acylglycerol-3-phosphate O-acyltransferase 2	32837_AT	32837_AT	32837_AT	32837_AT	32837_AT	32837_AT	32837_AT	32837_AT	32837_AT	0.735	1.013	0.056	1.056	0.0275	1.08	0.0555	-1.061	0.295	-1.024	0.179	1.041	0.13	-1.046	0.12	-1.024	0.229	-1.041	Cytoplasm	enzyme	prognosis		10555	67512	311821
AGTPBP1	ATP/GTP binding protein 1	204499_AT	204499_AT	204499_AT	204500_S_AT	204499_AT	204500_S_AT	204499_AT	204499_AT	204499_AT	0.26	-1.074	1.46e-05	-1.232	0.0229	-1.105	0.776	1.018	0.04	-1.074	0.372	1.041	0.543	1.049	0.222	1.082	0.048	1.1	Nucleus	peptidase			23287	67269	290986
AHCTF1	AT-hook containing transcription factor 1	226115_AT	214766_S_AT	214766_S_AT	226115_AT	226115_AT	226115_AT	226115_AT	226115_AT	226115_AT	0.00556	1.154	0.00528	1.241	0.00754	1.181	0.00229	1.146	0.00206	1.145	0.142	1.067	0.272	1.043	0.0127	1.121	0.296	1.054	Nucleus	transcription regulator			25909	226747	360886
AHCY	adenosylhomocysteinase	200903_S_AT	200903_S_AT	200903_S_AT	200903_S_AT	200903_S_AT	200903_S_AT	200903_S_AT	200903_S_AT	200903_S_AT	0.0412	-1.088	7.45e-05	-1.198	0.159	-1.051	0.622	-1.014	0.213	-1.028	0.7	-1.008	0.505	-1.015	0.297	1.064	0.863	1.029	Cytoplasm	enzyme	unspecified application	9-(2',3'-dihydroxycyclopent-4'-enyl)adenine, 3-deazaneplanocin, neplanocin A, 3-deazaaristeromycin, cyanovirin-N, 6'-C-methylneplanocin A	191	269378	29443
AHCYL1	adenosylhomocysteinase like 1	200849_S_AT	200849_S_AT	200849_S_AT	200849_S_AT	200849_S_AT	200849_S_AT	200850_S_AT	200850_S_AT	200850_S_AT	0.0352	1.151	0.114	1.138	0.0387	1.144	0.139	1.096	0.125	1.068	0.497	-1.034	0.275	-1.095	0.743	-1.028	0.579	-1.07	Cytoplasm	enzyme	unspecified application		10768	229709	362013
AHI1	Abelson helper integration site 1	221569_AT	221569_AT	221569_AT	221569_AT	221569_AT	221569_AT	221569_AT	221569_AT	221569_AT	0.695	-1.024	0.00389	-1.139	0.0739	-1.117	0.129	1.042	0.551	-1.034	0.846	-1.031	0.265	1.04	0.868	-1.043	0.502	1.019	Cytoplasm	other	unspecified application		54806	52906	308923
AHSA2	activator of HSP90 ATPase homolog 2	230148_AT	230148_AT	230148_AT	230148_AT	230148_AT	230148_AT	230148_AT	230148_AT	230148_AT	0.0161	1.166	1.88e-05	1.259	0.541	1.086	0.0801	1.099	0.331	1.058	0.845	-1.022	0.142	1.075	0.549	1.02	0.46	1.022	Other	other			130872
AIFM1	apoptosis inducing factor mitochondria associated 1	205512_S_AT	205512_S_AT	205512_S_AT	205512_S_AT	205512_S_AT	205512_S_AT	205512_S_AT	205512_S_AT	205512_S_AT	0.025	-1.112	9.33e-06	-1.278	0.0394	-1.14	0.71	-1.008	0.829	1.03	0.584	-1.036	0.618	-1.039	0.306	1.045	0.623	1.024	Cytoplasm	enzyme			9131	26926	83533
AIG1	androgen induced 1	1556210_AT	1556211_A_AT	1556211_A_AT	1556211_A_AT	1556211_A_AT	1556211_A_AT	1556212_X_AT	1556210_AT	1556211_A_AT	0.000122	1.413	0.000116	1.475	0.0263	1.273	0.00305	1.274	0.00127	1.321	0.181	1.086	0.033	1.151	0.0748	1.132	0.213	1.073	Other	other			51390	66253	292486
AIMP1	aminoacyl tRNA synthetase complex interacting multifunctional protein 1	227605_AT	227605_AT	227605_AT	227605_AT	202542_S_AT	202542_S_AT	202542_S_AT	202542_S_AT	227605_AT	0.615	1.037	0.00025	-1.216	0.173	-1.103	0.00735	1.14	0.0133	-1.127	0.62	1.014	0.0405	-1.11	0.0755	-1.121	0.243	1.051	Extracellular Space	cytokine	diagnosis		9255	13722	114632
AIMP2	aminoacyl tRNA synthetase complex interacting multifunctional protein 2	202138_X_AT	202138_X_AT	202138_X_AT	202138_X_AT	209972_S_AT	209972_S_AT	209972_S_AT	209972_S_AT	209972_S_AT	0.296	-1.041	1.25e-05	-1.24	0.0692	-1.078	0.977	1.011	1.98e-05	1.159	0.54	1.021	0.505	-1.003	0.107	1.034	0.814	-1.036	Plasma Membrane	other			7965	231872	288480
AIP	aryl hydrocarbon receptor interacting protein	201781_S_AT	201781_S_AT	201781_S_AT	201781_S_AT	201781_S_AT	201781_S_AT	201781_S_AT	201781_S_AT	201781_S_AT	0.025	-1.12	0.0245	-1.144	0.00834	-1.124	0.11	-1.061	0.455	-1.022	0.554	1.011	0.625	-1.039	0.88	1.004	0.616	1.003	Nucleus	transcription regulator			9049	11632	282827
AJUBA	ajuba LIM protein	243446_AT	243446_AT	243446_AT	243446_AT	243446_AT	243446_AT	243446_AT	243446_AT	243446_AT	0.796	1.015	9.21e-05	1.119	0.161	1.027	0.269	-1.025	0.522	1.024	0.422	1.015	0.472	1.036	0.112	1.062	0.913	1.004	Nucleus	transcription regulator			84962	16475	85265
AK5	adenylate kinase 5	222862_S_AT	222862_S_AT	222862_S_AT	222862_S_AT	222862_S_AT	219308_S_AT	222862_S_AT	219308_S_AT	219308_S_AT	0.00706	-1.213	3.63e-06	-1.41	0.0372	-1.242	0.191	-1.063	0.0652	-1.078	0.267	-1.063	0.239	-1.054	0.244	1.074	0.491	-1.051	Cytoplasm	kinase			26289	229949	365985
AKAP12	A-kinase anchoring protein 12	227530_AT	227530_AT	227530_AT	227530_AT	227530_AT	227530_AT	227530_AT	227530_AT	227530_AT	0.0754	1.12	0.000743	1.187	0.97	1.02	0.0465	1.124	0.00228	1.133	0.607	1.013	0.416	1.037	0.598	-1.026	0.286	-1.043	Cytoplasm	transporter	unspecified application		9590	83397	83425
AKAP6	A-kinase anchoring protein 6	205359_AT	205359_AT	205359_AT	205359_AT	205359_AT	205359_AT	205359_AT	205359_AT	205359_AT	0.36	-1.036	4.65e-10	-1.256	0.0273	-1.072	0.298	1.028	0.0182	-1.059	0.813	1.013	0.59	1.02	0.341	1.042	0.469	1.017	Nucleus	other			9472	238161	64553
AKAP8L	A-kinase anchoring protein 8 like	240554_AT	240554_AT	222160_AT	240554_AT	222160_AT	215741_X_AT	222160_AT	222160_AT	215741_X_AT	0.0238	-1.133	4.83e-05	1.279	0.0604	1.099	0.544	1.035	0.056	1.124	0.301	-1.052	0.212	-1.04	0.00469	1.124	0.158	-1.084	Nucleus	other			26993	54194	299569
AKIRIN2	akirin 2	223145_S_AT	223145_S_AT	223145_S_AT	223145_S_AT	223145_S_AT	223145_S_AT	223145_S_AT	223145_S_AT	223145_S_AT	0.0912	-1.1	4.66e-06	-1.394	0.00561	-1.176	0.396	-1.046	0.0117	-1.103	0.414	-1.041	0.706	-1.005	0.19	-1.031	0.589	-1.037	Nucleus	other			55122	433693	297968
AKR1A1	aldo-keto reductase family 1 member A1	201900_S_AT	201900_S_AT	201900_S_AT	201900_S_AT	201900_S_AT	201900_S_AT	201900_S_AT	201900_S_AT	201900_S_AT	0.112	-1.071	1.63e-05	-1.266	0.0136	-1.125	0.489	-1.015	0.151	-1.066	0.444	-1.002	0.796	1.005	0.422	-1.054	0.805	1	Cytoplasm	enzyme		aldose reductase inhibitor	10327	58810	78959
AKR1B1	aldo-keto reductase family 1 member B	201272_AT	201272_AT	201272_AT	201272_AT	201272_AT	201272_AT	201272_AT	201272_AT	201272_AT	0.113	-1.074	0.000204	-1.233	0.0056	-1.134	0.511	-1.028	0.0591	-1.082	0.378	-1.029	0.988	-1.017	0.887	-1.011	0.469	-1.043	Cytoplasm	enzyme		sorbinil	231	11677	24192
AKT2	AKT serine/threonine kinase 2	226156_AT	226156_AT	226156_AT	226156_AT	226156_AT	226156_AT	226156_AT	226156_AT	226156_AT	0.0969	1.072	0.000136	1.192	0.172	1.078	0.267	1.044	0.0228	1.092	0.217	-1.038	0.835	1.003	0.893	1.001	0.966	1.044	Cytoplasm	kinase		triciribine, triciribine phosphate, BAY1125976, enzastaurin	208	11652	25233
AKTIP	AKT interacting protein	223894_S_AT	223894_S_AT	223894_S_AT	223894_S_AT	223894_S_AT	223894_S_AT	223894_S_AT	223894_S_AT	223894_S_AT	0.047	-1.108	0.00109	-1.232	0.00455	-1.188	0.182	-1.062	0.111	-1.075	0.425	-1.028	0.485	-1.046	0.859	-1.016	0.769	-1.02	Cytoplasm	other			64400	14339	291906
ALAS1	5'-aminolevulinate synthase 1	205633_S_AT	205633_S_AT	205633_S_AT	205633_S_AT	205633_S_AT	205633_S_AT	205633_S_AT	205633_S_AT	205633_S_AT	0.455	-1.027	1.55e-05	-1.295	0.00966	-1.165	0.433	-1.007	0.00986	-1.092	0.349	-1.004	0.534	1.036	0.911	-1.011	0.964	-1.012	Cytoplasm	enzyme			211	11655	65155
ALDH18A1	aldehyde dehydrogenase 18 family member A1	222416_AT	222416_AT	222416_AT	222416_AT	222416_AT	222416_AT	222416_AT	222416_AT	222416_AT	0.0578	1.059	0.255	1.039	0.00363	1.099	0.29	1.038	0.121	1.048	0.33	1.03	0.324	-1.04	0.545	1.017	0.203	-1.045	Cytoplasm	kinase			5832	56454	361755
ALDH1L1	aldehyde dehydrogenase 1 family member L1	205208_AT	205208_AT	205208_AT	205208_AT	205208_AT	205208_AT	205208_AT	205208_AT	205208_AT	1.53e-06	1.384	0.0235	1.213	0.000774	1.19	0.0292	1.147	0.395	1.05	0.233	-1.016	0.665	-1.008	0.568	-1.045	0.882	-1.04	Cytoplasm	enzyme			10840	107747	64392
ALDH4A1	aldehyde dehydrogenase 4 family member A1	203722_AT	211552_S_AT	203722_AT	211552_S_AT	211552_S_AT	203722_AT	211552_S_AT	203722_AT	211552_S_AT	0.00145	1.244	0.153	1.115	0.0454	1.167	0.0296	1.11	0.0741	1.091	0.479	-1.052	0.111	-1.091	0.321	-1.076	0.447	-1.04	Cytoplasm	enzyme			8659	212647	641316
ALDH6A1	aldehyde dehydrogenase 6 family member A1	221589_S_AT	221588_X_AT	221588_X_AT	221589_S_AT	221589_S_AT	221588_X_AT	221589_S_AT	221589_S_AT	221589_S_AT	1.51e-05	1.334	0.227	1.124	0.302	1.097	0.000536	1.209	0.145	1.112	0.823	1.032	0.284	1.079	0.903	1.055	0.624	-1.047	Cytoplasm	enzyme	unspecified application		4329	104776	81708
ALDOA	aldolase, fructose-bisphosphate A	200966_X_AT	238996_X_AT	238996_X_AT	238996_X_AT	238996_X_AT	214687_X_AT	238996_X_AT	238996_X_AT	238996_X_AT	0.578	-1.042	2.57e-05	-1.32	0.0326	-1.12	0.214	-1.046	0.0139	-1.124	0.616	-1.014	0.744	1.016	0.611	1.005	0.762	-1.087	Cytoplasm	enzyme	unspecified application		226	11674	24189
ALMS1	ALMS1, centrosome and basal body associated protein	214707_X_AT	214707_X_AT	214707_X_AT	214707_X_AT	214707_X_AT	214707_X_AT	214707_X_AT	214707_X_AT	214707_X_AT	0.0517	1.133	0.00195	1.266	0.103	1.127	0.53	1.032	0.283	1.083	0.375	1.054	0.884	1.016	0.942	1.02	0.646	1.023	Cytoplasm	other			7840	236266	297408
ALPK1	alpha kinase 1	207133_X_AT	207133_X_AT	207133_X_AT	207133_X_AT	207133_X_AT	207133_X_AT	207133_X_AT	207133_X_AT	207133_X_AT	0.161	1.077	9.57e-06	1.344	0.0354	1.127	0.433	1.041	0.0121	1.182	0.323	1.026	0.727	-1.018	0.0487	1.125	0.972	1.024	Other	kinase			80216	71481	310879
ALYREF	Aly/REF export factor	226319_S_AT	226319_S_AT	226319_S_AT	226319_S_AT	226319_S_AT	226319_S_AT	226320_AT	226320_AT	226319_S_AT	0.0371	-1.132	2.88e-05	-1.406	0.0267	-1.183	0.628	-1.009	0.0184	-1.159	0.23	-1.046	0.212	-1.054	0.268	-1.071	0.84	-1.015	Nucleus	transcription regulator			10189		690585
AMBN	ameloblastin	221114_AT	221114_AT	221114_AT	221114_AT	221114_AT	221114_AT	221114_AT	221114_AT	221114_AT	0.298	1.072	0.346	-1.083	2.21e-06	-1.383	0.142	-1.091	0.531	-1.03	0.0864	-1.109	0.197	1.104	0.489	-1.042	0.239	-1.043	Extracellular Space	growth factor			258	11698	25376
AMPH	amphiphysin	205257_S_AT	205257_S_AT	205257_S_AT	205257_S_AT	205257_S_AT	205257_S_AT	205257_S_AT	205257_S_AT	205257_S_AT	0.225	-1.111	1.14e-06	-1.677	0.221	-1.144	0.453	-1.056	0.0092	-1.227	0.886	1.003	0.928	-1.018	0.462	-1.02	0.799	-1.049	Plasma Membrane	other			273	218038	60668|100910792
AMZ2P1	archaelysin family metallopeptidase 2 pseudogene 1	223443_S_AT	223443_S_AT	223443_S_AT	223443_S_AT	223443_S_AT	223443_S_AT	223443_S_AT	223443_S_AT	223443_S_AT	0.516	-1.019	0.00108	-1.287	0.000514	-1.208	0.956	1.038	0.0546	-1.089	0.99	1.021	0.755	1.042	0.727	-1.005	0.705	-1.026	Other	other			201283
ANAPC10	anaphase promoting complex subunit 10	241959_AT	241959_AT	241959_AT	241959_AT	241959_AT	241959_AT	241959_AT	241959_AT	241959_AT	0.698	1.034	3.71e-05	-1.247	0.0587	-1.09	0.402	1.044	0.146	-1.092	0.728	-1.006	0.97	1.005	0.608	-1.008	0.739	-1.023	Nucleus	other			10393	68999	361389
ANAPC11	anaphase promoting complex subunit 11	226414_S_AT	226414_S_AT	226414_S_AT	226414_S_AT	226414_S_AT	226414_S_AT	226414_S_AT	226414_S_AT	226414_S_AT	0.333	-1.021	4.59e-05	-1.104	0.00925	-1.056	0.987	1.003	0.0093	-1.039	0.782	-1.019	0.175	1.04	0.268	-1.002	0.694	-1.024	Cytoplasm	enzyme			51529	66156	498030
ANAPC5	anaphase promoting complex subunit 5	208721_S_AT	208721_S_AT	208721_S_AT	208721_S_AT	208722_S_AT	211036_X_AT	208721_S_AT	208722_S_AT	239651_AT	0.000915	-1.304	0.0516	-1.341	0.299	-1.159	0.202	-1.076	0.0927	-1.069	0.178	-1.036	0.109	-1.101	0.784	1.023	0.000981	1.201	Nucleus	other			51433	59008	288671
ANAPC7	anaphase promoting complex subunit 7	225554_S_AT	225521_AT	225521_AT	225554_S_AT	225521_AT	225521_AT	225521_AT	225521_AT	225521_AT	0.00882	-1.077	2.34e-06	-1.295	6.45e-05	-1.238	0.32	1.022	0.593	-1.035	0.223	-1.034	0.477	1.039	0.428	1.036	0.689	-1.031	Nucleus	other			51434	56317	304490
ANG	angiogenin	205141_AT	205141_AT	205141_AT	205141_AT	205141_AT	205141_AT	205141_AT	205141_AT	205141_AT	0.0177	1.119	0.0226	1.126	0.0176	1.092	0.0639	1.046	0.00901	1.128	0.806	1.009	0.0835	1.058	0.286	1.053	0.541	-1.009	Extracellular Space	enzyme	response to therapy		283	11727	305843|497229
ANGPT2	angiopoietin 2	211148_S_AT	211148_S_AT	211148_S_AT	211148_S_AT	211148_S_AT	211148_S_AT	211148_S_AT	211148_S_AT	211148_S_AT	0.192	1.217	0.00674	1.492	0.0855	1.228	0.359	-1.073	0.376	-1.03	0.374	-1.022	0.407	-1.041	0.404	-1.083	0.854	1.018	Extracellular Space	growth factor	diagnosis,efficacy,prognosis,unspecified application	trebananib, CVX-060	285	11601	89805
ANGPT4	angiopoietin 4	221134_AT	221134_AT	221134_AT	221134_AT	221134_AT	221134_AT	221134_AT	221134_AT	221134_AT	0.309	-1.039	0.0229	1.079	0.872	1.011	7.68e-07	-1.213	0.222	1.051	0.368	1.02	0.0149	-1.092	0.204	1.054	0.588	-1.021	Extracellular Space	growth factor			51378	11602	296269
ANGPTL4	angiopoietin like 4	223333_S_AT	223333_S_AT	223333_S_AT	223333_S_AT	221009_S_AT	223333_S_AT	223333_S_AT	221009_S_AT	223333_S_AT	4.58e-05	1.781	5.4e-07	2.187	5.52e-05	1.963	0.0904	1.2	0.464	1.092	0.306	1.116	0.334	1.227	0.591	1.156	0.37	1.288	Extracellular Space	other			51129	57875	362850
ANK3	ankyrin 3	209442_X_AT	239726_AT	239726_AT	239726_AT	239726_AT	239726_AT	239726_AT	238786_AT	239726_AT	0.00179	-1.135	7.97e-05	1.261	0.199	1.119	0.00209	1.158	0.0907	1.064	0.283	1.083	0.0646	1.109	0.152	1.045	0.00539	1.217	Plasma Membrane	other			288	11735	361833
ANKH	ANKH inorganic pyrophosphate transport regulator	1560370_X_AT	229176_AT	220076_AT	1560370_X_AT	220076_AT	1560370_X_AT	220076_AT	220076_AT	223092_AT	0.0333	-1.082	0.000758	-1.182	0.000904	-1.157	0.000104	-1.14	0.713	-1.02	0.0779	1.063	0.224	1.078	0.617	-1.047	0.0337	1.046	Plasma Membrane	transporter			56172	11732	114506
ANKMY2	ankyrin repeat and MYND domain containing 2	212798_S_AT	212798_S_AT	212798_S_AT	212798_S_AT	212798_S_AT	212798_S_AT	212798_S_AT	212798_S_AT	212798_S_AT	0.109	-1.084	2.54e-06	-1.339	0.0328	-1.142	0.697	-1.025	0.0312	-1.108	0.971	-1.032	0.31	1.036	0.6	-1.006	0.493	1.003	Plasma Membrane	other			57037	217473	314046
ANKRD26	ankyrin repeat domain 26	205705_AT	205705_AT	205705_AT	205705_AT	205705_AT	205705_AT	205705_AT	205705_AT	205705_AT	0.00834	-1.124	5.3e-05	-1.252	0.278	-1.075	0.0495	-1.062	0.0261	-1.083	0.985	-1.014	0.108	-1.046	0.162	-1.042	0.328	-1.086	Nucleus	transcription regulator			22852	232339	312667
ANKRD29	ankyrin repeat domain 29	238332_AT	238332_AT	238332_AT	238332_AT	238332_AT	238332_AT	238332_AT	238332_AT	238332_AT	0.0589	-1.151	7.9e-05	-1.376	0.0273	-1.209	0.673	1.039	0.152	-1.116	0.998	1.03	0.865	-1.005	0.509	-1.109	0.63	-1.006	Other	other			147463	225187	498823
ANKRD39	ankyrin repeat domain 39	223532_AT	223532_AT	223532_AT	223532_AT	223532_AT	223532_AT	223532_AT	223532_AT	223532_AT	0.22	-1.079	1.31e-05	-1.308	0.00362	-1.16	0.981	-1.001	0.155	-1.078	0.792	-1.014	0.675	1.01	0.687	-1.022	0.822	-1.006	Other	other			51239	109346	367251
ANKRD46	ankyrin repeat domain 46	238807_AT	238807_AT	238807_AT	238807_AT	212731_AT	238807_AT	238807_AT	238807_AT	238807_AT	0.0273	1.127	0.00464	1.265	0.0166	1.264	0.452	1.031	0.264	-1.042	0.463	1.064	0.328	1.065	0.117	-1.082	0.904	1.031	Nucleus	transcription regulator			157567	68839	299982
ANKRD6	ankyrin repeat domain 6	204672_S_AT	204672_S_AT	204672_S_AT	204672_S_AT	204672_S_AT	204672_S_AT	204672_S_AT	204672_S_AT	204672_S_AT	0.328	1.067	6.3e-07	-1.354	0.0241	-1.133	0.708	1.038	0.274	-1.055	0.0548	-1.106	0.313	-1.039	0.557	-1.029	0.115	-1.083	Nucleus	transcription regulator			22881	140577	500430
ANTXR2	anthrax toxin receptor 2	228573_AT	228573_AT	228573_AT	228573_AT	228573_AT	228573_AT	228573_AT	228573_AT	228573_AT	0.0683	1.103	0.0493	1.089	0.062	1.107	0.179	1.059	0.962	1.021	0.933	-1.028	0.813	1.006	0.798	-1.039	0.996	-1.002	Plasma Membrane	transmembrane receptor	diagnosis		118429	71914	305633
ANXA2	annexin A2	210427_X_AT	210427_X_AT	210427_X_AT	210427_X_AT	210427_X_AT	210427_X_AT	210427_X_AT	210427_X_AT	210427_X_AT	0.644	1.15	0.205	1.203	0.00286	1.369	0.989	-1.021	0.14	1.069	0.797	1.013	0.811	-1.034	0.18	-1.203	0.946	-1.029	Plasma Membrane	other	diagnosis,unspecified application		302	12306	56611
ANXA7	annexin A7	209860_S_AT	209860_S_AT	209860_S_AT	209860_S_AT	209860_S_AT	209860_S_AT	209860_S_AT	209860_S_AT	209860_S_AT	0.124	-1.059	3.49e-06	-1.217	0.0129	-1.103	0.947	1.003	0.185	-1.035	0.267	-1.021	0.321	-1.047	0.753	1.008	0.99	1.002	Plasma Membrane	ion channel			310	11750	155423
AOC2	amine oxidase, copper containing 2	207064_S_AT	207064_S_AT	207064_S_AT	207064_S_AT	207064_S_AT	207064_S_AT	207064_S_AT	207064_S_AT	207064_S_AT	0.378	1.104	0.00335	1.199	0.000666	1.209	0.855	1.017	0.159	1.047	0.175	1.046	0.131	1.085	0.806	-1.01	0.706	-1.005	Plasma Membrane	enzyme			314	237940
AP1G2	adaptor related protein complex 1 gamma 2 subunit	201613_S_AT	201613_S_AT	201613_S_AT	201613_S_AT	201613_S_AT	201613_S_AT	201613_S_AT	201613_S_AT	201613_S_AT	0.307	1.148	7.79e-06	1.39	0.612	1.084	0.446	1.047	0.12	1.093	0.639	1.007	0.553	-1.035	0.874	-1.049	0.606	-1.042	Cytoplasm	transporter			8906	11766	100362547
AP1S2	adaptor related protein complex 1 sigma 2 subunit	203300_X_AT	203300_X_AT	230264_S_AT	203300_X_AT	203300_X_AT	230264_S_AT	203300_X_AT	203300_X_AT	203300_X_AT	0.000535	-1.261	7.02e-06	-1.465	0.027	-1.12	0.108	-1.086	0.00288	-1.217	0.597	-1.017	0.254	-1.075	0.0316	-1.183	0.949	-1.02	Cytoplasm	transporter			8905	108012	302671
AP2A1	adaptor related protein complex 2 alpha 1 subunit	234068_S_AT	234068_S_AT	234068_S_AT	234068_S_AT	234068_S_AT	234068_S_AT	234068_S_AT	234068_S_AT	234068_S_AT	0.0218	-1.166	0.000599	-1.219	0.193	-1.028	0.121	-1.104	0.113	-1.031	0.774	-1.02	0.956	-1.048	0.784	1.06	0.864	1.02	Cytoplasm	transporter			160	11771	308578
AP2A2	adaptor related protein complex 2 alpha 2 subunit	212159_X_AT	211779_X_AT	212159_X_AT	212159_X_AT	212159_X_AT	212159_X_AT	211779_X_AT	211779_X_AT	212159_X_AT	0.242	-1.055	8.29e-08	-1.222	0.0474	-1.097	0.981	-1.016	0.0446	-1.072	0.151	-1.042	0.898	-1.007	0.373	-1.025	0.889	-1.029	Cytoplasm	transporter			161	11772	81637
AP2M1	adaptor related protein complex 2 mu 1 subunit	200613_AT	200613_AT	200613_AT	200613_AT	200613_AT	200613_AT	200613_AT	200613_AT	200613_AT	0.107	-1.101	3.16e-07	-1.344	0.0192	-1.141	0.313	-1.053	0.0227	-1.085	0.959	-1.012	0.599	1.013	0.696	1.03	0.994	-1.033	Cytoplasm	transporter			1173	11773	116563
AP2S1	adaptor related protein complex 2 sigma 1 subunit	208074_S_AT	208074_S_AT	208074_S_AT	208074_S_AT	208074_S_AT	208074_S_AT	211047_X_AT	202120_X_AT	208074_S_AT	0.112	-1.069	6.75e-08	-1.349	0.00947	-1.137	0.228	-1.047	0.00241	-1.111	0.968	1.01	0.521	1.023	0.0244	-1.042	0.775	-1.045	Cytoplasm	transporter			1175	232910	65046
AP3M2	adaptor related protein complex 3 mu 2 subunit	203410_AT	203410_AT	203410_AT	203410_AT	203410_AT	203410_AT	203410_AT	203410_AT	203410_AT	0.485	-1.044	2.02e-06	-1.285	0.409	-1.061	0.717	-1.01	0.0755	-1.088	0.925	1.008	0.273	1.027	0.298	1.004	0.899	1.005	Cytoplasm	transporter			10947	64933	140667
AP4S1	adaptor related protein complex 4 sigma 1 subunit	210278_S_AT	210278_S_AT	210278_S_AT	210278_S_AT	210278_S_AT	210278_S_AT	210278_S_AT	210278_S_AT	210278_S_AT	0.127	-1.099	2.28e-05	-1.42	0.0366	-1.167	0.61	-1.016	0.00675	-1.179	0.932	1.006	0.645	-1.018	0.818	-1.017	0.944	-1.063	Cytoplasm	transporter			11154	11782	366618
AP5M1	adaptor related protein complex 5 mu 1 subunit	222531_S_AT	222531_S_AT	222531_S_AT	218139_S_AT	222531_S_AT	218139_S_AT	218139_S_AT	218139_S_AT	218139_S_AT	0.215	-1.045	1.22e-05	-1.331	0.0639	-1.133	0.0575	1.037	0.0556	-1.1	0.816	-1.026	0.0733	1.052	0.605	-1.023	0.264	1.031	Cytoplasm	other			55745	74385	305861
APBB1	amyloid beta precursor protein binding family B member 1	202652_AT	202652_AT	202652_AT	202652_AT	202652_AT	202652_AT	202652_AT	202652_AT	202652_AT	0.342	-1.033	0.00077	-1.14	0.445	-1.052	0.496	-1.052	0.0135	-1.081	0.693	-1.014	0.965	1.009	0.98	1.004	0.196	1.051	Cytoplasm	transcription regulator			322	11785	29722
APC	APC, WNT signaling pathway regulator	203526_S_AT	203526_S_AT	203526_S_AT	203526_S_AT	203526_S_AT	203526_S_AT	203526_S_AT	203526_S_AT	203526_S_AT	0.343	-1.08	0.00474	-1.19	0.0124	-1.146	0.59	1.022	0.557	-1.039	0.339	-1.053	0.416	-1.042	0.507	1.048	0.192	-1.083	Nucleus	enzyme	diagnosis,disease progression,efficacy,prognosis,safety		324	11789	24205
APEH	acylaminoacyl-peptide hydrolase	201284_S_AT	201284_S_AT	201284_S_AT	201284_S_AT	201284_S_AT	201284_S_AT	201284_S_AT	201284_S_AT	201284_S_AT	0.0208	-1.116	7.72e-06	-1.24	0.018	-1.128	0.319	-1.046	0.0234	-1.075	0.407	-1.03	0.625	-1.014	0.938	1.019	0.668	-1.044	Cytoplasm	peptidase			327	235606	24206
APEX1	apurinic/apyrimidinic endodeoxyribonuclease 1	210027_S_AT	210027_S_AT	210027_S_AT	210027_S_AT	210027_S_AT	210027_S_AT	210027_S_AT	210027_S_AT	210027_S_AT	0.135	-1.046	3.97e-08	-1.289	0.00476	-1.151	0.341	-1.01	0.00779	-1.094	0.155	-1.039	0.883	-1.018	0.314	-1.032	0.949	-1.006	Nucleus	enzyme			328	11792	79116
API5	apoptosis inhibitor 5	214959_S_AT	214959_S_AT	214959_S_AT	201686_X_AT	201686_X_AT	214959_S_AT	214959_S_AT	201686_X_AT	214959_S_AT	0.0188	-1.183	5.6e-05	-1.624	0.0497	-1.234	0.0775	-1.111	0.00114	-1.213	0.534	-1.023	0.0711	-1.124	0.339	-1.069	0.882	-1.039	Cytoplasm	other			8539	11800	362170
APLP2	amyloid beta precursor like protein 2	208703_S_AT	208703_S_AT	208703_S_AT	208703_S_AT	208703_S_AT	208703_S_AT	208703_S_AT	208703_S_AT	208703_S_AT	0.652	-1.018	0.00634	-1.182	0.00214	-1.123	0.482	-1.032	0.551	-1.013	0.588	-1.034	0.776	-1.017	0.554	1.03	0.572	-1.036	Cytoplasm	other			334	11804	64312
APMAP	adipocyte plasma membrane associated protein	206656_S_AT	206656_S_AT	206656_S_AT	206656_S_AT	206656_S_AT	206656_S_AT	206656_S_AT	206656_S_AT	206656_S_AT	0.742	1.011	4.28e-06	-1.22	0.44	-1.061	0.627	1.016	0.00109	-1.135	0.708	-1.026	0.664	1.012	0.485	-1.013	0.592	1.018	Plasma Membrane	enzyme			57136	71881	366227
APOC1	apolipoprotein C1	213553_X_AT	213553_X_AT	213553_X_AT	213553_X_AT	213553_X_AT	213553_X_AT	213553_X_AT	213553_X_AT	213553_X_AT	0.746	1.014	0.948	1.009	0.552	-1.073	0.021	-1.139	0.0228	-1.123	0.202	-1.08	0.255	-1.099	0.103	-1.013	0.0809	-1.141	Extracellular Space	transporter	prognosis,unspecified application		341
APOC2	apolipoprotein C2	204561_X_AT	204561_X_AT	204561_X_AT	204561_X_AT	204561_X_AT	204561_X_AT	204561_X_AT	204561_X_AT	204561_X_AT	0.678	1.141	0.135	1.277	0.0149	1.208	0.0889	-1.123	0.23	-1.075	0.277	-1.061	0.478	-1.071	0.117	-1.03	0.0346	-1.184	Extracellular Space	transporter	efficacy		344	11813	292697
APOE	apolipoprotein E	212884_X_AT	212884_X_AT	212884_X_AT	212884_X_AT	212884_X_AT	212884_X_AT	212884_X_AT	212884_X_AT	212884_X_AT	0.0154	1.16	0.865	1.037	0.381	1.073	0.0671	1.12	0.713	-1.015	0.995	-1.006	0.136	-1.033	0.0951	-1.039	0.498	-1.047	Extracellular Space	transporter	diagnosis,efficacy,prognosis,unspecified application		348	11816	25728
APOL6	apolipoprotein L6	241869_AT	241869_AT	219716_AT	219716_AT	241869_AT	241869_AT	241869_AT	241869_AT	241869_AT	0.595	1.101	0.000578	1.276	0.00458	1.133	0.191	-1.069	0.0301	1.142	0.201	-1.058	0.215	-1.074	0.239	1.131	0.723	-1.032	Extracellular Space	transporter			80830	71939
APOLD1	apolipoprotein L domain containing 1	221031_S_AT	221031_S_AT	221031_S_AT	221031_S_AT	221031_S_AT	221031_S_AT	221031_S_AT	221031_S_AT	221031_S_AT	0.00305	1.644	0.000296	2.098	0.00677	1.724	0.127	1.308	0.121	1.275	0.14	1.287	0.677	1.051	0.948	1.058	0.301	1.279	Other	other			81575	381823	444983
APOO	apolipoprotein O	221620_S_AT	221620_S_AT	221620_S_AT	221620_S_AT	221620_S_AT	221620_S_AT	221620_S_AT	221620_S_AT	221620_S_AT	0.0278	-1.112	1.61e-09	-1.37	0.00192	-1.183	0.226	-1.059	0.00417	-1.107	0.376	-1.041	0.867	-1.001	0.339	-1.01	0.486	-1.06	Extracellular Space	other			79135	68316	363474
APOOL	apolipoprotein O like	213289_AT	213289_AT	213289_AT	213289_AT	213289_AT	213289_AT	213289_AT	213289_AT	213289_AT	0.0864	-1.129	0.000391	-1.377	0.0225	-1.177	0.881	1.029	0.281	-1.071	0.277	-1.031	0.775	1.008	0.607	1.024	0.772	-1.006	Extracellular Space	other			139322	68117	317191
APOPT1	apoptogenic 1, mitochondrial	232814_X_AT	232814_X_AT	232814_X_AT	232814_X_AT	232814_X_AT	232814_X_AT	232814_X_AT	232814_X_AT	232814_X_AT	0.121	1.084	0.000219	1.265	0.0463	1.119	0.932	-1.004	0.106	1.109	0.559	1.012	0.229	-1.027	0.507	1.034	0.579	1.014	Cytoplasm	other			84334	68020	299341
AQP1	aquaporin 1 (Colton blood group)	209047_AT	209047_AT	209047_AT	209047_AT	209047_AT	209047_AT	209047_AT	209047_AT	209047_AT	0.00575	1.699	0.0212	1.52	0.0227	1.211	0.0839	1.26	0.192	1.18	0.959	-1.065	0.189	-1.267	0.953	1.085	0.9	-1.147	Plasma Membrane	transporter			358	11826	25240
ARF1	ADP ribosylation factor 1	232175_AT	232175_AT	232175_AT	200065_S_AT	232175_AT	232175_AT	232175_AT	200065_S_AT	232175_AT	0.672	1.008	0.00161	1.158	0.0262	1.117	0.413	-1.02	0.455	1.037	0.503	-1.022	0.418	-1.038	0.00182	1.067	0.435	1.036	Cytoplasm	enzyme			375	11840	64310
ARF3	ADP ribosylation factor 3	211622_S_AT	211622_S_AT	211622_S_AT	211622_S_AT	211622_S_AT	211622_S_AT	200734_S_AT	200734_S_AT	211622_S_AT	0.176	-1.092	5.65e-05	-1.261	0.0146	-1.128	0.42	-1.046	0.062	-1.07	0.96	-1.034	0.243	1.034	0.967	-1.033	0.492	-1.073	Cytoplasm	enzyme			377	11842	140940
ARF5	ADP ribosylation factor 5	201526_AT	201526_AT	201526_AT	201526_AT	201526_AT	201526_AT	201526_AT	201526_AT	201526_AT	0.0354	-1.129	0.00817	-1.165	0.0304	-1.098	0.1	-1.069	0.231	-1.059	0.919	-1.022	0.215	-1.056	0.513	1.033	0.535	1.008	Cytoplasm	enzyme			381	11844	79117
ARFGEF1	ADP ribosylation factor guanine nucleotide exchange factor 1	216266_S_AT	216266_S_AT	216266_S_AT	202955_S_AT	216266_S_AT	216266_S_AT	216266_S_AT	202955_S_AT	202955_S_AT	0.0441	-1.121	5.39e-05	-1.351	0.414	-1.084	0.442	-1.036	0.00723	-1.139	0.569	-1.032	0.203	-1.064	0.387	1.073	0.678	1.016	Cytoplasm	other			10565	211673	312915
ARFGEF3	ARFGEF family member 3	242098_AT	242098_AT	242098_AT	242098_AT	242098_AT	242098_AT	242098_AT	242098_AT	228051_AT	0.0881	-1.102	0.000856	-1.504	0.0611	-1.209	0.35	-1.057	0.00959	-1.226	0.704	-1.036	0.389	-1.039	0.595	-1.034	0.244	1.045	Other	other			57221	215821
ARFIP1	ADP ribosylation factor interacting protein 1	214483_S_AT	214483_S_AT	214483_S_AT	214483_S_AT	214483_S_AT	214483_S_AT	214483_S_AT	214483_S_AT	214483_S_AT	0.0364	-1.147	0.0126	-1.273	0.000945	-1.273	0.671	-1.005	0.292	-1.055	0.171	-1.059	0.195	-1.128	0.514	-1.053	0.973	1.026	Cytoplasm	other			27236	99889	60382
ARG2	arginase 2	203946_S_AT	203946_S_AT	203946_S_AT	203946_S_AT	203946_S_AT	203946_S_AT	203946_S_AT	203946_S_AT	203946_S_AT	0.324	-1.168	2.14e-06	-1.6	0.0179	-1.185	0.6	1.002	0.00265	-1.209	0.388	1.025	0.348	-1.078	0.193	-1.128	0.847	-1.081	Cytoplasm	enzyme			384	11847	29215
ARHGAP15	Rho GTPase activating protein 15	218870_AT	218870_AT	218870_AT	218870_AT	218870_AT	218870_AT	218870_AT	218870_AT	218870_AT	0.136	-1.132	2.6e-06	-1.444	0.53	-1.056	0.0653	-1.138	0.0271	-1.164	0.398	-1.059	0.643	-1.032	0.0913	-1.189	0.747	1.031	Cytoplasm	other			55843	76117	295635
ARHGAP20	Rho GTPase activating protein 20	228368_AT	228368_AT	228368_AT	228368_AT	228368_AT	228368_AT	228368_AT	228368_AT	228368_AT	0.0615	-1.143	0.0114	-1.206	0.0106	-1.191	0.711	-1.047	0.0956	-1.109	0.886	-1.029	0.892	-1.011	0.764	-1.001	0.554	-1.115	Cytoplasm	other			57569	244867	367085
ARHGAP21	Rho GTPase activating protein 21	241701_AT	241701_AT	241701_AT	241701_AT	241701_AT	241701_AT	241701_AT	241701_AT	241701_AT	0.0161	-1.224	0.0105	1.232	0.359	-1.095	0.332	1.074	0.771	1.039	0.751	-1.046	0.378	-1.059	0.842	-1.016	0.0231	1.126	Cytoplasm	other			57584	71435	307178
ARHGAP24	Rho GTPase activating protein 24	223422_S_AT	223422_S_AT	223422_S_AT	223422_S_AT	223422_S_AT	223422_S_AT	223422_S_AT	223422_S_AT	223422_S_AT	0.0414	1.109	1.34e-05	-1.249	0.138	-1.092	0.00786	1.136	0.047	-1.086	0.852	-1.016	0.729	-1.033	0.0213	-1.161	0.381	1.037	Cytoplasm	other			83478	231532	305156
ARHGAP26	Rho GTPase activating protein 26	205068_S_AT	205069_S_AT	205069_S_AT	205069_S_AT	205069_S_AT	205069_S_AT	205069_S_AT	205069_S_AT	205068_S_AT	0.194	-1.056	0.00101	1.35	0.0663	1.252	0.901	-1.015	3.88e-06	1.319	0.824	1.053	0.126	-1.192	5.73e-08	1.417	0.055	1.056	Cytoplasm	other			23092	71302	307459
ARHGAP31	Rho GTPase activating protein 31	226056_AT	226056_AT	226056_AT	226056_AT	226056_AT	226056_AT	226056_AT	226056_AT	226056_AT	0.0237	1.134	0.00664	1.193	0.206	1.081	0.478	1.032	0.235	1.064	0.737	-1.023	0.202	-1.084	0.374	1.036	0.551	-1.039	Cytoplasm	other			57514	12549	288093
ARHGAP32	Rho GTPase activating protein 32	210791_S_AT	210791_S_AT	210791_S_AT	210791_S_AT	210791_S_AT	210791_S_AT	210791_S_AT	210791_S_AT	210791_S_AT	0.834	1.009	0.808	-1.011	0.00313	-1.146	0.872	-1.011	0.371	1.056	0.835	-1.021	0.0243	1.124	0.214	1.069	0.901	-1.032	Cytoplasm	other			9743	330914	315530
ARHGAP8/PRR5-ARHGAP8	Rho GTPase activating protein 8	232567_AT	232567_AT	232567_AT	232567_AT	232567_AT	232567_AT	232567_AT	232567_AT	232567_AT	0.00121	1.173	4.41e-05	1.227	0.17	1.07	0.676	1.017	0.4	1.021	0.636	1.018	0.0328	1.101	0.0779	1.073	0.924	-1.01	Cytoplasm	other			23779|553158	73167	300115
ARHGDIG	Rho GDP dissociation inhibitor gamma	206888_S_AT	206888_S_AT	206888_S_AT	206888_S_AT	206888_S_AT	206888_S_AT	206888_S_AT	206888_S_AT	206888_S_AT	0.0283	-1.122	3.31e-06	-1.323	0.082	-1.094	0.0737	-1.095	0.0203	-1.126	0.561	-1.033	0.68	-1.012	0.855	-1.026	0.316	-1.09	Cytoplasm	other			398	14570	360500
ARHGEF1	Rho guanine nucleotide exchange factor 1	1560445_X_AT	1560445_X_AT	1560445_X_AT	1560445_X_AT	1560445_X_AT	1560445_X_AT	1560445_X_AT	1560445_X_AT	1560445_X_AT	0.147	1.064	6.17e-06	1.308	0.113	1.097	0.551	-1.042	0.0385	1.128	0.631	1.005	0.599	1.004	0.577	1.049	0.873	-1.019	Cytoplasm	other	unspecified application		9138	16801	60323
ARHGEF10	Rho guanine nucleotide exchange factor 10	1554213_AT	1554213_AT	1554213_AT	1554213_AT	1554213_AT	1554213_AT	1554213_AT	1554213_AT	1554213_AT	0.815	-1.045	0.000766	1.222	0.0355	1.113	0.0215	-1.083	0.381	-1.043	0.99	-1.004	0.0701	-1.097	0.727	1.013	0.426	1.078	Cytoplasm	enzyme			9639	234094	306618
ARHGEF12	Rho guanine nucleotide exchange factor 12	234129_AT	234129_AT	234129_AT	234129_AT	234129_AT	234129_AT	234129_AT	234129_AT	234129_AT	0.154	-1.052	0.254	1.096	0.635	1.046	0.182	1.05	0.206	1.055	0.719	-1.023	0.0413	1.08	0.726	-1.006	0.214	-1.056	Cytoplasm	other			23365	69632	367072
ARHGEF2	Rho/Rac guanine nucleotide exchange factor 2	207629_S_AT	207629_S_AT	207629_S_AT	207629_S_AT	207629_S_AT	207629_S_AT	207629_S_AT	207629_S_AT	207629_S_AT	0.000109	-1.179	0.178	-1.092	0.0205	-1.093	0.00863	-1.098	0.694	-1.008	0.32	-1.022	0.06	-1.062	0.194	1.054	0.891	1.025	Cytoplasm	other			9181	16800	310635
ARHGEF7	Rho guanine nucleotide exchange factor 7	235412_AT	242999_AT	242999_AT	239397_AT	235412_AT	235412_AT	235412_AT	235412_AT	235412_AT	0.00341	-1.317	0.00637	-1.25	0.0394	-1.087	0.134	1.072	0.0131	-1.408	0.571	1.048	0.0779	-1.236	0.152	-1.117	0.0177	1.097	Cytoplasm	other			8874	54126	114559
ARID4B	AT-rich interaction domain 4B	214943_S_AT	214943_S_AT	214943_S_AT	214943_S_AT	214943_S_AT	214943_S_AT	214943_S_AT	214943_S_AT	214943_S_AT	0.00898	-1.155	0.00305	-1.284	0.0106	-1.203	0.0616	-1.093	0.0353	-1.142	0.448	-1.035	0.0584	-1.109	0.759	-1.036	0.331	-1.093	Nucleus	enzyme			51742	94246	100912163
ARL1	ADP ribosylation factor like GTPase 1	201659_S_AT	201659_S_AT	201659_S_AT	201659_S_AT	201659_S_AT	201659_S_AT	201659_S_AT	201659_S_AT	201659_S_AT	0.0699	-1.123	1.69e-05	-1.393	0.0333	-1.181	0.543	-1.031	0.0183	-1.121	0.339	-1.033	0.238	-1.111	0.607	-1.064	0.885	-1.028	Cytoplasm	enzyme			400	104303	64187
ARL4C	ADP ribosylation factor like GTPase 4C	202206_AT	202207_AT	202206_AT	202206_AT	202207_AT	202207_AT	202206_AT	202206_AT	202206_AT	0.000832	-1.237	3.42e-06	-1.435	0.00956	-1.173	0.262	-1.039	0.0841	-1.099	0.316	-1.07	0.423	-1.021	0.0564	-1.171	0.398	-1.099	Nucleus	enzyme			10123	320982
ARL5A	ADP ribosylation factor like GTPase 5A	226617_AT	226617_AT	226617_AT	226617_AT	226617_AT	226617_AT	226617_AT	226617_AT	226617_AT	0.748	1.027	0.000295	-1.228	7.82e-06	-1.244	0.322	1.058	0.108	-1.09	0.653	-1.011	0.0874	1.086	0.216	-1.078	0.44	-1.058	Other	enzyme			26225	75423	117050
ARL6	ADP ribosylation factor like GTPase 6	235320_AT	235320_AT	235320_AT	235320_AT	235320_AT	235320_AT	235320_AT	235320_AT	235320_AT	0.636	-1.019	1.45e-05	-1.205	0.000652	-1.215	0.718	-1.021	0.481	-1.009	0.549	-1.03	0.148	1.077	0.163	1.056	0.316	-1.054	Cytoplasm	transporter			84100	56297	363760
ARL6IP5	ADP ribosylation factor like GTPase 6 interacting protein 5	200760_S_AT	200760_S_AT	200760_S_AT	200760_S_AT	200760_S_AT	200760_S_AT	200761_S_AT	200760_S_AT	200760_S_AT	0.122	-1.102	7.29e-05	-1.415	0.0178	-1.192	0.444	-1.024	0.00609	-1.185	0.459	-1.022	0.115	1.059	0.545	-1.056	0.264	1.035	Cytoplasm	other			10550	65106	66028
ARMC1	armadillo repeat containing 1	218185_S_AT	218185_S_AT	218185_S_AT	218185_S_AT	218185_S_AT	218185_S_AT	218185_S_AT	218185_S_AT	218185_S_AT	0.131	-1.07	5.41e-05	-1.212	0.103	-1.131	0.723	1.01	0.0273	-1.067	0.953	1.007	0.63	-1.004	0.7	1.007	0.157	1.06	Cytoplasm	other			55156	74252	294948
ARMC10	armadillo repeat containing 10	223328_AT	223328_AT	223328_AT	223328_AT	223328_AT	223328_AT	223328_AT	223328_AT	223328_AT	0.00466	-1.149	8.52e-06	-1.3	0.000154	-1.25	0.0227	-1.088	0.019	-1.092	0.198	-1.055	0.228	-1.046	0.65	-1.008	0.616	1.025	Cytoplasm	other			83787	67211	296758
ARMC3	armadillo repeat containing 3	240275_AT	240275_AT	240275_AT	240275_AT	240275_AT	240275_AT	240275_AT	240275_AT	240275_AT	0.813	1.024	0.825	1.047	0.529	1.074	0.411	-1.074	0.0027	1.232	0.0191	-1.121	0.782	1.021	0.131	1.078	0.0219	-1.147	Cytoplasm	other			219681	70882	100361506
ARMC8	armadillo repeat containing 8	236966_AT	1555281_X_AT	236966_AT	236966_AT	236966_AT	203487_S_AT	1555279_AT	236966_AT	236966_AT	0.246	1.083	0.000343	-1.295	0.00182	1.289	0.00445	1.151	0.0108	1.147	0.0312	-1.084	0.557	1.021	0.504	1.066	0.0241	1.143	Nucleus	other			25852	74125	315949
ARMCX1	armadillo repeat containing, X-linked 1	218694_AT	218694_AT	218694_AT	218694_AT	218694_AT	218694_AT	218694_AT	218694_AT	218694_AT	1	1.01	1.3e-06	-1.246	0.00439	-1.138	0.188	1.078	0.183	-1.038	0.468	1.038	0.149	1.076	0.461	-1.019	0.242	-1.055	Other	other			51309	78248
ARMCX3	armadillo repeat containing, X-linked 3	217858_S_AT	217858_S_AT	222444_AT	222444_AT	217858_S_AT	217858_S_AT	222444_AT	217858_S_AT	222444_AT	0.0732	-1.069	5.9e-05	-1.202	5.98e-06	-1.205	0.403	1.034	0.0221	-1.113	0.634	1.025	0.297	1.059	0.29	-1.062	0.997	-1.008	Cytoplasm	other			51566	71703	367902
ARMCX5-GPRASP2/GPRASP2	G protein-coupled receptor associated sorting protein 2	228027_AT	228027_AT	228027_AT	228027_AT	228027_AT	228027_AT	228027_AT	228027_AT	228027_AT	0.598	-1.022	1.72e-08	-1.229	0.0878	-1.066	0.467	1.031	0.163	-1.035	0.921	1.004	0.2	1.047	0.863	-1.005	0.937	-1.02	Plasma Membrane	other			114928|100528062
ARNTL2	aryl hydrocarbon receptor nuclear translocator like 2	220658_S_AT	220658_S_AT	220658_S_AT	220658_S_AT	220658_S_AT	220658_S_AT	220658_S_AT	220658_S_AT	220658_S_AT	0.222	-1.215	0.0633	-1.217	0.647	-1.041	0.199	-1.11	0.603	1.062	0.58	-1.041	0.00358	-1.269	0.0145	1.292	0.435	-1.053	Nucleus	transcription regulator			56938	272322	362464
ARPC1A	actin related protein 2/3 complex subunit 1A	200950_AT	200950_AT	200950_AT	200950_AT	200950_AT	200950_AT	200950_AT	200950_AT	200950_AT	0.137	-1.08	0.000137	-1.25	0.00421	-1.131	0.388	-1.036	0.192	-1.058	0.406	-1.013	0.75	-1.016	0.0741	1.037	0.743	1.004	Extracellular Space	other			10552	56443	81824
ARPC5L	actin related protein 2/3 complex subunit 5 like	223101_S_AT	223101_S_AT	223101_S_AT	220966_X_AT	223101_S_AT	220966_X_AT	220966_X_AT	223101_S_AT	223101_S_AT	0.0171	-1.152	0.00167	-1.308	0.00233	-1.219	0.292	-1.042	0.193	-1.091	0.334	-1.043	0.727	-1.029	0.745	-1.077	0.683	-1.04	Cytoplasm	other			81873	74192	296710
ARPP19	cAMP regulated phosphoprotein 19	214553_S_AT	214553_S_AT	214553_S_AT	214553_S_AT	214553_S_AT	214553_S_AT	221483_S_AT	221482_S_AT	214553_S_AT	0.00403	-1.252	0.00242	-1.358	2.62e-05	-1.316	0.137	-1.143	0.25	-1.063	0.67	-1.034	0.783	1.017	0.486	1.059	0.394	-1.099	Cytoplasm	transporter			10776	59046	60336
ARPP21	cAMP regulated phosphoprotein 21	231935_AT	220359_S_AT	231935_AT	220359_S_AT	220359_S_AT	231935_AT	220359_S_AT	220359_S_AT	220359_S_AT	0.0953	-1.141	5.89e-05	-1.391	0.0268	-1.146	0.521	-1.05	0.12	-1.2	0.971	-1.023	0.269	1.08	0.503	-1.11	0.745	-1.042	Cytoplasm	other			10777	74100	363153
ARRB2	arrestin beta 2	203388_AT	203388_AT	203388_AT	203388_AT	203388_AT	203388_AT	203388_AT	203388_AT	203388_AT	0.987	-1.005	0.0336	-1.106	0.0335	-1.061	0.341	-1.04	0.102	-1.062	0.354	-1.059	0.846	1.003	0.131	1.054	0.907	1.011	Cytoplasm	other			409	216869	25388
ARRDC3	arrestin domain containing 3	224797_AT	224797_AT	224797_AT	224797_AT	224797_AT	224797_AT	224797_AT	224797_AT	224797_AT	2.85e-05	1.55	4.34e-05	1.625	1.95e-05	1.565	0.0796	1.233	0.96	1.171	0.741	1.095	0.757	1.054	0.895	1.199	0.92	1.059	Plasma Membrane	other			57561	105171	309945
ART3	ADP-ribosyltransferase 3	210147_AT	210147_AT	210147_AT	210147_AT	210147_AT	210147_AT	210147_AT	210147_AT	210147_AT	0.917	-1.044	0.00111	-1.278	5.89e-09	-1.589	0.729	-1.014	0.0346	-1.073	0.0145	-1.293	0.31	1.091	0.405	-1.087	0.0829	-1.195	Plasma Membrane	enzyme			419	109979	305235
ARX	aristaless related homeobox	238878_AT	238878_AT	238878_AT	238878_AT	238878_AT	238878_AT	238878_AT	238878_AT	238878_AT	0.57	-1.026	1.18e-05	-1.341	0.135	-1.059	0.326	1.04	0.976	-1.049	0.691	1.024	0.71	-1.008	0.522	-1.121	0.936	1	Nucleus	transcription regulator			170302	11878	317268
ASAH1	N-acylsphingosine amidohydrolase 1	1555419_A_AT	1555419_A_AT	1555419_A_AT	1555419_A_AT	1555419_A_AT	1555419_A_AT	1555419_A_AT	1555419_A_AT	1555419_A_AT	0.0553	-1.127	0.000231	-1.336	0.0194	-1.201	0.305	-1.048	0.102	-1.083	0.284	-1.05	0.059	-1.128	0.842	-1.029	0.853	-1.022	Cytoplasm	enzyme	unspecified application		427	11886	84431
ASAH2B	N-acylsphingosine amidohydrolase 2B	229793_AT	229793_AT	229793_AT	229793_AT	229793_AT	229793_AT	229793_AT	229793_AT	229793_AT	0.0189	-1.201	1.92e-06	-1.433	0.000865	-1.219	0.836	1.002	0.329	-1.023	0.916	1.021	0.49	1.058	0.978	1.054	0.857	-1.017	Cytoplasm	other			653308
ASAP1	ArfGAP with SH3 domain, ankyrin repeat and PH domain 1	224790_AT	224790_AT	224790_AT	224790_AT	224790_AT	224790_AT	224790_AT	224790_AT	224790_AT	0.074	-1.164	0.0107	-1.15	0.0024	-1.125	0.0321	-1.122	0.385	-1.03	0.145	-1.036	0.0539	-1.149	0.605	1.025	0.566	1.002	Plasma Membrane	other			50807	13196	314961
ASAP2	ArfGAP with SH3 domain, ankyrin repeat and PH domain 2	206414_S_AT	206414_S_AT	206414_S_AT	206414_S_AT	206414_S_AT	206414_S_AT	206414_S_AT	206414_S_AT	206414_S_AT	0.457	-1.035	0.047	-1.064	3.71e-09	-1.268	0.597	1.023	0.0928	1.06	0.0397	-1.111	0.304	-1.038	0.214	-1.024	0.0613	-1.109	Nucleus	other			8853	211914	362719
ASH1L	ASH1 like histone lysine methyltransferase	226447_AT	226447_AT	226447_AT	226447_AT	226447_AT	226447_AT	226447_AT	226447_AT	226447_AT	0.577	1.017	0.321	1.028	0.0396	-1.056	0.0134	1.071	0.515	-1.026	0.628	-1.037	0.0432	1.062	0.337	-1.037	0.579	-1.025	Nucleus	transcription regulator			55870	192195	310638
ASH2L	ASH2 like histone lysine methyltransferase complex subunit	209517_S_AT	209517_S_AT	209517_S_AT	209517_S_AT	209517_S_AT	209517_S_AT	209517_S_AT	209517_S_AT	209517_S_AT	0.051	-1.08	1.93e-09	-1.235	0.106	-1.063	0.399	-1.016	0.000546	-1.082	0.982	1.012	0.942	-1.021	0.862	-1.001	0.919	-1.006	Nucleus	transcription regulator			9070	23808	290829
ASNA1	arsA arsenite transporter, ATP-binding, homolog 1 (bacterial)	202024_AT	202024_AT	202024_AT	202024_AT	202024_AT	202024_AT	202024_AT	202024_AT	202024_AT	0.0969	-1.086	1.93e-06	-1.238	0.00412	-1.119	0.231	-1.055	0.0438	-1.06	0.265	-1.023	0.963	1.007	0.262	-1.027	0.317	-1.044	Nucleus	transporter			439	56495	288919
ASNS	asparagine synthetase (glutamine-hydrolyzing)	205047_S_AT	205047_S_AT	205047_S_AT	205047_S_AT	205047_S_AT	205047_S_AT	205047_S_AT	205047_S_AT	205047_S_AT	0.187	-1.071	9.98e-05	-1.304	0.264	-1.051	0.522	-1.023	0.0503	-1.137	0.727	1.009	0.589	1.028	0.758	-1.04	0.74	-1.012	Cytoplasm	enzyme			440	27053	25612
ASPH	aspartate beta-hydroxylase	225008_AT	229879_AT	229879_AT	225008_AT	225008_AT	229879_AT	229879_AT	229879_AT	207284_S_AT	7.62e-05	1.292	0.000166	1.27	0.000806	1.207	0.00269	1.22	0.0477	1.136	0.353	1.044	0.203	-1.051	0.501	1.06	0.329	-1.041	Cytoplasm	enzyme			444	65973	312981
ASPHD2	aspartate beta-hydroxylase domain containing 2	227014_AT	227015_AT	227014_AT	227015_AT	227015_AT	227014_AT	227014_AT	227014_AT	227014_AT	0.119	-1.104	0.00155	-1.224	0.0382	1.146	0.744	-1.044	0.0459	-1.152	0.421	1.087	0.836	1.005	0.358	-1.034	0.715	1.027	Other	enzyme			57168	72898	364948
ASXL1	additional sex combs like 1, transcriptional regulator	242439_S_AT	242438_AT	242439_S_AT	242438_AT	242439_S_AT	242439_S_AT	242438_AT	242439_S_AT	242438_AT	0.164	-1.078	0.0494	1.106	0.0825	1.092	0.0173	1.159	0.238	-1.058	0.232	1.046	0.635	-1.011	0.622	-1.021	0.00416	1.181	Nucleus	transcription regulator			171023	228790	311553
ATAD1	ATPase family, AAA domain containing 1	227585_AT	227585_AT	227585_AT	224850_AT	227585_AT	227585_AT	224850_AT	227585_AT	224850_AT	0.159	-1.06	4.58e-06	-1.361	0.00072	-1.197	0.303	1.039	0.296	-1.064	0.34	-1.051	0.344	1.033	0.525	1.041	0.466	-1.056	Other	enzyme			84896	67979	309532
ATAD2	ATPase family, AAA domain containing 2	228401_AT	228401_AT	228401_AT	228401_AT	228401_AT	228401_AT	228401_AT	228401_AT	228401_AT	0.0328	1.171	0.00293	1.212	0.0415	1.123	0.0118	1.169	0.00207	1.156	0.247	1.014	0.315	1.091	0.323	1.048	0.551	1.009	Nucleus	enzyme			29028	70472	314993
ATF2	activating transcription factor 2	205446_S_AT	205446_S_AT	205446_S_AT	205446_S_AT	205446_S_AT	205446_S_AT	205446_S_AT	205446_S_AT	205446_S_AT	0.00309	-1.26	0.000242	-1.479	0.0586	-1.162	0.176	-1.058	0.00683	-1.212	0.603	1.009	0.132	-1.129	0.399	-1.058	0.819	1.012	Nucleus	transcription regulator	prognosis		1386	11909	81647
ATF6	activating transcription factor 6	226941_AT	226941_AT	226941_AT	226941_AT	226941_AT	226941_AT	226941_AT	226941_AT	226941_AT	0.757	1.013	0.0603	-1.101	0.0686	-1.101	0.168	1.051	0.779	1.007	0.956	-1.006	0.383	1.026	0.0609	1.059	0.487	1.024	Cytoplasm	transcription regulator	efficacy		22926	226641	304962
ATF7	activating transcription factor 7	228829_AT	228829_AT	228829_AT	228829_AT	228829_AT	228829_AT	228829_AT	228829_AT	228829_AT	0.0552	1.092	0.00197	-1.236	0.535	-1.061	0.0231	1.136	0.674	-1.029	0.5	-1.03	0.92	-1.015	0.248	-1.042	0.379	1.041	Nucleus	transcription regulator			11016	223922	315333
ATF7IP	activating transcription factor 7 interacting protein	231825_X_AT	231825_X_AT	231825_X_AT	231825_X_AT	231825_X_AT	231825_X_AT	231825_X_AT	231825_X_AT	231825_X_AT	0.155	1.056	0.000267	1.21	0.0344	1.111	0.743	-1.007	0.144	1.086	0.643	1.03	0.507	-1.056	0.653	1.033	0.419	1.043	Nucleus	transcription regulator			55729	54343	312800
ATG7	autophagy related 7	224025_S_AT	224025_S_AT	224025_S_AT	224025_S_AT	224025_S_AT	218673_S_AT	224025_S_AT	218673_S_AT	218673_S_AT	0.00441	-1.116	6.38e-05	-1.242	0.124	-1.065	0.00902	-1.11	0.013	-1.111	0.282	-1.039	0.0108	-1.111	0.839	-1.006	0.27	-1.046	Cytoplasm	enzyme			10533	74244	312647
ATL1	atlastin GTPase 1	223340_AT	223340_AT	223340_AT	223340_AT	223340_AT	223340_AT	223340_AT	223340_AT	223340_AT	0.0931	-1.075	2.62e-06	-1.23	0.202	-1.112	0.445	-1.027	0.036	-1.113	0.634	-1.001	0.703	1.029	0.119	1.025	0.754	-1.044	Cytoplasm	enzyme			51062	73991	362750
ATM	ATM serine/threonine kinase	208442_S_AT	208442_S_AT	208442_S_AT	208442_S_AT	208442_S_AT	208442_S_AT	208442_S_AT	208442_S_AT	208442_S_AT	0.763	1	0.825	1.089	0.907	1.04	0.379	-1.051	0.095	1.207	0.533	1.09	0.00956	-1.263	0.000342	1.305	0.566	1.107	Nucleus	kinase	diagnosis	AZD0156	472	11920	300711
ATN1	atrophin 1	1555754_S_AT	1555754_S_AT	1555754_S_AT	1555754_S_AT	1555754_S_AT	1555754_S_AT	1555754_S_AT	1555754_S_AT	1555754_S_AT	0.535	-1.033	0.0116	1.107	0.0395	1.116	0.159	-1.069	0.87	1.022	0.092	1.054	0.282	1.048	0.327	-1.037	0.76	1.014	Nucleus	transcription regulator			1822	13498	100911672|29515
ATOH7	atonal bHLH transcription factor 7	1552879_A_AT	1552879_A_AT	1552878_AT	1552879_A_AT	1552878_AT	1552878_AT	1552879_A_AT	1552879_A_AT	1552879_A_AT	0.221	-1.171	9.11e-05	-1.461	0.0353	-1.155	0.284	-1.099	0.388	-1.125	0.211	-1.091	0.497	-1.067	0.972	-1.064	0.74	-1.096	Other	other			220202	53404	365564
ATOH8	atonal bHLH transcription factor 8	228890_AT	228890_AT	228890_AT	1558705_AT	228890_AT	1558705_AT	1558705_AT	228890_AT	1558705_AT	0.12	1.101	0.00505	1.242	0.0281	1.148	0.108	-1.059	0.265	-1.055	0.438	1.015	0.467	1.027	0.473	-1.035	0.439	-1.042	Nucleus	transcription regulator			84913	71093	500200
ATP1A1	ATPase Na+/K+ transporting subunit alpha 1	220948_S_AT	220948_S_AT	220948_S_AT	220948_S_AT	220948_S_AT	220948_S_AT	244606_AT	244606_AT	244606_AT	0.584	-1.036	0.00902	-1.191	0.00578	-1.171	0.78	-1.01	0.0761	-1.102	0.355	-1.051	0.00498	1.109	0.0457	-1.052	0.118	-1.06	Plasma Membrane	transporter		digoxin, acetyldigitoxin derivative, trichloromethiazide, ciclopirox olamine, ethacrynic acid, reserpine/trichloromethiazide, bretylium, perphenazine, ouabain, digitoxin	476	11928	24211
ATP1A2	ATPase Na+/K+ transporting subunit alpha 2	203296_S_AT	203295_S_AT	203295_S_AT	203296_S_AT	203295_S_AT	203295_S_AT	203295_S_AT	203295_S_AT	203296_S_AT	0.00268	1.237	0.0533	1.222	0.0478	1.166	0.0497	1.154	0.16	1.104	0.913	-1.006	0.254	-1.076	0.921	1.049	0.865	-1.052	Plasma Membrane	transporter		digoxin, ethacrynic acid, perphenazine	477	98660	24212
ATP1A3	ATPase Na+/K+ transporting subunit alpha 3	214432_AT	214432_AT	214432_AT	214432_AT	214432_AT	214432_AT	214432_AT	214432_AT	214432_AT	0.22	-1.102	2.07e-05	-1.37	0.213	-1.072	0.271	-1.083	0.0839	-1.099	0.874	-1.041	0.875	1.023	0.444	1.051	0.541	-1.015	Plasma Membrane	transporter		digoxin, ethacrynic acid, perphenazine	478	232975	24213
ATP1B2	ATPase Na+/K+ transporting subunit beta 2	204311_AT	204311_AT	204311_AT	204311_AT	204311_AT	204311_AT	204311_AT	204311_AT	204311_AT	0.000508	1.321	0.0349	1.252	0.0444	1.189	0.00751	1.214	0.347	1.086	0.536	-1.085	0.546	1.051	0.145	1.001	0.895	-1.014	Plasma Membrane	transporter			482	11932	24214
ATP2A2	ATPase sarcoplasmic/endoplasmic reticulum Ca2+ transporting 2	212361_S_AT	212361_S_AT	212361_S_AT	212361_S_AT	212361_S_AT	212361_S_AT	212361_S_AT	212361_S_AT	212361_S_AT	0.429	-1.029	0.0209	-1.082	0.00124	-1.166	0.835	-1.006	0.787	1	0.362	-1.042	0.885	-1.001	0.043	1.058	0.767	-1.018	Cytoplasm	transporter			488	11938	29693
ATP2A3	ATPase sarcoplasmic/endoplasmic reticulum Ca2+ transporting 3	213042_S_AT	213042_S_AT	213042_S_AT	213042_S_AT	213042_S_AT	213042_S_AT	213042_S_AT	213042_S_AT	213042_S_AT	0.0996	-1.082	0.307	-1.027	0.301	1.04	0.658	-1.01	0.45	-1.003	0.22	-1.011	0.0269	-1.086	0.701	1.018	0.191	-1.021	Cytoplasm	transporter			489	53313	25391
ATP2B1	ATPase plasma membrane Ca2+ transporting 1	209281_S_AT	209281_S_AT	209281_S_AT	209281_S_AT	209281_S_AT	209281_S_AT	209281_S_AT	209281_S_AT	209281_S_AT	0.142	-1.16	0.194	-1.16	0.00605	-1.301	0.632	-1.084	0.846	-1.028	0.799	-1.014	0.316	1.067	0.188	1.061	0.795	-1.02	Plasma Membrane	transporter			490	67972	29598
ATP2B2	ATPase plasma membrane Ca2+ transporting 2	211586_S_AT	216120_S_AT	216120_S_AT	211586_S_AT	216120_S_AT	211586_S_AT	211586_S_AT	216120_S_AT	216120_S_AT	0.0162	-1.245	0.00586	-1.317	7.68e-05	-1.323	0.0999	-1.123	0.26	-1.071	0.463	-1.059	0.241	-1.043	0.704	1.067	0.527	-1.086	Plasma Membrane	transporter			491	11941	24215
ATP5A1	ATP synthase, H+ transporting, mitochondrial F1 complex, alpha subunit 1, cardiac muscle	213738_S_AT	213738_S_AT	213738_S_AT	213738_S_AT	213738_S_AT	213738_S_AT	213738_S_AT	213738_S_AT	213738_S_AT	0.0452	-1.088	1.23e-09	-1.391	0.0376	-1.163	0.252	-1.035	0.0275	-1.054	0.436	-1.026	0.471	-1.057	0.115	-1.041	0.586	-1.046	Cytoplasm	transporter			498	11946	65262
ATP5B	ATP synthase, H+ transporting, mitochondrial F1 complex, beta polypeptide	201322_AT	201322_AT	201322_AT	201322_AT	201322_AT	201322_AT	201322_AT	201322_AT	201322_AT	0.0418	-1.092	9.27e-10	-1.419	0.00101	-1.195	0.23	-1.04	0.00282	-1.091	0.299	-1.038	0.805	-1.009	0.853	1.004	0.918	-1.013	Cytoplasm	transporter			506	11947	171374
ATP5C1	ATP synthase, H+ transporting, mitochondrial F1 complex, gamma polypeptide 1	205711_X_AT	208870_X_AT	205711_X_AT	208870_X_AT	205711_X_AT	205711_X_AT	208870_X_AT	205711_X_AT	205711_X_AT	0.0919	-1.071	2.42e-09	-1.308	0.0105	-1.126	0.572	-1.005	0.0408	-1.081	0.839	-1.011	0.62	1.016	0.526	-1.025	0.917	-1.02	Cytoplasm	transporter			509	11949	116550
ATP5D	ATP synthase, H+ transporting, mitochondrial F1 complex, delta subunit	213041_S_AT	213041_S_AT	213041_S_AT	213041_S_AT	213041_S_AT	213041_S_AT	213041_S_AT	213041_S_AT	213041_S_AT	0.00637	-1.102	2.36e-08	-1.26	0.000145	-1.152	0.343	-1.035	0.201	-1.046	0.346	-1.033	0.93	-1.002	0.432	-1.021	0.274	-1.028	Cytoplasm	transporter			513	66043	245965
ATP5F1	ATP synthase, H+ transporting, mitochondrial Fo complex subunit B1	211755_S_AT	243501_AT	211755_S_AT	243501_AT	243501_AT	243501_AT	243501_AT	243501_AT	211755_S_AT	0.363	-1.024	2.45e-06	-1.332	0.0075	-1.139	0.226	-1.033	0.00629	-1.134	0.493	-1.028	0.952	1.015	0.269	1.095	0.886	-1.011	Cytoplasm	transporter			515	11950	171375|100911417
ATP5G1	ATP synthase, H+ transporting, mitochondrial Fo complex subunit C1 (subunit 9)	208972_S_AT	208972_S_AT	208972_S_AT	208972_S_AT	208972_S_AT	208972_S_AT	208972_S_AT	208972_S_AT	208972_S_AT	0.0327	-1.107	2.73e-08	-1.316	0.00303	-1.141	0.612	-1.026	0.00545	-1.105	0.63	-1.023	0.686	-1.014	0.0395	-1.084	0.553	-1.03	Cytoplasm	transporter			516	11951	29754
ATP5G3	ATP synthase, H+ transporting, mitochondrial Fo complex subunit C3 (subunit 9)	228168_AT	207507_S_AT	207507_S_AT	228168_AT	207508_AT	228168_AT	228168_AT	207508_AT	207508_AT	0.0154	-1.102	3.26e-09	-1.497	0.00722	-1.213	0.516	-1.018	0.000995	-1.129	0.435	-1.033	0.476	-1.021	0.36	-1.039	0.952	-1.05	Cytoplasm	transporter			518	228033	114630
ATP5H	ATP synthase, H+ transporting, mitochondrial Fo complex subunit D	210149_S_AT	210149_S_AT	210149_S_AT	210149_S_AT	210149_S_AT	210149_S_AT	210149_S_AT	210149_S_AT	210149_S_AT	0.355	-1.041	1e-07	-1.275	0.0006	-1.164	0.829	1	0.0495	-1.045	0.406	-1.025	0.568	1.029	0.198	-1.023	0.451	-1.05	Cytoplasm	enzyme			10476	71679	641434
ATP5J	ATP synthase, H+ transporting, mitochondrial Fo complex subunit F6	202325_S_AT	202325_S_AT	202325_S_AT	202325_S_AT	202325_S_AT	202325_S_AT	202325_S_AT	202325_S_AT	202325_S_AT	0.406	1.033	3.62e-09	-1.263	0.0109	-1.108	0.551	1.031	0.000106	-1.117	0.888	1.008	0.112	1.059	0.0909	-1.06	0.73	-1.041	Cytoplasm	transporter			522	11957	94271
ATP5J2	ATP synthase, H+ transporting, mitochondrial Fo complex subunit F2	202961_S_AT	202961_S_AT	202961_S_AT	202961_S_AT	202961_S_AT	202961_S_AT	202961_S_AT	202961_S_AT	202961_S_AT	0.476	-1.027	5.55e-09	-1.258	0.00316	-1.116	0.632	1.01	0.00678	-1.072	0.688	-1.011	0.204	1.037	0.0236	-1.06	0.682	-1.027	Cytoplasm	transporter			9551	57423	690441
ATP5L	ATP synthase, H+ transporting, mitochondrial Fo complex subunit G	208745_AT	208746_X_AT	208745_AT	208745_AT	207573_X_AT	208746_X_AT	208745_AT	208746_X_AT	208746_X_AT	0.65	1.035	8.02e-08	-1.275	0.00159	-1.156	0.343	1.05	0.0356	-1.056	0.541	-1.025	0.323	1.043	0.0421	-1.066	0.671	-1.03	Cytoplasm	enzyme			10632	27425	300677
ATP5O	ATP synthase, H+ transporting, mitochondrial F1 complex, O subunit	200818_AT	200818_AT	200818_AT	200818_AT	200818_AT	200818_AT	200818_AT	200818_AT	200818_AT	0.222	-1.045	1.63e-09	-1.317	0.00565	-1.128	0.58	-1	0.00638	-1.065	0.761	-1.008	0.869	1.005	0.142	-1.023	0.718	-1.027	Cytoplasm	transporter			539	28080	192241
ATP6AP1	ATPase H+ transporting accessory protein 1	207809_S_AT	207809_S_AT	207809_S_AT	207809_S_AT	207809_S_AT	207809_S_AT	207809_S_AT	207809_S_AT	207809_S_AT	0.562	1.03	5.31e-07	-1.282	0.00204	-1.153	0.728	-1.011	0.000587	-1.126	0.36	-1.035	0.443	1.035	0.978	-1.02	0.952	-1.005	Cytoplasm	transporter			537	54411	83615
ATP6AP2	ATPase H+ transporting accessory protein 2	201444_S_AT	201444_S_AT	201444_S_AT	201444_S_AT	201444_S_AT	201444_S_AT	201444_S_AT	201443_S_AT	201444_S_AT	0.0298	-1.146	2.21e-05	-1.477	0.0384	-1.186	0.154	-1.064	0.0216	-1.145	0.534	-1.024	0.503	-1.047	0.639	1.039	0.931	-1.022	Cytoplasm	transporter			10159	70495	302526
ATP6V0A1	ATPase H+ transporting V0 subunit a1	205095_S_AT	205095_S_AT	205095_S_AT	205095_S_AT	205095_S_AT	205095_S_AT	205095_S_AT	205095_S_AT	205095_S_AT	0.00267	-1.276	0.000232	-1.483	0.244	-1.104	0.00823	-1.185	0.0602	-1.144	0.619	-1.018	0.119	-1.109	0.347	1.042	0.73	-1.014	Cytoplasm	transporter			535	11975	29757
ATP6V0B	ATPase H+ transporting V0 subunit b	200078_S_AT	200078_S_AT	200078_S_AT	200078_S_AT	200078_S_AT	200078_S_AT	200078_S_AT	200078_S_AT	200078_S_AT	0.0555	-1.087	3.69e-05	-1.247	0.066	-1.083	0.093	-1.072	0.00278	-1.108	0.972	1.001	0.828	1.001	0.934	1.038	0.777	1.022	Cytoplasm	transporter			533	114143	298451
ATP6V0C	ATPase H+ transporting V0 subunit c	36994_AT	200954_AT	200954_AT	200954_AT	200954_AT	36994_AT	36994_AT	36994_AT	36994_AT	0.144	-1.07	5.27e-06	-1.248	0.0163	-1.112	0.0272	-1.094	0.00186	-1.107	0.41	-1.034	0.88	-1.019	0.492	1.015	0.692	-1.026	Cytoplasm	transporter			527	11984	170667
ATP6V0D1	ATPase H+ transporting V0 subunit d1	212041_AT	212041_AT	212041_AT	212041_AT	212041_AT	212041_AT	212041_AT	212041_AT	212041_AT	0.0826	-1.115	3.62e-07	-1.476	0.0877	-1.137	0.0718	-1.09	0.00375	-1.161	0.707	-1.004	0.81	-1.013	0.649	1.01	0.949	1.006	Cytoplasm	transporter			9114	11972	291969
ATP6V0E1	ATPase H+ transporting V0 subunit e1	214150_X_AT	214244_S_AT	214150_X_AT	214150_X_AT	201172_X_AT	214244_S_AT	214244_S_AT	214244_S_AT	214244_S_AT	0.00342	1.24	3.34e-05	1.259	0.00392	1.161	0.0178	1.113	0.254	1.091	0.594	-1.024	0.902	1.009	0.211	1.073	0.377	-1.05	Cytoplasm	transporter			8992	11974	94170
ATP6V1A	ATPase H+ transporting V1 subunit A	201971_S_AT	201971_S_AT	201971_S_AT	201971_S_AT	201971_S_AT	201971_S_AT	201971_S_AT	201971_S_AT	201972_AT	0.00632	-1.449	7.25e-06	-2.191	0.0386	-1.29	0.22	-1.091	0.00397	-1.365	0.69	1.022	0.158	-1.155	0.279	-1.067	0.997	-1.039	Plasma Membrane	transporter		bafilomycin A1, bafilomycin b1	523	11964	685232
ATP6V1B2	ATPase H+ transporting V1 subunit B2	201089_AT	201089_AT	201089_AT	201089_AT	201089_AT	201089_AT	201089_AT	201089_AT	201089_AT	0.234	-1.059	5.33e-08	-1.556	0.0142	-1.178	0.443	-1.036	0.000428	-1.204	0.551	-1.024	0.987	-1.015	0.959	-1.022	0.926	-1.03	Cytoplasm	transporter	unspecified application	gallium nitrate	526	11966	117596
ATP6V1C1	ATPase H+ transporting V1 subunit C1	202873_AT	202873_AT	226463_AT	202873_AT	202872_AT	226463_AT	202873_AT	202873_AT	202872_AT	0.00213	-1.297	0.0018	-1.585	1.68e-05	-1.207	0.0227	-1.187	0.0187	-1.111	0.0392	-1.069	0.0604	-1.187	0.493	1.06	0.851	-1.054	Cytoplasm	transporter			528	66335	299971
ATP6V1D	ATPase H+ transporting V1 subunit D	235864_AT	208899_X_AT	208899_X_AT	208899_X_AT	208899_X_AT	208898_AT	235864_AT	208898_AT	208899_X_AT	0.00139	-1.134	7.19e-06	-1.385	0.00349	-1.202	0.21	-1.057	0.0185	-1.116	0.23	-1.045	0.525	-1.046	0.909	1.018	0.965	-1.068	Cytoplasm	transporter			51382	73834	299159
ATP6V1E1	ATPase H+ transporting V1 subunit E1	208678_AT	208678_AT	208678_AT	208678_AT	208678_AT	208678_AT	208678_AT	208678_AT	208678_AT	0.0624	-1.084	7.43e-08	-1.322	0.00354	-1.153	0.207	-1.053	0.00143	-1.108	0.535	-1.013	0.995	-1.008	0.943	1.012	0.955	1	Cytoplasm	transporter			529	11973	297566
ATP6V1G2	ATPase H+ transporting V1 subunit G2	214762_AT	214762_AT	214762_AT	214762_AT	214762_AT	214762_AT	214762_AT	214762_AT	214762_AT	0.115	-1.089	2.93e-06	-1.37	0.0105	-1.151	0.448	-1.027	0.0441	-1.139	0.778	-1.007	0.676	1.029	0.402	-1.047	0.602	-1.048	Cytoplasm	transporter			534	66237	368044
ATP6V1H	ATPase H+ transporting V1 subunit H	221504_S_AT	1557586_S_AT	1557586_S_AT	1557585_AT	221504_S_AT	1557586_S_AT	1557585_AT	1557585_AT	221504_S_AT	0.665	-1.028	8.76e-05	1.32	0.00872	1.234	0.417	-1.016	0.0213	-1.115	0.206	1.097	0.338	-1.047	0.284	-1.07	0.59	-1.05	Cytoplasm	transporter			51606	108664	297797
ATP8A1	ATPase phospholipid transporting 8A1	210192_AT	210192_AT	210192_AT	210192_AT	210192_AT	210192_AT	210192_AT	210192_AT	210192_AT	0.00587	-1.438	0.00888	-1.559	0.146	-1.25	0.128	-1.168	0.166	-1.123	0.922	-1.01	0.0263	-1.303	0.609	1.067	0.0668	1.126	Cytoplasm	transporter			10396	11980	289615
ATP8A2	ATPase phospholipid transporting 8A2	219660_S_AT	231395_AT	219660_S_AT	219660_S_AT	231395_AT	219659_AT	231395_AT	231395_AT	219659_AT	0.211	-1.068	5.66e-05	-1.214	0.231	-1.053	0.304	-1.053	0.179	-1.072	0.998	1.036	0.288	1.05	0.811	-1.059	0.385	1.029	Plasma Membrane	transporter			51761	50769	691889
ATP8B1	ATPase phospholipid transporting 8B1	214594_X_AT	214594_X_AT	214594_X_AT	214594_X_AT	214594_X_AT	214594_X_AT	214594_X_AT	214594_X_AT	214594_X_AT	0.024	1.2	5.6e-05	1.397	0.022	1.217	0.51	1.053	0.15	1.155	0.402	1.073	0.265	1.104	0.422	1.067	0.29	1.06	Plasma Membrane	transporter			5205	54670	291555
ATP9A	ATPase phospholipid transporting 9A (putative)	212062_AT	212062_AT	212062_AT	212062_AT	212062_AT	212062_AT	212062_AT	212062_AT	212062_AT	0.0842	-1.053	0.00278	-1.065	0.0595	-1.094	0.282	-1.025	0.981	1.022	0.847	-1.01	0.76	1.005	0.0708	1.046	0.349	1.026	Cytoplasm	transporter			10079	11981	84011
ATPIF1	ATPase inhibitory factor 1	218671_S_AT	218671_S_AT	218671_S_AT	218671_S_AT	218671_S_AT	218671_S_AT	218671_S_AT	218671_S_AT	218671_S_AT	0.889	1.008	3.66e-09	-1.269	0.203	-1.13	0.634	1.036	0.000969	-1.1	0.882	-1.005	0.621	1.034	0.48	-1.01	0.794	-1.017	Cytoplasm	other			93974	11983	25392
ATR	ATR serine/threonine kinase	209902_AT	209902_AT	209902_AT	209903_S_AT	209902_AT	209902_AT	209903_S_AT	209902_AT	209902_AT	0.93	-1.024	1.13e-09	-1.266	0.996	-1.091	0.0115	1.085	0.0571	-1.025	0.705	1.003	0.196	1.045	0.632	1.038	0.352	1.047	Nucleus	kinase		AZD6738, VX-970	545	245000	685055
ATRNL1	attractin like 1	213744_AT	213745_AT	213745_AT	1569796_S_AT	213745_AT	213744_AT	213744_AT	213745_AT	213744_AT	0.168	-1.096	0.00264	-1.209	0.00284	-1.155	0.438	-1.056	0.192	-1.051	0.405	-1.051	0.185	1.068	0.109	1.127	0.365	-1.076	Other	other			26033	226255	307992
ATXN10	ataxin 10	208833_S_AT	208832_AT	208832_AT	208832_AT	208833_S_AT	208833_S_AT	208832_AT	208832_AT	208832_AT	0.0206	-1.082	1.52e-08	-1.408	0.000999	-1.182	0.19	-1.052	4.67e-05	-1.139	0.452	-1.022	0.595	-1.026	0.806	-1.019	0.438	-1.06	Cytoplasm	other			25814	54138	170821
ATXN3	ataxin 3	235240_AT	235240_AT	235240_AT	235240_AT	235240_AT	235240_AT	235240_AT	235240_AT	235240_AT	0.777	-1.006	0.287	-1.05	0.00522	-1.075	0.229	1.037	0.842	-1.007	0.462	1.017	0.00858	1.084	0.0198	1.042	0.121	1.052	Nucleus	peptidase			4287	110616	60331
AUH	AU RNA binding methylglutaconyl-CoA hydratase	205052_AT	205052_AT	205052_AT	205052_AT	205052_AT	205052_AT	205052_AT	205052_AT	205052_AT	0.412	-1.035	1.69e-07	-1.331	0.011	-1.109	0.75	1.02	0.0742	-1.091	0.557	1.003	0.23	1.061	0.737	-1.02	0.819	1.007	Cytoplasm	enzyme			549	11992	361215
AURKB	aurora kinase B	209464_AT	209464_AT	209464_AT	209464_AT	209464_AT	209464_AT	209464_AT	209464_AT	209464_AT	0.891	-1.02	0.936	1.015	0.943	1.008	0.119	-1.077	0.486	-1.02	0.197	-1.046	0.217	-1.059	0.02	-1.048	0.0136	-1.068	Nucleus	kinase		barasertib, tozasertib, AT-9283, SNS 314, danusertib, TAK-901, GSK1070916, CYC 116, TTP607, AMG 900, ilorasertib, chiauranib	9212	20877	114592
AXL	AXL receptor tyrosine kinase	202685_S_AT	202685_S_AT	202685_S_AT	202685_S_AT	202685_S_AT	202685_S_AT	202685_S_AT	202685_S_AT	202685_S_AT	0.783	1.066	0.086	1.119	0.00941	1.137	0.00347	-1.087	0.522	-1.045	0.272	-1.023	0.143	-1.054	0.462	-1.044	0.499	-1.048	Plasma Membrane	kinase		cabozantinib, R428, cabozantinib/erlotinib, MGCD516, gilteritinib, bosutinib	558	26362	308444
AZI2	5-azacytidine induced 2	235962_AT	222498_AT	222498_AT	235962_AT	235962_AT	235962_AT	235962_AT	235962_AT	222498_AT	0.39	1.04	0.106	-1.054	0.0115	-1.108	0.133	1.077	0.204	1.087	0.516	1.05	0.0103	1.091	0.0152	1.116	0.337	1.015	Cytoplasm	other			64343	27215	316051
AZIN1	antizyme inhibitor 1	212461_AT	212461_AT	212461_AT	212461_AT	212461_AT	212461_AT	212461_AT	212461_AT	212461_AT	0.0913	-1.046	1.24e-05	-1.223	0.0169	-1.122	0.913	-1.009	0.162	-1.024	0.194	-1.007	0.862	1.012	0.567	1.03	0.745	-1.013	Cytoplasm	enzyme			51582	54375	58961
AZU1	azurocidin 1	214575_S_AT	214575_S_AT	214575_S_AT	214575_S_AT	214575_S_AT	214575_S_AT	214575_S_AT	214575_S_AT	214575_S_AT	0.607	-1.017	0.908	1.009	0.2	1.06	0.0161	-1.072	0.00172	-1.104	0.363	-1.035	0.311	-1.034	0.103	-1.008	0.77	1.015	Cytoplasm	peptidase			566
B3GALNT1	beta-1,3-N-acetylgalactosaminyltransferase 1 (globoside blood group)	223374_S_AT	223374_S_AT	223374_S_AT	223374_S_AT	223374_S_AT	223374_S_AT	223374_S_AT	223374_S_AT	223374_S_AT	0.93	1.062	9.54e-05	-1.386	0.00204	-1.181	0.893	1.06	0.0992	-1.109	0.84	-1.001	0.794	1.046	0.592	-1.002	0.348	-1.11	Cytoplasm	enzyme			8706	26879	310508
B3GALT2	beta-1,3-galactosyltransferase 2	217452_S_AT	217452_S_AT	217452_S_AT	217452_S_AT	217452_S_AT	217452_S_AT	217452_S_AT	217452_S_AT	217452_S_AT	0.274	-1.094	6.88e-05	-1.308	0.13	-1.105	0.207	1.069	0.354	-1.048	0.165	1.074	0.452	1.039	0.739	-1.055	0.773	-1.042	Cytoplasm	enzyme			8707	26878	686081
B3GALT5	beta-1,3-galactosyltransferase 5	239994_AT	239994_AT	239994_AT	239994_AT	239994_AT	239994_AT	239994_AT	239994_AT	239994_AT	0.728	-1.021	0.184	-1.092	1.93e-05	-1.211	0.924	-1.013	0.468	1.042	0.26	-1.08	0.348	1.05	0.588	1.038	0.849	-1.014	Cytoplasm	enzyme			10317	93961	288161
B3GAT2	beta-1,3-glucuronyltransferase 2	239144_AT	239144_AT	239144_AT	239144_AT	239144_AT	239144_AT	239144_AT	239144_AT	239144_AT	0.0597	1.16	7.53e-05	-1.228	0.375	-1.055	0.0207	1.194	7.08e-05	-1.199	0.416	-1.065	0.621	1.03	0.0904	-1.064	0.262	-1.084	Cytoplasm	enzyme			135152	280645	64544
B3GLCT	beta 3-glucosyltransferase	227100_AT	227100_AT	227100_AT	227100_AT	227100_AT	227100_AT	227100_AT	227100_AT	227100_AT	0.531	1.109	0.805	1.031	0.517	-1.064	0.00576	1.237	0.000993	1.272	0.0253	1.148	0.0343	1.177	0.092	1.146	0.0452	1.165	Cytoplasm	enzyme			145173	381694	689765
B3GNT2	UDP-GlcNAc:betaGal beta-1,3-N-acetylglucosaminyltransferase 2	219326_S_AT	219326_S_AT	219326_S_AT	219326_S_AT	219326_S_AT	219326_S_AT	219326_S_AT	219326_S_AT	219326_S_AT	0.0389	-1.208	0.00339	-1.416	0.000724	-1.279	0.772	-1.021	0.114	-1.073	0.525	1.027	0.663	-1.049	0.995	1.021	0.559	-1.057	Cytoplasm	enzyme			10678	53625	305571
B4GALNT1	beta-1,4-N-acetyl-galactosaminyltransferase 1	1555385_AT	1555385_AT	1555385_AT	1555385_AT	1555385_AT	1555385_AT	1555385_AT	1555385_AT	1555385_AT	0.793	1.023	0.00276	-1.166	0.000756	-1.18	0.909	-1.015	0.592	-1.034	0.878	-1.048	0.178	1.057	0.212	1.034	0.978	-1.051	Cytoplasm	enzyme	diagnosis,prognosis		2583	14421	64828
B4GALNT2	beta-1,4-N-acetyl-galactosaminyltransferase 2	1552903_AT	1552903_AT	1552903_AT	1552903_AT	1552903_AT	1552903_AT	1552903_AT	1552903_AT	1552903_AT	0.0414	1.1	0.711	-1.021	0.634	-1.01	0.248	-1.045	0.994	-1.009	0.89	-1.004	0.00797	1.123	0.683	-1.027	0.113	-1.073	Cytoplasm	enzyme			124872	14422	688155
B4GALT6	beta-1,4-galactosyltransferase 6	206232_S_AT	206232_S_AT	206233_AT	206232_S_AT	206232_S_AT	206232_S_AT	206232_S_AT	206232_S_AT	206232_S_AT	0.00159	-1.344	0.00317	-1.431	2.55e-05	-1.329	0.135	-1.104	0.0485	-1.145	0.613	-1.052	0.115	-1.136	0.727	1.013	0.66	-1.054	Cytoplasm	enzyme			9331	56386	65196
B9D1	B9 domain containing 1	210534_S_AT	210534_S_AT	210534_S_AT	210534_S_AT	210534_S_AT	210534_S_AT	210534_S_AT	210534_S_AT	210534_S_AT	0.0937	-1.133	2e-05	-1.396	6.6e-05	-1.305	0.185	-1.104	0.0436	-1.073	0.316	-1.07	0.391	1.036	0.857	1.045	0.665	-1.073	Plasma Membrane	other			27077	27078	100911746|287383
BACE1	beta-secretase 1	224335_S_AT	224335_S_AT	224335_S_AT	222463_S_AT	224335_S_AT	222463_S_AT	222463_S_AT	222463_S_AT	222463_S_AT	0.0833	-1.119	0.11	-1.141	0.0228	-1.11	0.226	1.062	0.524	-1.019	0.893	1.034	0.051	1.092	0.39	-1.031	0.00622	1.162	Cytoplasm	peptidase		MK-8931	23621	23821	29392
BACE2	beta-site APP-cleaving enzyme 2	217867_X_AT	217867_X_AT	222446_S_AT	217867_X_AT	217867_X_AT	222446_S_AT	217867_X_AT	217867_X_AT	217867_X_AT	0.00188	1.327	0.000259	1.423	0.00776	1.252	0.266	1.087	0.0446	1.2	0.768	1.062	0.00151	1.221	0.737	1.117	0.422	1.066	Cytoplasm	peptidase			25825	56175	288227
BAD	BCL2 associated agonist of cell death	1861_AT	1861_AT	1861_AT	232660_AT	1861_AT	1861_AT	232660_AT	232660_AT	232660_AT	0.00787	-1.132	0.00446	-1.134	0.0486	-1.085	0.0381	-1.061	0.0835	-1.041	0.876	-1.022	0.17	-1.046	0.16	1.009	0.134	-1.063	Cytoplasm	other	efficacy		572	12015	64639
BAG1	BCL2 associated athanogene 1	229720_AT	211475_S_AT	229720_AT	211475_S_AT	229720_AT	211475_S_AT	211475_S_AT	229720_AT	229720_AT	0.00268	-1.158	5.88e-06	-1.204	0.00956	-1.173	0.161	-1.035	0.307	-1.064	0.729	1.023	0.429	-1.035	0.903	-1.055	0.6	-1.031	Cytoplasm	other			573	12017	297994
BAG2	BCL2 associated athanogene 2	230879_AT	230879_AT	230879_AT	230879_AT	230879_AT	230879_AT	230879_AT	230879_AT	230879_AT	0.886	1.017	1.65e-05	1.385	0.354	1.241	0.0342	-1.107	0.27	1.066	0.19	1.071	0.0487	-1.103	0.766	1.032	0.926	1.007	Cytoplasm	other			9532	213539	690038
BAG3	BCL2 associated athanogene 3	217911_S_AT	217911_S_AT	217911_S_AT	217911_S_AT	217911_S_AT	217911_S_AT	217911_S_AT	217911_S_AT	217911_S_AT	4.87e-08	2.438	0.000649	2.011	0.000797	1.852	0.109	1.668	0.745	1.31	0.653	1.121	0.312	1.079	0.746	-1.017	0.501	-1.06	Cytoplasm	other			9531	29810	293524
BAG4	BCL2 associated athanogene 4	222909_S_AT	222909_S_AT	228189_AT	222909_S_AT	222909_S_AT	228189_AT	228189_AT	222909_S_AT	228189_AT	0.001	-1.245	0.00552	-1.23	0.000249	-1.163	0.836	-1.064	0.358	-1.101	0.858	-1.018	0.172	1.07	0.0914	-1.094	0.494	-1.056	Cytoplasm	other			9530	67384	361167
BAG5	BCL2 associated athanogene 5	202985_S_AT	202985_S_AT	202985_S_AT	202985_S_AT	202985_S_AT	202985_S_AT	202985_S_AT	202985_S_AT	202985_S_AT	0.423	-1.044	0.0624	-1.061	0.145	-1.069	0.221	1.038	0.0148	1.075	0.371	1.033	0.851	-1.012	0.123	1.046	0.35	1.029	Cytoplasm	other			9529	70369	366734
BAG6	BCL2 associated athanogene 6	213318_S_AT	213318_S_AT	213318_S_AT	213318_S_AT	213318_S_AT	213318_S_AT	213318_S_AT	213318_S_AT	213318_S_AT	0.185	-1.036	0.398	-1.032	0.04	-1.074	0.552	1.039	0.0419	1.065	0.796	-1.01	0.336	1.048	0.358	1.028	0.397	1.011	Nucleus	enzyme			7917	224727	94342
BANK1	B-cell scaffold protein with ankyrin repeats 1	222915_S_AT	222915_S_AT	222915_S_AT	222915_S_AT	222915_S_AT	222915_S_AT	222915_S_AT	222915_S_AT	222915_S_AT	0.753	1.015	0.478	1.046	0.477	1.014	0.0706	-1.076	0.598	-1.019	0.516	-1	0.00105	1.117	0.269	-1.047	0.137	-1.1	Extracellular Space	other			55024	242248	365948
BARX2	BARX homeobox 2	210419_AT	210419_AT	210419_AT	210419_AT	210419_AT	210419_AT	210419_AT	210419_AT	210419_AT	0.0644	1.069	0.00129	1.16	0.361	1.044	0.181	1.045	0.0029	1.109	0.605	1.024	0.542	1.021	0.607	1.043	0.154	-1.057	Nucleus	transcription regulator			8538	12023	679701
BBIP1	BBSome interacting protein 1	213224_S_AT	213224_S_AT	213224_S_AT	213224_S_AT	213224_S_AT	213224_S_AT	213224_S_AT	213224_S_AT	213224_S_AT	0.729	1	0.00214	-1.174	0.000937	-1.202	0.1	1.074	0.908	-1.015	0.821	-1.01	0.619	1.021	0.877	1.011	0.615	1.01	Cytoplasm	other			92482	100503572	100910342
BBS7	Bardet-Biedl syndrome 7	219688_AT	219688_AT	219688_AT	219688_AT	219688_AT	219688_AT	219688_AT	219688_AT	219688_AT	0.0127	-1.175	4.13e-07	-1.54	0.00184	-1.332	0.925	1.016	0.0234	-1.146	0.706	1.005	0.55	1.041	0.524	1.081	0.194	1.067	Cytoplasm	other			55212	71492	361930
BBX	BBX, HMG-box containing	223134_AT	223134_AT	223134_AT	223134_AT	223134_AT	223134_AT	223134_AT	223134_AT	223134_AT	0.542	1.058	0.00406	1.254	0.00304	1.302	0.0245	1.199	0.052	1.147	0.13	1.136	0.821	1.007	0.296	1.078	0.089	1.178	Nucleus	other			56987	70508	303970
BCAP29	B-cell receptor associated protein 29	205084_AT	205084_AT	225674_AT	241640_AT	205084_AT	241640_AT	241640_AT	241640_AT	241640_AT	0.0124	-1.155	0.00106	-1.357	7.5e-07	-1.242	0.00119	-1.253	0.0236	-1.155	0.696	-1.05	0.101	-1.105	0.0639	-1.083	0.285	-1.075	Cytoplasm	transporter			55973	12033	298943
BCAR3	breast cancer anti-estrogen resistance 3	204032_AT	204032_AT	204032_AT	204032_AT	204032_AT	204032_AT	204032_AT	204032_AT	204032_AT	0.0342	1.145	0.344	1.079	0.0491	1.097	0.345	1.047	0.665	-1.009	0.747	-1.039	0.612	-1.068	0.223	1.016	0.295	-1.111	Cytoplasm	other			8412	29815	310838
BCAS2	BCAS2, pre-mRNA processing factor	203053_AT	203053_AT	203053_AT	203053_AT	203053_AT	203053_AT	203053_AT	203053_AT	203053_AT	0.0691	-1.07	1.37e-08	-1.329	0.00697	-1.146	0.914	1.032	0.0311	-1.055	0.713	1.044	0.842	1.033	0.511	-1.041	0.85	-1.029	Nucleus	other			10286	68183	295334
BCAT2	branched chain amino acid transaminase 2	215654_AT	215654_AT	215654_AT	215654_AT	215654_AT	215654_AT	215654_AT	215654_AT	215654_AT	0.397	1.035	0.00546	1.141	0.0235	1.104	0.372	1.035	0.0329	1.076	0.892	-1.008	0.527	-1.018	0.486	1.03	0.687	-1.02	Cytoplasm	enzyme			587	12036	64203
BCKDHB	branched chain keto acid dehydrogenase E1 subunit beta	210653_S_AT	210653_S_AT	210653_S_AT	213321_AT	210653_S_AT	210653_S_AT	210653_S_AT	210653_S_AT	210653_S_AT	0.033	-1.154	0.000162	-1.406	0.0185	-1.228	0.0592	1.102	0.107	-1.084	0.487	-1.046	0.269	-1.083	0.268	-1.097	0.462	-1.061	Cytoplasm	enzyme			594	12040	29711
BCL11A	B-cell CLL/lymphoma 11A	210347_S_AT	210347_S_AT	210347_S_AT	210347_S_AT	210347_S_AT	210347_S_AT	210347_S_AT	210347_S_AT	210347_S_AT	0.0978	-1.098	0.898	1.019	0.000207	-1.195	0.875	-1.008	0.836	1.033	0.994	-1.036	0.969	1.003	0.131	1.048	0.994	-1.04	Nucleus	transcription regulator			53335	14025	305589
BCL2	BCL2, apoptosis regulator	203685_AT	203685_AT	203685_AT	203685_AT	203685_AT	203685_AT	203685_AT	203685_AT	203685_AT	0.0332	1.129	0.00477	1.234	0.121	1.102	0.0176	1.153	0.0526	1.122	0.826	-1.028	0.59	-1.069	0.869	-1.021	0.224	-1.086	Cytoplasm	transporter	diagnosis,efficacy,prognosis,unspecified application	oblimersen, rasagiline, (-)-gossypol, navitoclax, gemcitabine/paclitaxel, bortezomib/paclitaxel, venetoclax, paclitaxel/trastuzumab, paclitaxel/pertuzumab/trastuzumab, lapatinib/paclitaxel, doxorubicin/paclitaxel, epirubicin/paclitaxel, paclitaxel/ramucirumab, paclitaxel/topotecan, BCL201, S 055746, paclitaxel	596	12043	24224
BCL2L11	BCL2 like 11	222343_AT	222343_AT	222343_AT	222343_AT	222343_AT	222343_AT	222343_AT	222343_AT	222343_AT	0.683	-1.013	0.000395	1.135	0.438	1.018	0.452	-1.023	0.804	-1.017	0.43	-1.013	0.176	-1.044	0.741	1.025	0.308	-1.033	Cytoplasm	other	efficacy		10018	12125	64547
BCL2L2	BCL2 like 2	209311_AT	209311_AT	209311_AT	209311_AT	209311_AT	209311_AT	209311_AT	209311_AT	209311_AT	0.604	-1.016	0.108	-1.076	0.000719	-1.086	0.603	-1.021	0.893	-1.001	0.17	-1.033	0.445	1.02	0.7	-1.009	0.389	1.02	Cytoplasm	other		navitoclax	599	12050	60434
BCL3	B-cell CLL/lymphoma 3	204908_S_AT	204908_S_AT	204908_S_AT	204908_S_AT	204908_S_AT	204907_S_AT	204908_S_AT	204908_S_AT	204908_S_AT	0.17	1.082	1.1e-05	1.346	0.00393	1.205	0.0578	1.099	0.00877	1.157	0.205	-1.046	0.848	1.054	0.495	1.067	0.423	1.048	Nucleus	transcription regulator			602	12051	680611
BCL6	B-cell CLL/lymphoma 6	228758_AT	228758_AT	228758_AT	203140_AT	203140_AT	203140_AT	203140_AT	228758_AT	203140_AT	0.000161	1.571	3.79e-05	1.915	0.000221	2.202	0.146	1.114	0.0847	1.156	0.408	1.07	0.939	-1.045	0.543	-1.091	0.229	1.1	Nucleus	transcription regulator	diagnosis,efficacy,prognosis,unspecified application		604	12053	303836
BECN1	beclin 1	208945_S_AT	208945_S_AT	208946_S_AT	208945_S_AT	208946_S_AT	208946_S_AT	208945_S_AT	208945_S_AT	208946_S_AT	0.000481	-1.208	5.24e-05	-1.366	0.000145	-1.269	0.116	-1.065	0.00423	-1.117	0.211	-1.057	0.656	-1.021	0.628	-1.031	0.76	-1.069	Cytoplasm	other	efficacy		8678	56208	114558
BEX1	brain expressed X-linked 1	218332_AT	218332_AT	218332_AT	218332_AT	218332_AT	218332_AT	218332_AT	218332_AT	218332_AT	0.0724	-1.062	1.7e-11	-1.315	0.00299	-1.118	0.339	-1.024	0.000939	-1.103	0.769	-1.006	0.636	1.009	0.578	-1.053	0.779	-1.032	Other	other			55859	12069	363498
BEX2	brain expressed X-linked 2	224367_AT	224367_AT	224367_AT	224367_AT	224367_AT	224367_AT	224367_AT	224367_AT	224367_AT	0.501	-1.027	1.2e-09	-1.247	0.299	-1.098	0.702	1.001	0.0106	-1.074	0.856	1.008	0.374	1.017	0.998	-1.036	0.362	-1.045	Nucleus	other			84707
BEX3	brain expressed X-linked 3	217963_S_AT	217963_S_AT	217963_S_AT	217963_S_AT	217963_S_AT	217963_S_AT	217963_S_AT	217963_S_AT	217963_S_AT	0.056	-1.055	1.68e-11	-1.271	0.0135	-1.096	0.217	-1.027	0.000122	-1.097	0.322	-1.03	0.794	-1.009	0.88	-1.011	0.827	-1.02	Cytoplasm	other			27018	12070
BEX4	brain expressed X-linked 4	215440_S_AT	215440_S_AT	215440_S_AT	215440_S_AT	215440_S_AT	215440_S_AT	215440_S_AT	215440_S_AT	215440_S_AT	0.193	-1.039	3.39e-07	-1.277	0.00384	-1.138	0.861	-1.002	0.00751	-1.095	0.4	-1.01	0.741	-1.009	0.433	-1.027	0.919	-1.025	Cytoplasm	other			56271	406217	501624
BEX5	brain expressed X-linked 5	229963_AT	229963_AT	229963_AT	229963_AT	229963_AT	229963_AT	229963_AT	229963_AT	229963_AT	0.08	-1.09	1.24e-08	-1.385	0.000237	-1.2	0.974	1.012	0.0418	-1.091	0.717	-1.015	0.612	1.022	0.765	-1.061	0.279	-1.088	Cytoplasm	other			340542
BGN	biglycan	201261_X_AT	201261_X_AT	201261_X_AT	201261_X_AT	201261_X_AT	201261_X_AT	201261_X_AT	201261_X_AT	201261_X_AT	0.523	1.023	0.00243	1.183	0.0909	1.087	0.112	1.077	0.134	1.085	0.933	1.068	0.305	1.067	0.149	-1.036	0.308	1.053	Extracellular Space	other			633	12111	25181
BID	BH3 interacting domain death agonist	204493_AT	204493_AT	204493_AT	204493_AT	204493_AT	227143_S_AT	204493_AT	204493_AT	204493_AT	0.0525	-1.149	0.00807	-1.206	6.86e-05	-1.293	0.969	1.023	0.315	-1.043	0.00685	-1.063	0.304	-1.062	0.17	-1.091	0.131	-1.137	Cytoplasm	other			637	12122	64625
BIRC7	baculoviral IAP repeat containing 7	220451_S_AT	220451_S_AT	220451_S_AT	220451_S_AT	220451_S_AT	220451_S_AT	220451_S_AT	220451_S_AT	220451_S_AT	0.434	1.053	0.000501	1.2	0.0381	1.102	0.865	1.011	0.625	1.061	0.85	1.009	0.822	1.032	0.294	1.053	0.822	-1.014	Cytoplasm	enzyme	diagnosis		79444	329581
BLOC1S6	biogenesis of lysosomal organelles complex 1 subunit 6	224883_AT	224883_AT	224883_AT	224883_AT	224883_AT	224883_AT	224883_AT	224883_AT	224883_AT	0.0705	-1.127	0.0124	-1.312	0.0175	-1.207	0.426	-1.044	0.481	-1.065	0.773	1.004	0.818	-1.021	0.647	1.016	0.797	-1.015	Cytoplasm	other			26258	18457	317630
BLVRA	biliverdin reductase A	203773_X_AT	211729_X_AT	211729_X_AT	203773_X_AT	203773_X_AT	211729_X_AT	211729_X_AT	203773_X_AT	203773_X_AT	0.0639	-1.081	0.000266	-1.173	0.11	1.053	0.394	-1.014	0.963	-1.015	0.247	1.053	0.382	1.044	0.803	-1.015	0.756	-1.019	Cytoplasm	enzyme			644	109778	116599
BMP1	bone morphogenetic protein 1	206725_X_AT	206725_X_AT	206725_X_AT	202701_AT	206725_X_AT	206725_X_AT	202701_AT	202701_AT	206725_X_AT	0.625	1.023	0.0302	1.138	0.106	1.069	0.0351	-1.127	0.638	1.034	0.305	-1.045	0.409	-1.052	0.455	1.01	0.234	-1.055	Extracellular Space	peptidase	efficacy		649	12153	83470
BMP2	bone morphogenetic protein 2	205289_AT	205289_AT	205289_AT	205289_AT	205289_AT	205289_AT	205289_AT	205289_AT	205289_AT	0.487	-1.036	1.03e-05	-1.381	0.279	-1.02	0.828	-1.053	7.33e-05	-1.247	0.582	-1.018	0.775	1.02	0.0238	-1.153	0.893	1.01	Extracellular Space	growth factor			650	12156	29373
BMPER	BMP binding endothelial regulator	241986_AT	241986_AT	241986_AT	241986_AT	241986_AT	241986_AT	241986_AT	241986_AT	241986_AT	0.223	-1.09	0.0978	-1.111	0.423	-1.037	0.0743	1.075	0.0686	1.121	0.785	1.024	0.53	-1.06	0.0717	-1.044	0.219	-1.071	Extracellular Space	other			168667	73230	300455
BMPR1A	bone morphogenetic protein receptor type 1A	230979_AT	230979_AT	230979_AT	213578_AT	213578_AT	230979_AT	213578_AT	213578_AT	213578_AT	0.0162	1.113	0.196	1.087	0.00963	1.146	0.0242	1.107	0.202	1.074	0.952	1.01	0.519	-1.04	0.0302	-1.064	0.00997	-1.135	Plasma Membrane	kinase	diagnosis,unspecified application		657	12166	81507
BMPR1B	bone morphogenetic protein receptor type 1B	242579_AT	242579_AT	242579_AT	242579_AT	242579_AT	242579_AT	242579_AT	242579_AT	242579_AT	0.619	1.074	0.0424	1.234	0.0899	1.206	0.0749	1.18	0.539	1.051	0.428	-1.005	0.0324	-1.168	0.41	-1.113	0.564	-1.014	Plasma Membrane	kinase	unspecified application		658	12167
BMPR2	bone morphogenetic protein receptor type 2	1556075_AT	225144_AT	225144_AT	1556075_AT	225144_AT	1556075_AT	1556075_AT	225144_AT	225144_AT	0.176	1.025	6.14e-05	-1.182	0.0357	-1.173	0.506	-1.031	0.467	-1.004	0.256	-1.028	0.0914	1.035	0.935	1.029	0.525	-1.041	Plasma Membrane	kinase	diagnosis,unspecified application		659	12168	140590
BNIP3L	BCL2 interacting protein 3 like	221479_S_AT	221478_AT	221478_AT	221478_AT	221479_S_AT	221478_AT	221479_S_AT	221478_AT	221479_S_AT	0.00345	-1.198	0.112	-1.068	0.0002	-1.172	0.477	-1.028	0.351	-1.051	0.997	-1.003	0.754	-1.011	0.166	1.066	0.0864	1.078	Cytoplasm	other			665	100043324|12177	140923
BOC	BOC cell adhesion associated, oncogene regulated	225990_AT	225990_AT	225990_AT	224184_S_AT	225990_AT	225990_AT	225990_AT	224184_S_AT	225990_AT	0.505	1.025	0.0035	1.23	0.00675	1.191	0.0965	-1.063	0.474	1.051	0.101	-1.058	0.134	-1.088	0.677	-1.01	0.542	-1.036	Plasma Membrane	other			91653	117606	360715
BOLA3	bolA family member 3	227291_S_AT	227291_S_AT	227291_S_AT	227291_S_AT	227291_S_AT	227291_S_AT	227291_S_AT	227291_S_AT	227291_S_AT	0.305	-1.027	6.86e-05	-1.203	0.000275	-1.175	0.462	-1.01	0.0171	-1.087	0.204	-1.031	0.985	1.012	0.0776	-1.067	0.318	-1.096	Cytoplasm	other			388962	78653	297388
BOP1	block of proliferation 1	212563_AT	212563_AT	212563_AT	212563_AT	212563_AT	212563_AT	212563_AT	212563_AT	212563_AT	0.0982	-1.088	0.442	-1.07	0.0296	-1.098	0.797	-1.028	0.777	1.016	0.804	-1.044	0.759	1.012	0.131	1.041	0.848	-1	Nucleus	other			23246	12181	300050
BPGM	bisphosphoglycerate mutase	203502_AT	203502_AT	203502_AT	203502_AT	203502_AT	203502_AT	203502_AT	203502_AT	203502_AT	0.637	-1.012	1.83e-07	-1.293	0.00166	-1.168	0.508	1.037	0.15	-1.044	0.701	-1.015	0.739	1.014	0.212	-1.044	0.611	-1.027	Extracellular Space	phosphatase			669	12183	296973
BPTF	bromodomain PHD finger transcription factor	231953_AT	231953_AT	231953_AT	231953_AT	231953_AT	231953_AT	231953_AT	231953_AT	231953_AT	0.391	1.183	0.737	1.015	0.923	1.021	0.0957	1.122	0.416	1.053	0.28	-1.069	0.635	-1.039	0.0714	1.124	0.0189	1.17	Nucleus	transcription regulator			2186	207165	303617
BRAF	B-Raf proto-oncogene, serine/threonine kinase	236402_AT	236402_AT	236402_AT	236402_AT	236402_AT	236402_AT	236402_AT	226391_AT	236402_AT	0.0719	-1.068	0.00727	-1.127	0.0488	1.107	0.526	-1.019	0.427	-1.033	0.409	1.033	0.0197	-1.093	0.318	1.037	0.561	1.017	Cytoplasm	kinase	diagnosis,prognosis,response to therapy,unspecified application	vemurafenib, dabrafenib, regorafenib, bortezomib/sorafenib, dexamethasone/lenalidomide/sorafenib, bevacizumab/sorafenib, encorafenib, dabrafenib/trametinib, CEP-32496, cytarabine/idarubicin/sorafenib, 5-azacytidine/sorafenib, decitabine/sorafenib, MLN2480, BRAF inhibitor, ARQ 736, RO5212054, cobimetinib/vemurafenib, everolimus/sorafenib, dabrafenib/panitumumab, BGB-283, HM95573, dabrafenib/tramet…	673	109880	114486
BRCA2	BRCA2, DNA repair associated	214727_AT	214727_AT	214727_AT	214727_AT	214727_AT	214727_AT	214727_AT	214727_AT	214727_AT	0.604	-1.011	0.317	-1.052	0.152	1.033	0.00491	1.053	0.429	-1.002	0.255	-1.027	0.74	-1.015	0.517	-1.027	0.119	1.04	Nucleus	transcription regulator	diagnosis,efficacy,response to therapy		675	12190	360254
BRCC3	BRCA1/BRCA2-containing complex subunit 3	216521_S_AT	216521_S_AT	216521_S_AT	216521_S_AT	216521_S_AT	216521_S_AT	216521_S_AT	216521_S_AT	216521_S_AT	0.0133	-1.203	0.000963	-1.438	0.122	-1.156	0.884	1.021	0.0438	-1.172	0.911	1.03	0.416	-1.041	0.272	-1.078	0.922	-1.083	Nucleus	enzyme			79184	210766	316794
BRD1	bromodomain containing 1	215460_X_AT	215460_X_AT	215460_X_AT	215460_X_AT	215460_X_AT	215460_X_AT	215460_X_AT	215460_X_AT	215460_X_AT	0.0367	1.057	0.223	1.072	0.399	-1.011	0.00026	1.115	0.835	-1.006	0.576	-1.028	0.186	1.005	0.524	-1.016	0.284	1.046	Nucleus	other			23774	223770	315210
BRD4	bromodomain containing 4	226054_AT	226054_AT	226054_AT	226054_AT	226054_AT	226054_AT	226054_AT	226054_AT	226054_AT	0.129	-1.076	0.172	1.091	2.2e-05	1.199	0.759	1.009	0.654	-1.01	0.0754	1.049	0.656	1.018	0.72	-1.039	0.151	1.041	Nucleus	kinase		PLX51107	23476
BRD7	bromodomain containing 7	221776_S_AT	221776_S_AT	222737_S_AT	222737_S_AT	222737_S_AT	221776_S_AT	222737_S_AT	222737_S_AT	222737_S_AT	0.524	-1.014	0.000406	-1.16	0.000597	-1.147	0.016	1.083	0.256	-1.055	0.151	-1.033	0.0553	1.079	0.013	-1.056	0.637	-1.021	Nucleus	transcription regulator			29117	26992
BRMS1L	breast cancer metastasis-suppressor 1 like	226580_AT	226580_AT	226580_AT	226580_AT	226580_AT	226580_AT	226580_AT	226580_AT	226580_AT	0.135	-1.054	7.08e-08	-1.3	0.00481	-1.161	0.446	-1.001	0.0177	-1.064	0.777	-1.022	0.524	1.035	0.816	-1.026	0.784	-1.034	Other	other			84312	52592	100910898
BRWD1	bromodomain and WD repeat domain containing 1	1553227_S_AT	225446_AT	225446_AT	231960_AT	225446_AT	1553227_S_AT	1553227_S_AT	238890_AT	225446_AT	0.00209	-1.152	1.01e-06	-1.52	7.06e-05	-1.337	0.0143	1.116	0.0305	-1.123	0.209	-1.079	0.0107	-1.103	0.423	-1.083	0.506	-1.086	Nucleus	transcription regulator			54014	93871	304061
BSCL2	BSCL2, seipin lipid droplet biogenesis associated	208906_AT	208906_AT	208906_AT	208906_AT	208906_AT	208906_AT	208906_AT	208906_AT	208906_AT	0.254	-1.041	2.15e-06	-1.231	0.536	-1.065	0.496	-1.015	0.155	-1.026	0.27	1.012	0.709	1.001	0.282	1.059	0.615	-1.017	Cytoplasm	other			26580	14705	361722
BTBD11	BTB domain containing 11	228570_AT	228570_AT	228570_AT	228570_AT	228570_AT	228570_AT	228570_AT	228570_AT	228570_AT	0.98	1	1.86e-05	-1.378	0.0243	1.162	0.383	1.047	0.286	-1.091	0.142	1.085	0.887	1.002	0.422	-1.175	0.917	-1.054	Other	transcription regulator			121551	74007	314675
BTG3	BTG anti-proliferation factor 3	1556213_A_AT	1556213_A_AT	1556213_A_AT	215425_AT	215425_AT	215425_AT	215425_AT	215425_AT	215425_AT	0.197	1.071	0.64	1.047	0.0579	1.195	0.592	-1.073	0.675	-1.014	0.544	-1.05	0.719	-1.046	0.75	1.017	0.043	1.103	Nucleus	other			10950	12228	54230
BTNL9	butyrophilin like 9	241496_AT	229985_AT	1553279_AT	229985_AT	229985_AT	241496_AT	229985_AT	241496_AT	229985_AT	0.0266	1.102	2.11e-06	1.631	0.123	1.086	0.0435	-1.177	0.808	1.096	0.271	1.033	0.39	-1.091	0.141	-1.031	0.334	1.095	Plasma Membrane	other			153579	237754	684480
BTRC	beta-transducin repeat containing E3 ubiquitin protein ligase	204901_AT	204901_AT	204901_AT	204901_AT	204901_AT	204901_AT	204901_AT	204901_AT	204901_AT	0.00297	-1.118	0.000115	-1.171	0.0134	-1.101	0.813	-1.04	0.018	-1.069	0.126	-1.056	0.0667	-1.069	0.00252	-1.096	0.218	-1.045	Cytoplasm	enzyme			8945	12234	361765
BUB3	BUB3, mitotic checkpoint protein	201456_S_AT	201456_S_AT	201456_S_AT	201458_S_AT	201458_S_AT	201456_S_AT	201458_S_AT	201456_S_AT	201456_S_AT	0.169	-1.062	0.0356	-1.119	0.0796	-1.139	0.0444	1.053	0.155	1.006	0.515	-1.023	0.174	1.033	0.186	1.072	0.0168	1.077	Nucleus	other			9184	12237	361662
BZW1	basic leucine zipper and W2 domains 1	200776_S_AT	200776_S_AT	200776_S_AT	200776_S_AT	200776_S_AT	200776_S_AT	200776_S_AT	200776_S_AT	200776_S_AT	0.0163	-1.135	0.000289	-1.37	0.157	-1.132	0.101	-1.063	0.0229	-1.132	0.435	-1.027	0.0305	-1.123	0.769	-1.018	0.922	-1.008	Cytoplasm	translation regulator			9689	66882	363232
C10orf10	chromosome 10 open reading frame 10	209182_S_AT	209182_S_AT	209182_S_AT	209182_S_AT	209182_S_AT	209182_S_AT	209182_S_AT	209182_S_AT	209182_S_AT	0.67	1.003	0.00351	1.252	0.00351	1.306	0.0267	-1.151	0.967	1.044	0.466	-1.022	0.072	-1.07	0.778	1.003	0.39	1.1	Cytoplasm	other			11067	213393	500300
C10orf35	chromosome 10 open reading frame 35	226313_AT	226313_AT	226313_AT	226313_AT	226313_AT	226313_AT	226313_AT	226313_AT	226313_AT	0.133	-1.07	3.07e-05	-1.306	0.417	-1.041	0.539	-1.011	0.125	-1.102	0.843	-1.026	0.743	1.023	0.0692	-1.002	0.862	-1.029	Other	other			219738	69894	685881|294499
C10orf88	chromosome 10 open reading frame 88	219240_S_AT	219240_S_AT	219240_S_AT	219240_S_AT	219240_S_AT	219240_S_AT	222852_AT	222852_AT	222852_AT	0.183	-1.078	3.79e-05	-1.261	0.00131	-1.163	0.474	1.044	0.0478	-1.093	0.254	-1.038	0.0895	1.071	0.612	-1.005	0.668	1.019	Other	other			80007	68277	309029
C11orf1	chromosome 11 open reading frame 1	231530_S_AT	231530_S_AT	231530_S_AT	222785_X_AT	231530_S_AT	231530_S_AT	231530_S_AT	222785_X_AT	231530_S_AT	0.424	-1.043	2.45e-06	-1.279	0.00135	-1.157	0.889	1.014	0.0341	-1.082	0.42	-1.013	0.839	-1.014	0.184	-1.056	0.126	-1.102	Nucleus	other			64776	68721	500995
C11orf57	chromosome 11 open reading frame 57	230724_S_AT	230724_S_AT	1555803_A_AT	1560029_A_AT	1560029_A_AT	230724_S_AT	230724_S_AT	1555803_A_AT	1560029_A_AT	0.0101	-1.134	7.93e-06	-1.244	0.0107	-1.121	0.00572	1.13	0.196	1.06	0.912	1.02	0.273	-1.035	0.529	1.041	0.541	1.029	Other	other			55216	270156	100151767
C11orf58	chromosome 11 open reading frame 58	201784_S_AT	201784_S_AT	201784_S_AT	225811_AT	201784_S_AT	201784_S_AT	200084_AT	201784_S_AT	201784_S_AT	0.142	-1.049	9.05e-05	-1.279	0.0128	-1.178	0.251	1.046	0.0094	-1.118	0.413	-1.024	0.109	1.046	0.455	-1.03	0.922	-1.039	Other	other			10944	56372	293160
C11orf70	chromosome 11 open reading frame 70	241198_S_AT	224463_S_AT	241198_S_AT	224463_S_AT	241198_S_AT	224463_S_AT	241198_S_AT	241198_S_AT	224463_S_AT	0.381	1.05	0.0442	-1.263	0.108	1.199	0.444	1.1	0.0145	1.246	0.0141	-1.213	0.314	-1.053	0.00598	1.128	0.0832	-1.248	Other	other			85016	234912	654482
C12orf76	chromosome 12 open reading frame 76	229679_AT	229679_AT	229679_AT	229679_AT	229679_AT	229679_AT	229679_AT	229679_AT	229679_AT	0.0124	-1.091	0.0199	-1.079	0.0215	-1.065	0.946	-1.012	0.383	1.004	0.196	-1.027	0.811	1.022	0.593	1.009	0.69	1.013	Other	other			400073
C14orf2	chromosome 14 open reading frame 2	202279_AT	210532_S_AT	210532_S_AT	202279_AT	210532_S_AT	210532_S_AT	202279_AT	202279_AT	202279_AT	0.212	-1.038	4.6e-10	-1.221	0.0474	-1.078	0.956	1.011	0.00325	-1.053	0.755	1.019	0.213	1.061	0.544	-1.031	0.637	-1.032	Cytoplasm	other			9556	70257
C16orf45	chromosome 16 open reading frame 45	212736_AT	212736_AT	212736_AT	212736_AT	212736_AT	212736_AT	212736_AT	212736_AT	212736_AT	0.344	-1.047	2.43e-05	-1.24	0.382	-1.032	0.61	-1.023	0.00681	-1.147	0.91	-1.003	0.616	1.015	0.959	-1.043	0.518	-1.001	Other	other			89927	67254	360459
C16orf89	chromosome 16 open reading frame 89	229177_AT	229177_AT	229177_AT	229177_AT	229177_AT	229177_AT	229177_AT	229177_AT	229177_AT	0.000794	1.24	0.711	1.062	0.164	1.074	0.0237	1.145	0.642	-1.035	0.61	-1.073	0.545	-1.05	0.394	-1.005	0.842	-1.079	Cytoplasm	other			146556	239691	287059
C17orf75	chromosome 17 open reading frame 75	203830_AT	203830_AT	203830_AT	203830_AT	203830_AT	203830_AT	203830_AT	203830_AT	203830_AT	0.0681	-1.098	0.00498	-1.214	0.357	-1.119	0.0576	1.121	0.585	-1.008	0.88	1.023	0.362	1.047	0.624	1.003	0.419	1.03	Extracellular Space	other			64149	70591	303764
C19orf70	chromosome 19 open reading frame 70	225823_AT	225823_AT	225823_AT	225823_AT	225823_AT	225823_AT	225823_AT	225823_AT	225823_AT	0.0238	-1.091	2.47e-08	-1.265	0.00282	-1.123	0.742	-1.008	0.0733	-1.038	0.549	-1.022	0.499	1.011	0.281	-1.021	0.977	-1.001	Cytoplasm	other			125988	224904
C1D	C1D nuclear receptor corepressor	200056_S_AT	200056_S_AT	200056_S_AT	200056_S_AT	200056_S_AT	200056_S_AT	200056_S_AT	200056_S_AT	200056_S_AT	0.286	-1.032	5.8e-05	-1.323	0.000568	-1.251	0.64	-1.014	0.0054	-1.139	0.296	-1.038	0.791	1.041	0.764	1.022	0.843	-1.048	Nucleus	transcription regulator			10438	57316
C1orf115	chromosome 1 open reading frame 115	230159_AT	230159_AT	218546_AT	218546_AT	218546_AT	218546_AT	230159_AT	230159_AT	218546_AT	0.536	1.043	0.0526	1.074	8.92e-06	-1.239	0.424	-1.036	0.367	1.079	0.864	-1.017	0.222	1.066	0.0265	1.08	0.446	-1.102	Other	other			79762	226777	360894
C1orf123	chromosome 1 open reading frame 123	203197_S_AT	203197_S_AT	203197_S_AT	203197_S_AT	203197_S_AT	203197_S_AT	203197_S_AT	203197_S_AT	203197_S_AT	0.0795	-1.061	4.66e-06	-1.231	0.0106	-1.125	0.585	-1.006	0.268	-1.05	0.337	-1.013	0.616	1.027	0.884	-1.016	0.53	-1.013	Cytoplasm	other			54987	74098	298384
C1QBP	complement C1q binding protein	214214_S_AT	214214_S_AT	214214_S_AT	214214_S_AT	214214_S_AT	214214_S_AT	214214_S_AT	214214_S_AT	214214_S_AT	0.876	1.02	1.14e-06	-1.246	0.13	-1.087	0.869	-1.002	0.00845	-1.088	0.926	-1.003	0.641	1.008	0.263	-1.04	0.32	-1.052	Cytoplasm	transcription regulator			708	12261	29681
C21orf33/LOC102724023	chromosome 21 open reading frame 33	210667_S_AT	210667_S_AT	210667_S_AT	210667_S_AT	210667_S_AT	210667_S_AT	210667_S_AT	202217_AT	210667_S_AT	0.138	-1.109	4.67e-05	-1.398	0.0526	-1.163	0.291	-1.05	0.161	-1.092	0.375	-1.023	0.193	-1.108	0.045	-1.044	0.901	1.018	Cytoplasm	other			102724023|8209	28295	294326
C21orf59	chromosome 21 open reading frame 59	218123_AT	218123_AT	218123_AT	218123_AT	218123_AT	218123_AT	218123_AT	218123_AT	218123_AT	0.194	-1.042	4.23e-06	-1.238	0.0159	-1.1	0.699	1.023	0.951	-1.001	0.389	-1.021	0.594	-1.026	0.71	1.004	0.789	-1.007	Cytoplasm	other			56683	68001	288269
C4A/C4B	complement C4B (Chido blood group)	214428_X_AT	214428_X_AT	214428_X_AT	214428_X_AT	214428_X_AT	214428_X_AT	214428_X_AT	214428_X_AT	214428_X_AT	0.027	1.548	0.0715	1.433	0.00264	1.377	0.299	1.184	0.227	1.162	0.687	-1.02	0.478	1.044	0.614	1.055	0.663	-1.015	Extracellular Space	peptidase		IgG	720|721	625018|12268	24233|406161
C4orf33	chromosome 4 open reading frame 33	1552370_AT	1552370_AT	1552370_AT	1552370_AT	1552370_AT	1552370_AT	1552370_AT	1552370_AT	1552370_AT	0.141	-1.1	6.51e-06	-1.369	0.044	-1.136	0.568	1.05	0.351	-1.044	0.623	-1.002	0.482	-1.027	0.833	1.002	0.646	1.026	Other	other			132321	73852	361941
C6orf120	chromosome 6 open reading frame 120	221787_AT	221787_AT	221787_AT	221786_AT	221787_AT	221786_AT	221787_AT	221786_AT	221787_AT	0.0026	-1.151	4.08e-12	-1.52	1.46e-06	-1.305	0.351	1.069	0.0379	-1.081	0.651	-1.011	0.137	1.06	0.316	1.025	0.454	1.063	Cytoplasm	other			387263	67912	100125364
C9orf64	chromosome 9 open reading frame 64	223697_X_AT	223697_X_AT	223697_X_AT	223697_X_AT	223697_X_AT	223697_X_AT	223697_X_AT	223697_X_AT	223697_X_AT	0.00763	1.165	7.75e-06	1.332	0.0202	1.127	0.199	1.065	0.137	1.095	0.0959	1.072	0.784	1.036	0.321	1.051	0.422	1.027	Other	other			84267	70153	361201
CA4	carbonic anhydrase 4	206209_S_AT	206209_S_AT	206209_S_AT	206209_S_AT	206209_S_AT	206209_S_AT	206209_S_AT	206209_S_AT	206209_S_AT	0.0407	-1.219	0.00141	-1.494	0.194	-1.147	0.185	-1.146	0.00553	-1.254	0.212	-1.006	0.606	-1.035	0.513	-1.064	0.531	1.03	Plasma Membrane	enzyme		ethoxyzolamide, dichlorphenamide, phentermine/topiramate, methazolamide, hydrochlorothiazide, acetazolamide, trichloromethiazide, chlorothiazide, chlorothiazide/reserpine, chlorthalidone, benzthiazide, sulfacetamide, topiramate	762	12351	29242
CAB39	calcium binding protein 39	217873_AT	217873_AT	217873_AT	217873_AT	217873_AT	217873_AT	217873_AT	217873_AT	217873_AT	0.0644	-1.085	1.88e-05	-1.215	0.00341	-1.152	0.576	-1.011	0.073	-1.046	0.791	-1.015	0.977	1.009	0.131	1.033	0.175	1.024	Cytoplasm	enzyme			51719	12283
CABLES1	Cdk5 and Abl enzyme substrate 1	1558621_AT	1558621_AT	1558621_AT	1558621_AT	1558621_AT	1558621_AT	1558621_AT	1558621_AT	1558621_AT	0.0232	1.207	0.0287	1.208	0.0032	1.259	0.323	1.033	0.085	1.064	0.255	1.016	0.336	-1.094	0.505	1.037	0.752	-1.012	Nucleus	other			91768	63955	307585
CABYR	calcium binding tyrosine phosphorylation regulated	224279_S_AT	224279_S_AT	224279_S_AT	224279_S_AT	224279_S_AT	224279_S_AT	224279_S_AT	224279_S_AT	224279_S_AT	0.178	-1.1	2.34e-06	-1.277	0.679	1.011	0.921	1.002	0.123	-1.047	0.27	1.096	0.571	-1.025	0.927	1.024	0.374	1.061	Cytoplasm	other			26256	71132	686189
CACNA2D1	calcium voltage-gated channel auxiliary subunit alpha2delta 1	207050_AT	207050_AT	207050_AT	207050_AT	207050_AT	207050_AT	207050_AT	207050_AT	207050_AT	0.00129	-1.241	0.00864	-1.241	0.361	-1.067	0.0241	-1.143	0.276	-1.059	0.503	-1.038	0.0135	-1.159	0.359	1.084	0.88	1.009	Plasma Membrane	ion channel		amlodipine/hydrochlorothiazide/valsartan, amlodipine/telmisartan, aliskiren/amlodipine, amlodipine/hydrochlorothiazide/olmesartan medoxomil, aliskiren/amlodipine/hydrochlorothiazide, nilvadipine, amlodipine/valsartan, amlodipine/perindopril, amlodipine/benazepril, gabapentin, bepridil, enalapril/felodipine, amlodipine/atorvastatin, nisoldipine, isradipine, felodipine, nitrendipine, amlodipine, ni…	781	12293	25399
CACNA2D3	calcium voltage-gated channel auxiliary subunit alpha2delta 3	219714_S_AT	219714_S_AT	219714_S_AT	219714_S_AT	219714_S_AT	219714_S_AT	219714_S_AT	219714_S_AT	219714_S_AT	0.978	1.003	0.000419	-1.382	0.00679	-1.205	0.566	1.051	0.0527	-1.151	0.362	-1.077	0.757	1.009	0.454	-1	0.599	-1.065	Plasma Membrane	ion channel	prognosis	pregabalin	55799	12294	306243
CACNB2	calcium voltage-gated channel auxiliary subunit beta 2	1559420_X_AT	1559419_AT	1559420_X_AT	1559420_X_AT	1559419_AT	1559419_AT	1559420_X_AT	1559419_AT	207776_S_AT	0.0758	1.151	0.00024	1.489	0.0241	1.223	0.566	1.056	0.0352	1.195	0.325	1.059	0.422	1.072	0.968	1.039	0.979	-1.059	Plasma Membrane	ion channel		amlodipine/hydrochlorothiazide/valsartan, amlodipine/telmisartan, aliskiren/amlodipine, aliskiren/amlodipine/hydrochlorothiazide, nilvadipine, amlodipine/valsartan, amlodipine/perindopril, amlodipine/benazepril, verapamil, mibefradil, enalapril/felodipine, amlodipine/atorvastatin, nisoldipine, isradipine, felodipine, nimodipine, nitrendipine, amlodipine, nicardipine, nifedipine, trandolapril/vera…	783	12296	116600
CACNB3	calcium voltage-gated channel auxiliary subunit beta 3	209530_AT	34726_AT	34726_AT	209530_AT	209530_AT	34726_AT	34726_AT	34726_AT	209530_AT	0.0464	-1.123	0.189	-1.097	1.37e-06	-1.221	0.205	-1.07	0.877	1.027	0.101	-1.065	0.328	1.062	0.0588	1.052	0.975	1.013	Plasma Membrane	ion channel		verapamil, mibefradil, nimodipine, trandolapril/verapamil	784	12297	25297
CACNB4	calcium voltage-gated channel auxiliary subunit beta 4	243244_AT	243244_AT	207693_AT	243244_AT	243244_AT	243244_AT	207693_AT	207693_AT	243244_AT	0.216	-1.074	9.55e-06	-1.361	0.00121	1.282	0.572	-1.036	0.0146	-1.123	0.699	-1.039	0.13	1.143	0.281	-1.069	0.869	-1.043	Plasma Membrane	ion channel		verapamil, mibefradil, nimodipine, trandolapril/verapamil	785	12298	58942
CACNG3	calcium voltage-gated channel auxiliary subunit gamma 3	206384_AT	206384_AT	206384_AT	206384_AT	206384_AT	206384_AT	206384_AT	206384_AT	206384_AT	0.239	-1.07	0.193	-1.052	0.000259	-1.285	0.499	-1.035	0.849	1.028	0.136	-1.11	0.766	1.037	0.0278	1.118	0.248	-1.125	Plasma Membrane	ion channel			10368	54376	140724
CACTIN	cactin, spliceosome C complex subunit	213815_X_AT	213815_X_AT	213815_X_AT	213815_X_AT	213815_X_AT	213815_X_AT	213815_X_AT	213815_X_AT	213815_X_AT	0.485	1.023	3e-05	1.174	0.554	1.008	0.0891	-1.063	0.514	1.028	0.916	-1.008	0.86	-1.011	0.804	-1.005	0.841	-1.01	Nucleus	other			58509	70312	500790
CADM2	cell adhesion molecule 2	1552752_A_AT	1552752_A_AT	1552752_A_AT	240433_X_AT	1552752_A_AT	240433_X_AT	1552752_A_AT	240433_X_AT	240433_X_AT	0.205	-1.074	0.000999	-1.351	0.00149	-1.249	0.181	1.049	0.3	-1.08	0.397	-1.029	0.277	-1.08	0.111	1.06	0.557	1.008	Plasma Membrane	other			253559	239857	360687
CADPS	calcium dependent secretion activator	234220_AT	1568603_AT	1568603_AT	234220_AT	1568603_AT	1568604_A_AT	234220_AT	234220_AT	1568603_AT	0.00548	-1.22	6.74e-09	-1.794	0.000923	-1.357	0.177	-1.091	0.000505	-1.288	0.405	-1.026	0.00352	-1.167	0.169	1.091	0.822	-1.059	Plasma Membrane	other			8618	27062	26989
CALB2	calbindin 2	205428_S_AT	205428_S_AT	205428_S_AT	205428_S_AT	205428_S_AT	205428_S_AT	205428_S_AT	205428_S_AT	205428_S_AT	0.354	-1.08	1.36e-07	-1.406	0.405	-1.066	0.373	-1.065	0.0765	-1.1	0.922	-1.002	0.464	1.006	0.0944	-1.195	0.359	1.055	Cytoplasm	other	unspecified application		794	12308	117059
CALCB	calcitonin related polypeptide beta	214636_AT	214636_AT	214636_AT	214636_AT	214636_AT	214636_AT	214636_AT	214636_AT	214636_AT	0.756	1.009	0.378	1.033	1.67e-05	1.307	0.076	-1.014	0.596	1.047	0.0239	1.148	0.766	1.037	1	-1.006	0.92	1.138	Extracellular Space	other			797	12310	24241
CALCOCO2	calcium binding and coiled-coil domain 2	238560_AT	238560_AT	238560_AT	1560631_AT	238560_AT	1560631_AT	1560631_AT	238560_AT	1560631_AT	0.004	1.177	7.02e-05	1.422	0.0116	1.192	0.0811	-1.065	0.271	1.076	0.0729	1.053	0.0976	1.042	0.355	1.07	0.887	-1.019	Nucleus	other			10241		303479
CALCR	calcitonin receptor	207887_S_AT	207887_S_AT	207887_S_AT	207887_S_AT	207887_S_AT	207887_S_AT	207887_S_AT	207887_S_AT	207887_S_AT	0.428	1.017	0.0558	1.064	0.0756	1.066	0.0161	-1.085	0.901	1.008	0.724	1.014	0.0833	-1.039	0.874	1.009	0.581	-1.008	Plasma Membrane	G-protein coupled receptor		pramlintide	799	12311	116506
CALM1 (includes others)	calmodulin 1	200655_S_AT	207243_S_AT	200655_S_AT	200655_S_AT	207243_S_AT	207243_S_AT	207243_S_AT	200655_S_AT	200655_S_AT	0.00508	-1.062	1.97e-06	-1.095	0.00801	-1.068	0.45	-1.02	0.00177	-1.044	0.406	-1.016	0.888	1.008	0.882	-1.01	0.869	-1.008	Cytoplasm	other			801|805|808
CAMK2D	calcium/calmodulin dependent protein kinase II delta	231042_S_AT	231042_S_AT	231042_S_AT	231042_S_AT	231042_S_AT	231042_S_AT	231042_S_AT	231042_S_AT	231042_S_AT	0.0189	-1.277	0.000295	-1.746	0.465	-1.066	0.423	-1.089	0.0582	-1.158	0.512	-1.026	0.134	-1.117	0.889	-1.067	0.58	1.063	Cytoplasm	kinase			817	108058	24246
CAMK2N1	calcium/calmodulin dependent protein kinase II inhibitor 1	218309_AT	228302_X_AT	228302_X_AT	218309_AT	228302_X_AT	228302_X_AT	228302_X_AT	228302_X_AT	228302_X_AT	0.134	-1.043	0.154	-1.143	6.05e-09	-1.536	0.121	-1.043	0.304	-1.115	0.0299	-1.155	0.67	1.051	0.994	1.011	0.492	-1.032	Plasma Membrane	kinase			55450	66259	287005
CAMK4	calcium/calmodulin dependent protein kinase IV	210349_AT	210349_AT	210349_AT	210349_AT	229029_AT	210349_AT	229029_AT	229029_AT	210349_AT	0.0718	-1.167	0.0186	-1.232	0.0054	-1.163	0.229	-1.085	0.144	1.14	0.583	1.059	0.455	1.068	0.00619	1.165	0.836	-1.025	Nucleus	kinase			814	12326	25050
CAMKK1	calcium/calmodulin dependent protein kinase kinase 1	1552768_AT	1552768_AT	1552768_AT	1552768_AT	1552768_AT	1552768_AT	1552768_AT	1552768_AT	1552768_AT	0.281	1.043	0.0286	1.072	0.494	1.027	0.0379	-1.089	0.498	-1.018	0.72	-1.018	0.672	-1.043	0.478	1.031	0.805	-1.011	Cytoplasm	kinase			84254	55984	60341
CAMKMT	calmodulin-lysine N-methyltransferase	219617_AT	219617_AT	219617_AT	219617_AT	219617_AT	219617_AT	219617_AT	219617_AT	219617_AT	1.92e-10	1.227	0.0186	-1.05	0.129	-1.05	6.24e-06	1.16	0.894	-1.016	0.962	1.006	0.678	1.01	0.235	1.001	0.0182	-1.105	Nucleus	enzyme			79823	73582	299521
CAMSAP1	calmodulin regulated spectrin associated protein 1	212712_AT	212712_AT	220410_S_AT	220410_S_AT	212712_AT	220410_S_AT	212712_AT	220410_S_AT	212711_AT	0.0658	-1.104	9.43e-06	-1.276	2.57e-05	-1.17	0.214	1.045	0.0394	-1.078	0.278	-1.048	0.641	-1.058	0.0358	1.13	0.749	1.012	Cytoplasm	other			157922	227634	296580
CAMSAP2	calmodulin regulated spectrin associated protein family member 2	217196_S_AT	217196_S_AT	217196_S_AT	217196_S_AT	217196_S_AT	217196_S_AT	217196_S_AT	217196_S_AT	217196_S_AT	0.11	-1.082	0.000353	-1.232	0.00418	-1.155	0.572	-1.008	0.174	-1.048	0.95	1.001	0.514	-1.021	0.952	1.032	0.966	-1.017	Cytoplasm	other			23271	67886	289400
CAND1	cullin associated and neddylation dissociated 1	207483_S_AT	207483_S_AT	207483_S_AT	207483_S_AT	207483_S_AT	207483_S_AT	207483_S_AT	208838_AT	208838_AT	0.0307	-1.114	2.28e-07	-1.416	0.0787	-1.134	0.24	-1.049	0.00043	-1.166	0.572	-1.019	0.22	-1.073	0.907	1.033	0.943	-1.03	Cytoplasm	transcription regulator			55832	71902	117152
CAP2	CAP, adenylate cyclase-associated protein, 2 (yeast)	212551_AT	212551_AT	212551_AT	212551_AT	212551_AT	212551_AT	212551_AT	212551_AT	212551_AT	0.00265	-1.213	0.0785	-1.096	0.172	-1.099	0.406	-1.047	0.329	-1.04	0.57	1.007	0.675	-1.033	0.327	1.015	0.849	-1.046	Plasma Membrane	other	disease progression		10486	67252	116653
CAPNS1	calpain small subunit 1	200001_AT	200001_AT	200001_AT	200001_AT	200001_AT	200001_AT	200001_AT	200001_AT	200001_AT	0.352	-1.028	0.000123	-1.138	0.0682	-1.061	0.305	-1.03	0.102	-1.053	0.71	-1.013	0.8	-1.006	0.645	-1.012	0.655	-1.014	Cytoplasm	peptidase			826	12336	29156|100912380|100911363
CAPRIN1	cell cycle associated protein 1	200722_S_AT	226289_AT	226289_AT	226990_AT	226289_AT	226289_AT	200722_S_AT	236850_AT	200722_S_AT	0.000609	-1.239	2.91e-05	-1.444	0.0522	-1.18	0.0219	1.1	0.00857	-1.166	0.276	-1.059	0.0536	-1.101	0.063	1.071	0.732	-1.069	Plasma Membrane	other			4076	53872	362173
CAPZB	capping actin protein of muscle Z-line beta subunit	201950_X_AT	201950_X_AT	201950_X_AT	201950_X_AT	201950_X_AT	201950_X_AT	201950_X_AT	201950_X_AT	201950_X_AT	0.202	-1.068	0.00154	-1.218	0.0303	-1.124	0.428	-1.033	0.34	-1.043	0.539	-1.016	0.2	-1.053	0.498	1.032	0.857	-1.005	Cytoplasm	other			832	12345	298584
CARF	calcium responsive transcription factor	219834_AT	219834_AT	219834_AT	219834_AT	219834_AT	219834_AT	219834_AT	219834_AT	219834_AT	0.101	-1.077	0.00512	-1.273	0.00716	-1.215	0.675	1.018	0.258	-1.046	0.271	-1.002	0.342	-1.04	0.87	-1.01	0.828	1.039	Nucleus	transcription regulator			79800	241066	301446
CARHSP1	calcium regulated heat stable protein 1	218384_AT	218384_AT	218384_AT	218384_AT	218384_AT	218384_AT	218384_AT	218384_AT	218384_AT	0.445	1.009	0.00282	1.163	0.5	1.024	0.974	1.006	0.176	1.062	0.881	1.013	6.62e-05	-1.163	0.358	1.079	0.591	-1.029	Cytoplasm	other			23589	52502	260416
CARTPT	CART prepropeptide	206339_AT	206339_AT	206339_AT	206339_AT	206339_AT	206339_AT	206339_AT	206339_AT	206339_AT	0.00291	1.346	0.000234	-1.426	0.162	1.19	0.0528	1.251	0.182	-1.172	0.44	1.087	0.38	1.116	0.527	-1.162	0.999	-1.006	Extracellular Space	other		amphetamine	9607	27220	29131
CASC1	cancer susceptibility 1	220168_AT	220168_AT	220168_AT	220168_AT	220168_AT	220168_AT	220168_AT	220168_AT	220168_AT	0.423	-1.062	0.00683	-1.214	0.98	1.018	0.0663	1.135	0.2	1.114	0.114	-1.11	0.972	1.002	0.485	1.044	0.00632	-1.145	Cytoplasm	other			55259	320662	297720
CASP10	caspase 10	210955_AT	210955_AT	210955_AT	210955_AT	210955_AT	210955_AT	210955_AT	210955_AT	210955_AT	0.0307	1.118	0.184	1.078	0.026	1.126	0.721	1.018	0.909	1.01	0.985	1.035	0.00382	1.151	0.103	-1.074	0.712	1.013	Cytoplasm	peptidase		caspase 10 inhibitor	843
CASP6	caspase 6	211464_X_AT	211464_X_AT	211464_X_AT	211464_X_AT	211464_X_AT	211464_X_AT	211464_X_AT	211464_X_AT	211464_X_AT	0.0334	1.113	1.08e-05	1.217	0.131	1.068	0.351	1.05	0.0464	1.065	0.364	1.036	0.435	-1.015	0.0246	1.071	0.794	1.008	Cytoplasm	peptidase			839	12368	83584
CASP7	caspase 7	207181_S_AT	207181_S_AT	207181_S_AT	207181_S_AT	207181_S_AT	207181_S_AT	207181_S_AT	207181_S_AT	207181_S_AT	1.25e-06	1.391	3.73e-05	1.306	0.0464	1.202	0.0719	1.121	0.175	1.059	0.725	-1.012	0.908	1.012	0.331	-1.018	0.155	-1.112	Cytoplasm	peptidase			840	12369	64026
CASP8AP2	caspase 8 associated protein 2	1570001_AT	1570001_AT	1570001_AT	1570001_AT	1570001_AT	1570001_AT	1570001_AT	1570001_AT	1570001_AT	0.124	1.051	6.59e-05	1.148	0.39	1.021	0.394	1.033	0.638	1.006	0.789	-1.012	0.456	-1.005	0.463	1.015	0.307	1.037	Nucleus	transcription regulator			9994	26885	313128
CASZ1	castor zinc finger 1	235605_AT	235605_AT	235605_AT	235605_AT	235605_AT	235605_AT	235605_AT	235605_AT	235605_AT	0.0652	-1.068	0.112	1.106	0.0409	1.101	0.00186	-1.133	0.0722	1.085	0.0735	1.07	0.00211	-1.114	0.294	1.029	0.609	-1.013	Nucleus	enzyme			54897	69743	313713
CAV2	caveolin 2	203324_S_AT	203324_S_AT	203324_S_AT	203324_S_AT	203324_S_AT	203324_S_AT	203324_S_AT	203324_S_AT	203324_S_AT	0.598	1.007	0.0419	1.093	0.572	-1.034	0.114	1.101	0.0112	1.183	0.00183	1.26	0.817	1.022	0.157	1.073	0.00831	1.166	Plasma Membrane	other			858	12390	363425
CAVIN2	caveolae associated protein 2	222717_AT	222717_AT	222717_AT	222717_AT	222717_AT	222717_AT	222717_AT	222717_AT	222717_AT	0.00808	1.314	2.83e-05	1.424	0.154	1.187	0.0229	1.187	0.142	1.003	0.312	1.137	0.503	-1.025	0.796	-1.045	0.646	1.083	Plasma Membrane	other			8436	20324	316384
CBFA2T2	CBFA2/RUNX1 translocation partner 2	238549_AT	238549_AT	238549_AT	238549_AT	238549_AT	238549_AT	238549_AT	238549_AT	238549_AT	0.0221	1.13	3.81e-07	1.365	0.0282	1.176	0.0432	1.07	0.0077	1.117	0.177	1.035	0.881	1.014	0.501	1.017	0.242	1.092	Nucleus	transcription regulator			9139	12396	296293
CBL	Cbl proto-oncogene	225234_AT	225234_AT	225234_AT	225234_AT	225234_AT	225234_AT	225234_AT	225234_AT	225234_AT	0.06	-1.09	0.00826	1.152	0.000109	1.196	0.195	1.046	0.333	1.042	0.341	1.056	0.396	-1.035	0.967	1.006	0.543	1.04	Nucleus	transcription regulator			867	12402	500985
CBLN4	cerebellin 4 precursor	234024_AT	234024_AT	234024_AT	234024_AT	234024_AT	234024_AT	234024_AT	234024_AT	234024_AT	3.05e-05	-1.329	0.00213	-1.346	0.411	-1.087	0.0422	-1.141	0.103	-1.149	0.509	-1.034	0.562	-1.025	0.766	-1.03	0.091	-1.123	Extracellular Space	other			140689	228942	499947
CBX4	chromobox 4	206724_AT	206724_AT	206724_AT	206724_AT	206724_AT	206724_AT	206724_AT	206724_AT	206724_AT	0.182	-1.069	0.0453	-1.124	0.0122	-1.082	0.467	-1.037	0.758	1.038	1	1.002	0.175	-1.063	0.383	1.049	0.863	1.012	Nucleus	transcription regulator	prognosis		8535	12418	501403
CBX5	chromobox 5	230752_AT	230752_AT	230752_AT	230752_AT	230752_AT	230752_AT	230752_AT	230752_AT	230752_AT	0.2	-1.049	0.0529	1.086	0.468	-1.028	0.0201	-1.092	0.0334	1.088	0.0813	-1.073	5.84e-05	-1.172	0.0302	1.092	0.409	-1.034	Nucleus	transcription regulator			23468	12419	300266
CBX7	chromobox 7	212914_AT	212914_AT	212914_AT	212914_AT	212914_AT	212914_AT	212914_AT	212914_AT	212914_AT	0.972	-1.005	0.138	-1.076	0.00233	-1.121	0.798	-1.009	0.491	1.018	0.967	-1.02	0.218	1.036	0.302	-1.001	0.582	-1.006	Nucleus	other			23492	52609	362962
CC2D1A	coiled-coil and C2 domain containing 1A	207083_S_AT	207083_S_AT	207083_S_AT	207083_S_AT	207083_S_AT	207083_S_AT	207083_S_AT	207083_S_AT	207083_S_AT	0.0127	-1.099	0.0112	-1.093	0.908	1.005	0.00893	-1.109	0.0477	-1.078	0.475	-1.032	0.0234	-1.084	0.0137	-1.091	0.775	1.015	Cytoplasm	transcription regulator			54862	212139	288908
CCDC25	coiled-coil domain containing 25	222525_S_AT	222525_S_AT	222525_S_AT	222525_S_AT	222525_S_AT	222525_S_AT	222525_S_AT	222525_S_AT	222525_S_AT	0.000905	-1.151	5.12e-06	-1.24	0.157	-1.091	0.447	-1.036	0.587	1.005	0.423	1.047	0.56	-1.049	0.73	1.007	0.537	1.026	Cytoplasm	other			55246	67179	361059
CCDC34	coiled-coil domain containing 34	226287_AT	226287_AT	226287_AT	226287_AT	226287_AT	226287_AT	226287_AT	226287_AT	226287_AT	0.23	-1.077	0.00126	-1.246	2.28e-05	-1.3	0.703	-1.002	0.176	-1.05	0.942	1.019	0.725	1.052	0.868	-1.014	0.346	-1.093	Other	other			91057	68201	362187
CCDC82	coiled-coil domain containing 82	223300_S_AT	223300_S_AT	223300_S_AT	223300_S_AT	223300_S_AT	223300_S_AT	223300_S_AT	223300_S_AT	223300_S_AT	0.159	-1.1	0.00197	-1.228	0.0153	-1.155	0.738	1.01	0.368	-1.041	0.884	1.002	0.793	-1.022	0.759	1.034	0.0103	1.139	Other	other			79780	66396	300359
CCDC88A	coiled-coil domain containing 88A	1562648_AT	1562648_AT	1562648_AT	1562648_AT	1562648_AT	1562648_AT	1562648_AT	1562648_AT	1562648_AT	0.16	1.11	0.024	1.187	0.00147	1.26	0.693	1.036	0.317	-1.038	0.208	1.061	0.886	1.011	0.227	-1.072	0.024	1.142	Cytoplasm	other			55704	108686	305605
CCDC91	coiled-coil domain containing 91	1570571_AT	1570571_AT	218545_AT	1570571_AT	1570571_AT	1570571_AT	1570571_AT	1570571_AT	1570571_AT	0.0738	1.182	0.0196	1.266	0.000121	-1.176	0.0973	1.133	0.0413	1.191	0.0301	1.197	0.541	1.066	0.212	1.093	0.00207	1.334	Cytoplasm	other			55297	67015	312863
CCK	cholecystokinin	205827_AT	205827_AT	205827_AT	205827_AT	205827_AT	205827_AT	205827_AT	205827_AT	205827_AT	0.265	-1.107	1.5e-06	-1.923	0.236	-1.572	0.542	-1.065	0.0182	-1.207	0.748	-1.538	0.954	1.006	0.215	-1.04	0.866	-1.824	Extracellular Space	other			885	12424	25298
CCKBR	cholecystokinin B receptor	210381_S_AT	210381_S_AT	210381_S_AT	210381_S_AT	210381_S_AT	210381_S_AT	210381_S_AT	210381_S_AT	210381_S_AT	0.0134	-1.164	1.15e-05	-1.262	0.903	1.01	0.213	-1.079	0.386	-1.032	0.485	1.014	0.912	-1.031	0.264	1.052	0.846	-1.047	Plasma Membrane	G-protein coupled receptor		itriglumide, YF 476, lutetium-177-PP-F11N, pentagastrin	887	12426	25706
CCL2	C-C motif chemokine ligand 2	216598_S_AT	216598_S_AT	216598_S_AT	216598_S_AT	216598_S_AT	216598_S_AT	216598_S_AT	216598_S_AT	216598_S_AT	0.177	1.277	0.00418	1.243	0.725	1.28	0.541	1.617	0.637	-1.02	0.0831	1.047	0.747	1.547	0.279	-1.238	0.117	1.101	Extracellular Space	cytokine	diagnosis,efficacy,prognosis,response to therapy,safety,unspecified application	mimosine	6347	20293	287562
CCNA2	cyclin A2	203418_AT	203418_AT	203418_AT	203418_AT	203418_AT	203418_AT	203418_AT	203418_AT	203418_AT	0.27	1.084	0.0664	1.144	0.00831	1.219	0.391	-1.006	0.587	1.019	0.631	-1.001	0.333	-1.011	0.61	-1.007	0.503	-1.01	Nucleus	other	efficacy,prognosis		890	12428	114494
CCNB1	cyclin B1	214710_S_AT	214710_S_AT	214710_S_AT	214710_S_AT	214710_S_AT	228729_AT	228729_AT	214710_S_AT	228729_AT	0.0387	-1.17	8.41e-06	-1.449	0.0115	-1.19	0.607	1.026	0.0349	-1.146	0.364	-1.093	0.595	-1.03	0.368	-1.065	0.342	-1.111	Cytoplasm	kinase			891	268697|434175	25203
CCNC	cyclin C	1569126_AT	201955_AT	201955_AT	1569126_AT	201955_AT	201955_AT	1569126_AT	1569126_AT	201955_AT	0.0872	-1.044	3.75e-05	-1.293	0.0028	-1.155	0.474	-1.012	0.0959	-1.084	0.751	-1.003	0.00587	-1.078	0.0582	-1.068	0.718	-1.032	Nucleus	kinase			892	51813	114839
CCND2	cyclin D2	200953_S_AT	200953_S_AT	200953_S_AT	200953_S_AT	200953_S_AT	200953_S_AT	200953_S_AT	200953_S_AT	200953_S_AT	0.162	-1.054	0.003	-1.104	0.00253	-1.123	0.557	-1.01	0.186	1.064	0.213	-1.04	0.862	-1.002	0.661	1.037	0.706	-1.03	Nucleus	other	diagnosis,efficacy		894	12444	64033
CCND3	cyclin D3	1562028_AT	1562028_AT	1562028_AT	1562028_AT	1562028_AT	1562028_AT	1562028_AT	1562028_AT	1562028_AT	0.879	-1.001	0.00218	1.178	0.00607	1.143	0.125	-1.08	0.974	-1.005	0.133	1.053	0.284	-1.052	0.616	1.02	0.398	1.035	Nucleus	kinase	prognosis		896	12445	25193
CCNDBP1	cyclin D1 binding protein 1	223084_S_AT	223084_S_AT	223084_S_AT	223084_S_AT	223084_S_AT	223084_S_AT	223084_S_AT	223084_S_AT	223084_S_AT	0.0248	-1.142	9.14e-06	-1.373	0.0159	-1.202	0.133	-1.048	0.0185	-1.09	0.535	-1.019	0.619	1.025	0.423	-1.035	0.903	-1.027	Nucleus	other			23582	17151	362201
CCNH	cyclin H	204093_AT	204093_AT	204093_AT	204093_AT	204093_AT	204093_AT	204093_AT	204093_AT	204093_AT	0.0188	-1.101	4.77e-09	-1.335	0.00402	-1.138	0.953	1.004	0.0541	-1.072	0.862	1.018	0.792	-1.006	0.895	-1	0.466	1.033	Nucleus	transcription regulator	prognosis		902	66671	84389
CCNI	cyclin I	227299_AT	227299_AT	227299_AT	227299_AT	227299_AT	227299_AT	227299_AT	227299_AT	227299_AT	0.00181	-1.137	0.093	-1.123	0.16	-1.055	0.221	-1.007	0.359	-1.029	0.19	-1.038	0.317	1.014	0.1	-1.079	0.883	1.025	Other	other			10983	12453	289500
CCNT1	cyclin T1	225493_AT	225493_AT	225493_AT	225493_AT	225493_AT	225493_AT	225493_AT	225493_AT	225493_AT	0.115	1.064	0.0204	1.117	0.044	1.085	0.00327	1.109	0.0479	1.05	0.96	-1	0.947	-1.002	0.251	-1.039	0.602	1.046	Nucleus	transcription regulator			904	12455	315291
CCNY	cyclin Y	224647_AT	224647_AT	224647_AT	224647_AT	224647_AT	224647_AT	224647_AT	224647_AT	224647_AT	0.0728	-1.079	0.0159	-1.169	5.16e-05	-1.225	0.219	-1.034	0.128	-1.067	0.169	-1.04	0.749	1.009	0.572	1.025	0.141	-1.084	Nucleus	other			219771	67974	361261
CCR2	C-C motif chemokine receptor 2	206978_AT	206978_AT	206978_AT	206978_AT	206978_AT	206978_AT	206978_AT	206978_AT	206978_AT	0.421	-1.018	0.0413	1.046	0.0333	1.051	0.0673	-1.068	0.847	-1.032	0.896	-1.012	0.307	-1.043	0.000255	1.079	0.186	1.039	Plasma Membrane	G-protein coupled receptor		PF-4136309	729230	12772
CCSER2	coiled-coil serine rich protein 2	1554132_A_AT	1554132_A_AT	209379_S_AT	1554132_A_AT	1554132_A_AT	209379_S_AT	209379_S_AT	209379_S_AT	1554132_A_AT	0.0116	-1.164	3.13e-07	-1.55	0.00337	-1.109	0.6	1.057	0.00831	-1.158	0.232	-1.043	0.0997	1.065	0.0716	1.065	0.463	1.093	Other	other			54462	72972	306306
CCT2	chaperonin containing TCP1 subunit 2	201947_S_AT	201947_S_AT	201947_S_AT	201947_S_AT	201947_S_AT	201947_S_AT	201947_S_AT	201947_S_AT	201947_S_AT	0.521	-1.036	5.73e-06	-1.228	0.185	-1.065	0.868	1.002	0.0238	-1.061	0.896	1.012	0.834	-1.001	0.812	1.024	0.744	1.003	Cytoplasm	kinase			10576	12461	299809
CCT7	chaperonin containing TCP1 subunit 7	200812_AT	200812_AT	200812_AT	200812_AT	200812_AT	200812_AT	200812_AT	200812_AT	200812_AT	0.294	-1.06	4.38e-08	-1.301	0.0399	-1.071	0.632	-1.022	0.000497	-1.12	0.798	1.008	0.961	-1.014	0.223	-1.022	0.912	1.013	Cytoplasm	other			10574	12468	297406
CD163	CD163 molecule	215049_X_AT	203645_S_AT	203645_S_AT	215049_X_AT	215049_X_AT	203645_S_AT	203645_S_AT	215049_X_AT	215049_X_AT	0.989	2.397	3.4e-05	4.462	0.011	1.927	0.391	-1.213	0.692	-1.081	0.531	-1.222	0.288	-1.099	0.963	-1.162	0.0996	-1.144	Plasma Membrane	transmembrane receptor			9332	93671	312701
CD200	CD200 molecule	209582_S_AT	209582_S_AT	209582_S_AT	209582_S_AT	209582_S_AT	209582_S_AT	209583_S_AT	209582_S_AT	209582_S_AT	0.0166	-1.17	3.83e-05	-1.447	0.011	-1.2	0.542	-1.029	0.0471	-1.14	0.944	-1.025	0.295	1.044	0.923	-1.065	0.925	-1.057	Plasma Membrane	other			4345	17470	24560
CD24	CD24 molecule	209772_S_AT	209772_S_AT	209772_S_AT	209772_S_AT	209772_S_AT	209772_S_AT	209772_S_AT	209772_S_AT	209772_S_AT	0.0493	-1.234	2.34e-05	-1.502	0.351	1.082	0.493	-1.048	0.0106	-1.232	0.489	-1.075	0.121	-1.142	0.681	-1.054	0.128	-1.09	Plasma Membrane	other	efficacy,prognosis,unspecified application		100133941
CD28	CD28 molecule	211856_X_AT	211856_X_AT	211856_X_AT	211856_X_AT	211856_X_AT	211856_X_AT	211856_X_AT	211856_X_AT	211856_X_AT	0.00688	1.083	0.0261	1.066	0.0688	1.053	0.782	1.027	0.183	1.038	0.341	1.01	0.951	1.011	0.168	1.04	0.313	1.011	Plasma Membrane	transmembrane receptor	efficacy		940	12487	25660
CD300LF	CD300 molecule like family member f	1553043_A_AT	1553043_A_AT	1553043_A_AT	1553043_A_AT	1553043_A_AT	1553043_A_AT	1553043_A_AT	1553043_A_AT	1553043_A_AT	0.513	1.022	0.395	-1.016	0.0844	1.05	0.0073	-1.122	0.0017	-1.108	0.599	-1.026	0.157	-1.046	0.019	-1.08	0.251	1.047	Plasma Membrane	other			146722	246746	287818
CD36	CD36 molecule	228766_AT	228766_AT	228766_AT	228766_AT	228766_AT	228766_AT	228766_AT	228766_AT	228766_AT	0.914	1.002	0.00648	-1.369	0.644	-1.038	0.654	-1.03	0.0309	1.158	0.359	-1.063	0.987	1.006	0.126	-1.145	0.185	1.022	Plasma Membrane	transmembrane receptor	efficacy,unspecified application		948	12491	29184
CD40	CD40 molecule	35150_AT	222292_AT	222292_AT	35150_AT	35150_AT	35150_AT	222292_AT	35150_AT	35150_AT	0.148	1.04	2.94e-05	1.201	0.377	1.085	0.00386	-1.083	0.0559	-1.03	0.812	-1.004	0.304	-1.065	0.0957	-1.052	0.143	-1.04	Plasma Membrane	transmembrane receptor	efficacy,unspecified application	dacetuzumab, CFZ533, SEA-CD40	958	21939	171369
CD44	CD44 molecule (Indian blood group)	212014_X_AT	204490_S_AT	209835_X_AT	217523_AT	217523_AT	204490_S_AT	212014_X_AT	217523_AT	204490_S_AT	0.0285	1.216	2.6e-05	1.862	0.0333	1.42	0.35	1.051	0.651	1.055	0.18	-1.083	0.163	1.089	0.933	-1.092	0.454	-1.072	Plasma Membrane	other	diagnosis,disease progression,prognosis,unspecified application	anti-CD44v7 antibody	960	12505	25406
CD47	CD47 molecule	213856_AT	213856_AT	213856_AT	213856_AT	213856_AT	213856_AT	213856_AT	213856_AT	213856_AT	0.0111	1.122	0.0971	1.114	0.0954	1.058	0.471	1.035	0.979	1	0.456	-1.049	0.286	1.046	0.228	1.058	0.323	1.054	Plasma Membrane	transmembrane receptor	unspecified application		961	16423	29364
CD59	CD59 molecule (CD59 blood group)	212463_AT	212463_AT	212463_AT	212463_AT	212463_AT	212463_AT	212463_AT	212463_AT	212463_AT	0.00139	1.206	0.000119	1.416	0.000458	1.257	0.043	1.11	0.00434	1.184	0.388	1.066	0.385	1.031	0.468	1.028	0.343	1.043	Plasma Membrane	other			966	333883	25407
CD6	CD6 molecule	1566099_AT	213958_AT	208602_X_AT	213958_AT	1566099_AT	208602_X_AT	208602_X_AT	208602_X_AT	1566099_AT	0.282	-1.037	0.0478	1.102	0.251	1.074	0.00141	-1.131	0.00198	1.124	0.219	1.065	0.0234	1.121	0.13	-1.049	0.0478	-1.072	Plasma Membrane	transmembrane receptor			923	12511	25752
CD74	CD74 molecule	1567627_AT	1567627_AT	1567627_AT	1567627_AT	1567627_AT	1567627_AT	1567627_AT	1567627_AT	1567627_AT	0.345	-1.032	0.00593	1.15	0.214	1.074	0.00196	-1.123	0.184	-1.041	0.974	1.008	0.029	-1.083	0.379	-1.026	0.989	-1.015	Plasma Membrane	transmembrane receptor		milatuzumab	972	16149	25599
CD86	CD86 molecule	205685_AT	205685_AT	205685_AT	205685_AT	205685_AT	205685_AT	205685_AT	205685_AT	205685_AT	0.0056	-1.095	0.784	1.019	0.645	-1.009	2.96e-05	-1.184	0.348	-1.03	0.0551	-1.064	0.00624	-1.143	0.333	-1.032	0.081	-1.055	Plasma Membrane	transmembrane receptor	efficacy,prognosis	abatacept, belatacept, abatacept/methotrexate	942	12524	56822
CD9	CD9 molecule	233317_AT	233317_AT	233317_AT	233317_AT	233317_AT	233317_AT	233317_AT	233317_AT	233317_AT	0.35	1.036	0.044	1.109	0.0495	1.093	0.861	1.014	0.95	1.008	0.329	1.077	0.46	-1.037	0.552	-1.012	0.755	1.086	Plasma Membrane	other	efficacy		928	12527	24936
CD99L2	CD99 molecule like 2	233825_S_AT	233825_S_AT	233825_S_AT	223041_AT	233825_S_AT	223041_AT	223041_AT	223041_AT	223041_AT	0.161	-1.057	1.32e-07	-1.349	0.0783	-1.121	0.542	1.04	0.0051	-1.111	0.563	-1.02	0.184	1.058	0.787	1.026	0.356	1.051	Plasma Membrane	other			83692	171486	500410
CDADC1	cytidine and dCMP deaminase domain containing 1	223527_S_AT	223527_S_AT	223527_S_AT	223527_S_AT	223527_S_AT	223527_S_AT	223527_S_AT	223527_S_AT	223527_S_AT	0.0644	-1.078	0.000322	-1.279	0.228	-1.087	0.832	1.016	0.584	-1.013	0.823	1.002	0.27	-1.018	0.672	1.017	0.448	1.031	Other	kinase			81602	71891
CDAN1	codanin 1	231080_AT	231080_AT	231080_AT	231080_AT	231080_AT	231080_AT	231080_AT	231080_AT	231080_AT	0.633	-1.005	0.000551	1.193	0.0937	1.08	0.144	1.062	0.496	1.039	0.38	1.034	0.843	1.008	4.69e-05	1.208	0.98	-1.004	Nucleus	other			146059	68968	311348
CDC14A	cell division cycle 14A	205288_AT	205288_AT	205288_AT	205288_AT	205288_AT	205288_AT	205288_AT	205288_AT	205288_AT	9.53e-05	1.157	0.411	-1.016	0.198	1.059	0.00759	1.093	0.179	-1.054	0.686	1.018	0.61	1.013	0.0331	-1.088	0.43	-1.033	Nucleus	phosphatase			8556	229776	310806
CDC14B	cell division cycle 14B	234605_AT	234605_AT	221555_X_AT	208022_S_AT	208022_S_AT	208022_S_AT	234605_AT	208022_S_AT	234605_AT	0.408	-1.088	0.0144	1.231	0.48	1.077	0.149	1.165	0.345	1.067	0.128	1.093	0.341	-1.098	0.0177	-1.154	0.0932	1.133	Nucleus	phosphatase			8555	218294	361195
CDC25A	cell division cycle 25A	204696_S_AT	204696_S_AT	204696_S_AT	204696_S_AT	204696_S_AT	204696_S_AT	204696_S_AT	204696_S_AT	204696_S_AT	0.17	-1.055	0.0796	1.05	0.0899	1.076	0.0007	-1.12	0.467	-1.005	0.812	-1.022	0.0367	-1.075	0.191	-1.04	0.39	-1.047	Nucleus	phosphatase			993	12530	171102
CDC27	cell division cycle 27	217881_S_AT	217879_AT	217879_AT	217880_AT	217879_AT	217880_AT	217880_AT	217880_AT	217880_AT	0.0475	-1.128	5.14e-08	-1.349	0.0628	-1.121	0.415	1.03	0.00321	-1.117	0.821	1.028	0.118	1.052	0.0702	1.035	0.49	1.018	Nucleus	other			996	217232	360643
CDC40	cell division cycle 40	203377_S_AT	203377_S_AT	203377_S_AT	203377_S_AT	203377_S_AT	203376_AT	203376_AT	203376_AT	203377_S_AT	0.0456	-1.173	0.0265	-1.327	0.0325	-1.219	0.921	1.004	0.248	-1.116	0.568	-1.022	0.29	1.046	0.0542	1.093	0.741	1.017	Nucleus	other			51362	71713	361859
CDC42	cell division cycle 42	210232_AT	210232_AT	210232_AT	210232_AT	210232_AT	210232_AT	214230_AT	214230_AT	210232_AT	0.0447	-1.151	1.3e-09	-1.674	5.43e-05	-1.403	0.558	-1.021	0.00113	-1.19	0.426	-1.046	0.77	1.027	0.417	-1.03	0.885	-1.015	Cytoplasm	enzyme			998
CDC42BPA	CDC42 binding protein kinase alpha	215296_AT	215296_AT	215296_AT	215296_AT	215296_AT	215296_AT	215296_AT	215296_AT	215296_AT	0.353	1.039	0.000448	1.253	0.0331	1.161	0.0208	1.098	0.0243	1.118	0.276	1.075	0.398	1.026	0.115	1.096	0.645	1.069	Cytoplasm	kinase			8476	226751	114116
CDC42EP3	CDC42 effector protein 3	225685_AT	225685_AT	225685_AT	225685_AT	225685_AT	225685_AT	225685_AT	225685_AT	225685_AT	0.137	1.102	0.0999	-1.042	0.00936	-1.215	0.0292	1.134	0.368	1.052	0.499	1.07	0.0223	1.143	0.198	1.032	0.841	-1.046	Cytoplasm	other			10602	260409	313838
CDC42EP5	CDC42 effector protein 5	227850_X_AT	227850_X_AT	227850_X_AT	227850_X_AT	227850_X_AT	227850_X_AT	227850_X_AT	227850_X_AT	227850_X_AT	0.0632	1.067	6.25e-07	1.246	0.00017	1.186	0.564	1.011	0.0177	1.102	0.321	1.086	0.569	-1.042	0.234	1.045	0.102	1.079	Cytoplasm	other			148170	58804	361505
CDH1	cadherin 1	201131_S_AT	201131_S_AT	201131_S_AT	201131_S_AT	201131_S_AT	201131_S_AT	201131_S_AT	201131_S_AT	201131_S_AT	0.00755	-1.372	0.772	-1.028	0.000246	-1.415	0.454	-1.074	0.167	1.186	0.459	-1.049	0.195	-1.164	0.48	1.045	0.102	1.15	Plasma Membrane	other	diagnosis,disease progression,efficacy,prognosis		999	12550	83502
CDH11	cadherin 11	207172_S_AT	207172_S_AT	207172_S_AT	207172_S_AT	207172_S_AT	207172_S_AT	207172_S_AT	207172_S_AT	207172_S_AT	0.0133	-1.179	0.00371	-1.185	0.012	-1.11	0.546	1.035	0.0902	-1.079	0.363	-1.023	0.242	-1.063	0.985	-1.013	0.662	1.003	Plasma Membrane	other	efficacy,prognosis		1009	12552	84407
CDH12	cadherin 12	207149_AT	207149_AT	207149_AT	207149_AT	207149_AT	207149_AT	207149_AT	207149_AT	207149_AT	0.206	-1.156	0.00703	-1.337	0.0708	-1.156	0.899	1.023	0.596	-1.005	0.815	-1.019	0.874	1.031	0.144	1.103	0.627	-1.158	Plasma Membrane	other			1010	215654	301887
CDH13	cadherin 13	204726_AT	204726_AT	204726_AT	204726_AT	204726_AT	204726_AT	204726_AT	204726_AT	204726_AT	0.822	1.03	8.37e-06	-1.305	0.232	-1.106	0.518	1.061	0.944	1.035	0.835	1.01	0.839	1.006	0.597	-1.001	0.186	1.08	Plasma Membrane	other	diagnosis,disease progression,prognosis		1012	12554	192248
CDH2	cadherin 2	203441_S_AT	203441_S_AT	203441_S_AT	203441_S_AT	203441_S_AT	203441_S_AT	203441_S_AT	203441_S_AT	203441_S_AT	0.822	1.01	4.87e-05	-1.243	0.383	1.011	0.991	1.021	0.0574	-1.097	0.734	-1.018	0.277	-1.014	0.573	-1.027	0.417	-1.045	Plasma Membrane	other	diagnosis,prognosis	N-ac-CHAVC-NH2	1000	12558	83501
CDH8	cadherin 8	210518_AT	231438_X_AT	231438_X_AT	231438_X_AT	231438_X_AT	231438_X_AT	210518_AT	231438_X_AT	231438_X_AT	0.331	-1.074	0.0017	-1.246	8.97e-05	-1.31	0.836	-1.023	0.171	-1.192	0.359	-1.087	0.418	1.072	0.917	-1.027	0.937	-1.045	Plasma Membrane	other			1006	12564	84408
CDH9	cadherin 9	207729_AT	207729_AT	207729_AT	207729_AT	207729_AT	207729_AT	207729_AT	207729_AT	207729_AT	0.403	1.062	0.00113	-1.282	0.833	-1.012	0.468	1.06	0.0187	-1.203	0.383	1.035	0.364	1.078	0.234	-1.013	0.695	-1.08	Plasma Membrane	other			1007	12565	29163
CDK13	cyclin dependent kinase 13	232266_X_AT	232266_X_AT	232266_X_AT	207318_S_AT	232266_X_AT	232266_X_AT	232266_X_AT	232266_X_AT	207318_S_AT	0.107	1.126	7.88e-06	1.414	0.063	1.17	0.0259	1.068	0.0303	1.155	0.318	1.05	0.417	-1.047	0.218	1.061	0.161	1.051	Nucleus	kinase			8621	69562	306998
CDK17	cyclin dependent kinase 17	206474_AT	206474_AT	206474_AT	206474_AT	206474_AT	206474_AT	206474_AT	206474_AT	206474_AT	0.0159	-1.275	0.000261	-1.796	0.0837	-1.216	0.174	-1.094	0.0312	-1.25	0.792	1.007	0.215	-1.183	0.94	-1.014	0.652	-1.024	Cytoplasm	kinase			5128	237459	314743
CDK3	cyclin dependent kinase 3	229468_AT	229468_AT	229468_AT	229468_AT	229468_AT	229468_AT	229468_AT	229468_AT	229468_AT	0.385	1.027	0.000699	1.156	0.235	1.075	0.376	-1.02	0.245	1.054	0.269	-1.033	0.709	-1.009	0.0193	1.105	0.0625	1.102	Other	kinase		alvocidib	1018
CDK5	cyclin dependent kinase 5	204247_S_AT	204247_S_AT	204247_S_AT	204247_S_AT	204247_S_AT	204247_S_AT	204247_S_AT	204247_S_AT	204247_S_AT	0.0301	-1.116	0.00174	-1.24	0.00264	-1.129	0.235	-1.059	0.163	-1.067	0.685	-1.021	0.709	1.005	0.279	1.013	0.451	-1.049	Nucleus	kinase		dinaciclib, CYC065, alvocidib	1020	12568	140908
CDK5R2	cyclin dependent kinase 5 regulatory subunit 2	205852_AT	205852_AT	205852_AT	205852_AT	205852_AT	205852_AT	205852_AT	205852_AT	205852_AT	0.119	-1.102	0.0695	-1.078	0.00192	-1.177	0.457	-1.042	0.82	1.011	0.461	-1.077	0.674	-1.01	0.179	1.047	0.89	-1.026	Nucleus	other			8941	12570	501164
CDK6	cyclin dependent kinase 6	224851_AT	224851_AT	224851_AT	224851_AT	224851_AT	224851_AT	224851_AT	224851_AT	224851_AT	0.00984	-1.173	0.187	1.132	0.699	1.096	0.235	1.079	0.765	1.044	0.276	1.1	0.219	1.059	0.491	-1.002	0.0166	1.242	Nucleus	kinase		palbociclib, ribociclib, abemaciclib, letrozole/palbociclib, FLX925, fulvestrant/palbociclib, trilaciclib, alvocidib	1021	12571	114483
CDK7	cyclin dependent kinase 7	211297_S_AT	211297_S_AT	211297_S_AT	211297_S_AT	211297_S_AT	211297_S_AT	211297_S_AT	211297_S_AT	211297_S_AT	0.379	-1.057	0.00111	-1.212	0.00336	-1.137	0.428	1.049	0.097	-1.072	0.65	-1.02	0.971	-1.002	0.817	1.003	0.873	-1.01	Nucleus	kinase		roscovitine, BMS-387032, SB-1317, alvocidib	1022	12572	171150
CDK9	cyclin dependent kinase 9	236023_AT	236023_AT	236023_AT	236023_AT	236023_AT	236023_AT	236023_AT	236023_AT	236023_AT	0.0602	-1.114	0.433	1.046	0.886	1.016	0.321	1.044	0.164	-1.062	0.64	1.025	0.02	1.077	0.104	-1.09	0.731	1.026	Nucleus	kinase		roscovitine, BMS-387032, dinaciclib, AZD5438, SB-1317, roniciclib, CYC065, alvocidib	1025	107951	362110
CDKL2	cyclin dependent kinase like 2	207073_AT	207073_AT	207073_AT	207073_AT	207073_AT	207073_AT	207073_AT	207073_AT	207073_AT	0.0139	-1.119	0.00101	-1.138	0.183	-1.068	0.331	-1.035	0.0379	-1.086	0.997	-1	0.703	-1.006	0.275	-1.012	0.332	-1.045	Nucleus	kinase			8999	53886	305242
CDKL5	cyclin dependent kinase like 5	227004_AT	227004_AT	227004_AT	227004_AT	227004_AT	231170_AT	227004_AT	231170_AT	227004_AT	0.45	1.071	0.0541	-1.145	0.000528	-1.185	0.521	1.033	0.553	-1.04	0.588	-1.05	0.193	1.097	0.19	1.078	0.887	-1.031	Nucleus	kinase			6792	382253	100362725
CDKN1A	cyclin dependent kinase inhibitor 1A	202284_S_AT	202284_S_AT	202284_S_AT	202284_S_AT	202284_S_AT	202284_S_AT	202284_S_AT	202284_S_AT	202284_S_AT	0.00482	1.369	6.1e-05	1.782	7.09e-05	1.692	0.847	1.165	0.715	1.265	0.635	1.155	0.452	1.059	0.364	-1.043	0.872	1.092	Nucleus	kinase	diagnosis,efficacy,prognosis,response to therapy		1026	12575	114851
CDKN1C	cyclin dependent kinase inhibitor 1C	219533_AT	219533_AT	219533_AT	219533_AT	219533_AT	219533_AT	219533_AT	219533_AT	219533_AT	0.0935	1.036	0.00204	1.122	0.0293	1.076	0.763	-1.006	0.825	1.076	0.694	-1.014	0.145	1.03	0.618	1.003	0.227	-1.047	Nucleus	other	unspecified application		1028
CDKN2C	cyclin dependent kinase inhibitor 2C	204159_AT	204159_AT	204159_AT	204159_AT	204159_AT	204159_AT	204159_AT	204159_AT	204159_AT	0.0409	1.162	0.354	1.079	0.829	-1.057	0.00277	1.233	0.493	-1.022	0.837	-1.049	0.549	1.046	0.0394	-1.051	0.467	1.027	Nucleus	transcription regulator			1031	12580	54238
CDKN2D	cyclin dependent kinase inhibitor 2D	210240_S_AT	210240_S_AT	210240_S_AT	210240_S_AT	210240_S_AT	210240_S_AT	210240_S_AT	210240_S_AT	210240_S_AT	0.122	-1.11	0.000108	-1.268	5.59e-06	-1.26	0.125	-1.093	0.0936	-1.049	0.583	-1.039	0.707	-1.01	0.392	1.028	0.394	-1.062	Cytoplasm	transcription regulator			1032	12581
CDKN3	cyclin dependent kinase inhibitor 3	209714_S_AT	209714_S_AT	209714_S_AT	209714_S_AT	209714_S_AT	209714_S_AT	209714_S_AT	209714_S_AT	209714_S_AT	0.00516	-1.154	2.73e-07	-1.352	0.431	1.021	0.74	-1.016	0.0241	-1.079	0.678	1.007	0.862	1.022	0.2	-1.057	0.897	-1.023	Cytoplasm	phosphatase			1033	72391
CDS1	CDP-diacylglycerol synthase 1	226187_AT	226185_AT	226187_AT	226185_AT	226187_AT	226185_AT	226185_AT	226187_AT	226187_AT	0.0348	-1.094	2.97e-06	-1.255	0.0392	-1.068	0.428	1.053	0.468	-1.03	0.828	1.014	0.342	1.042	0.747	-1.019	0.55	-1.044	Cytoplasm	enzyme			1040	74596	81925
CDS2	CDP-diacylglycerol synthase 2	212862_AT	233630_AT	212862_AT	233630_AT	233630_AT	212862_AT	233630_AT	233630_AT	233630_AT	0.0144	-1.099	7.35e-07	1.423	0.00195	-1.144	0.454	1.053	0.00712	1.185	0.193	-1.043	0.228	-1.072	0.0238	1.128	0.122	1.104	Cytoplasm	enzyme			8760	110911	114101
CEBPB	CCAAT/enhancer binding protein beta	212501_AT	212501_AT	212501_AT	212501_AT	212501_AT	212501_AT	212501_AT	212501_AT	212501_AT	0.00544	1.267	4.55e-05	1.446	0.259	1.141	0.27	1.086	0.361	1.086	0.536	-1.032	0.455	1.066	0.78	1.011	0.64	-1.002	Nucleus	transcription regulator			1051	12608	24253
CEBPD	CCAAT/enhancer binding protein delta	203973_S_AT	203973_S_AT	203973_S_AT	203973_S_AT	213006_AT	203973_S_AT	203973_S_AT	203973_S_AT	213006_AT	0.000403	1.732	0.00159	1.75	1.56e-06	2.076	0.131	1.204	0.552	1.104	0.153	1.118	0.855	1.056	0.627	-1.085	0.635	1.126	Nucleus	transcription regulator			1052	12609	25695
CELF1	CUGBP Elav-like family member 1	221742_AT	221742_AT	221742_AT	221742_AT	221742_AT	221742_AT	221742_AT	221742_AT	221742_AT	0.442	-1.017	0.123	-1.02	0.826	-1.044	0.312	-1.027	0.246	-1.013	0.232	-1.027	0.779	1.015	0.38	1.038	0.262	1.036	Cytoplasm	translation regulator			10658
CELF2	CUGBP Elav-like family member 2	242268_AT	242268_AT	1556323_AT	242268_AT	1556323_AT	1556323_AT	1554569_A_AT	242268_AT	1554569_A_AT	0.0878	1.158	0.000176	1.454	0.285	1.226	0.0453	1.177	0.155	1.154	0.472	1.036	0.405	-1.062	0.599	-1.053	0.379	-1.061	Nucleus	other	safety		10659	14007	29428
CELF4	CUGBP Elav-like family member 4	223653_X_AT	223653_X_AT	223653_X_AT	223653_X_AT	223653_X_AT	223653_X_AT	223653_X_AT	223653_X_AT	223653_X_AT	0.0333	-1.306	0.000104	-1.755	0.28	-1.143	0.334	-1.102	0.0266	-1.276	0.743	1.029	0.497	-1.097	0.6	-1.032	0.795	-1.001	Nucleus	translation regulator			56853	108013
CELSR1	cadherin EGF LAG seven-pass G-type receptor 1	214353_AT	214353_AT	214353_AT	214353_AT	214353_AT	214353_AT	214353_AT	214353_AT	214353_AT	0.00293	1.265	2.54e-06	1.576	0.0101	1.3	0.668	1.038	0.505	1.053	0.972	1.006	0.534	1.061	0.565	1.049	0.369	-1.074	Plasma Membrane	G-protein coupled receptor			9620	12614	300128
CENPN	centromere protein N	228559_AT	228559_AT	228559_AT	228559_AT	228559_AT	228559_AT	228559_AT	228559_AT	228559_AT	0.04	-1.132	1.26e-05	-1.233	0.00665	-1.114	0.563	1.019	0.0144	-1.103	0.98	-1.011	0.0661	1.091	0.0404	-1.082	0.33	1.043	Nucleus	other			55839	72155	361416
CENPS/CENPS-CORT	centromere protein S	213454_AT	213454_AT	213454_AT	213454_AT	213454_AT	213454_AT	213454_AT	213454_AT	213454_AT	0.0393	-1.081	0.000152	-1.244	0.0595	-1.174	0.574	-1.007	0.316	-1.031	0.645	1.011	0.434	1.006	0.713	-1.012	0.722	-1.075	Nucleus	other			100526739|378708	69928	100534597
CENPW	centromere protein W	226936_AT	226936_AT	226936_AT	226936_AT	226936_AT	226936_AT	226936_AT	226936_AT	226936_AT	0.0785	-1.129	6.04e-06	-1.346	0.936	-1.035	0.0353	-1.135	0.00228	-1.171	0.542	-1.045	0.288	-1.058	0.416	-1.08	0.377	-1.086	Nucleus	other			387103	66311	689399|681382
CEP19	centrosomal protein 19	1553158_AT	1553158_AT	1553158_AT	1553158_AT	1553158_AT	1553158_AT	1553158_AT	1553158_AT	1553158_AT	0.0095	-1.201	0.000807	-1.24	0.115	-1.134	0.113	-1.101	0.186	-1.066	0.667	-1.007	0.0492	-1.154	0.438	1.018	0.384	-1.101	Cytoplasm	other			84984	66994	192229
CEP295	centrosomal protein 295	1565830_AT	1565830_AT	1565830_AT	1565830_AT	1565830_AT	1565830_AT	1565830_AT	1565830_AT	1565830_AT	0.486	-1.052	0.0051	1.153	0.918	1.029	0.00127	1.21	0.00994	1.125	0.417	1.06	0.631	1.031	0.111	1.062	0.482	-1.027	Cytoplasm	other			85459	319675	363018
CEP350	centrosomal protein 350	213956_AT	213956_AT	213956_AT	213956_AT	213956_AT	213956_AT	213956_AT	213956_AT	213956_AT	0.539	-1.034	0.875	1.021	0.00056	1.276	0.55	1.051	0.288	-1.055	0.547	1.082	0.323	1.068	0.00611	-1.191	0.217	1.12	Cytoplasm	other			9857	74081	246304
CEP76	centrosomal protein 76	219311_AT	52285_F_AT	52285_F_AT	52285_F_AT	52285_F_AT	219311_AT	219311_AT	219311_AT	52285_F_AT	0.0037	-1.202	0.00534	-1.256	0.000147	-1.274	0.339	1.082	0.465	-1.091	0.564	-1.061	0.117	-1.125	0.977	-1.027	0.245	-1.045	Cytoplasm	other			79959	225659	291540
CERK	ceramide kinase	218421_AT	218421_AT	218421_AT	218421_AT	218421_AT	218421_AT	218421_AT	218421_AT	218421_AT	0.0662	-1.096	0.00406	-1.135	0.0886	-1.066	0.211	-1.041	0.048	-1.066	0.172	-1.031	0.887	-1.005	0.819	-1.001	0.957	1.006	Plasma Membrane	kinase			64781	223753	300129
CERS3	ceramide synthase 3	1554252_A_AT	1554252_A_AT	1554252_A_AT	1554252_A_AT	1554252_A_AT	1554252_A_AT	1554252_A_AT	1554252_A_AT	1554252_A_AT	0.00749	-1.07	0.112	1.048	0.891	1.007	0.0365	-1.053	0.935	-1.003	0.283	1.049	0.0956	-1.039	0.164	1.051	0.109	-1.018	Nucleus	transcription regulator			204219	545975	499174
CERS6	ceramide synthase 6	212442_S_AT	212442_S_AT	212442_S_AT	212442_S_AT	212442_S_AT	212442_S_AT	212442_S_AT	212442_S_AT	212442_S_AT	0.0179	-1.125	0.000419	-1.223	0.808	-1.058	0.394	-1.039	0.0712	-1.072	0.366	1.018	0.918	1.019	0.449	-1.056	0.558	-1.013	Nucleus	transcription regulator			253782	241447	366065
CETN2	centrin 2	209194_AT	209194_AT	209194_AT	209194_AT	209194_AT	209194_AT	209194_AT	209194_AT	209194_AT	0.614	-1.014	6.69e-07	-1.215	0.0323	-1.078	0.932	1.004	0.0866	-1.049	0.118	-1.08	0.871	-1.011	0.664	-1.039	0.0231	-1.117	Nucleus	enzyme			1069	26370	84593
CFAP20	cilia and flagella associated protein 20	217957_AT	217957_AT	217957_AT	217957_AT	217957_AT	217957_AT	217957_AT	217957_AT	217957_AT	0.139	-1.07	0.000541	-1.241	0.000401	-1.184	0.935	1.017	0.0679	-1.082	0.325	-1.025	0.982	-1.016	0.764	-1.019	0.828	-1.006	Cytoplasm	other			29105	14894
CFAP36	cilia and flagella associated protein 36	224968_AT	224968_AT	224968_AT	224968_AT	224968_AT	224968_AT	224968_AT	224968_AT	224968_AT	0.416	-1.06	8.21e-05	-1.283	0.00326	-1.177	0.704	-1.019	0.0196	-1.093	0.792	-1.012	0.887	1.015	0.443	-1.044	0.85	-1.036	Other	other			112942	216618	289859
CFC1/CFC1B	cripto, FRL-1, cryptic family 1	223753_S_AT	223753_S_AT	223753_S_AT	223753_S_AT	223753_S_AT	223753_S_AT	223753_S_AT	223753_S_AT	223753_S_AT	0.19	-1.099	0.00766	-1.316	0.176	-1.107	0.542	1.039	0.39	-1.109	0.27	1.068	0.992	-1.01	0.115	-1.003	0.139	1.032	Extracellular Space	other			653275|55997	12627	501121
CFH	complement factor H	213800_AT	213800_AT	213800_AT	213800_AT	213800_AT	213800_AT	213800_AT	213800_AT	213800_AT	0.0851	1.068	0.000105	1.579	0.0109	1.463	0.619	1.017	0.509	1.288	0.966	1.09	0.846	-1.13	0.91	-1.029	0.489	1.054	Extracellular Space	other	unspecified application		3075	12628	155012
CFHR1	complement factor H related 1	215388_S_AT	215388_S_AT	215388_S_AT	215388_S_AT	215388_S_AT	215388_S_AT	215388_S_AT	215388_S_AT	215388_S_AT	0.0381	1.127	0.00165	1.268	0.0107	1.287	0.258	1.023	0.873	-1.004	0.702	1.109	0.937	-1.038	0.234	-1.116	0.302	1.093	Extracellular Space	other			3078	50702	102554977|289057
CFL1	cofilin 1	1555730_A_AT	1555730_A_AT	1555730_A_AT	1555730_A_AT	1555730_A_AT	1555730_A_AT	1555730_A_AT	1555730_A_AT	1555730_A_AT	0.129	-1.099	0.000491	-1.318	0.0275	-1.175	0.125	-1.074	0.0758	-1.065	0.418	-1.03	0.467	-1.029	0.982	1.037	0.536	-1.02	Nucleus	other			1072	12631	29271
CFLAR	CASP8 and FADD like apoptosis regulator	211862_X_AT	211862_X_AT	211862_X_AT	211862_X_AT	211862_X_AT	211862_X_AT	211862_X_AT	211862_X_AT	211862_X_AT	0.645	-1.068	0.638	-1.032	0.848	1.053	0.346	1.065	0.342	-1.023	0.327	-1.028	0.0199	-1.184	0.147	1.082	0.435	1.084	Cytoplasm	other	prognosis,unspecified application		8837	12633	117279
CGGBP1	CGG triplet repeat binding protein 1	206861_S_AT	206861_S_AT	206861_S_AT	206861_S_AT	206861_S_AT	206861_S_AT	206861_S_AT	206861_S_AT	206861_S_AT	4.89e-06	-1.252	0.0397	-1.109	0.511	-1.042	0.00121	-1.126	0.00348	-1.14	0.293	-1.034	0.0876	-1.055	0.0188	-1.121	0.948	-1.032	Nucleus	transcription regulator			8545	106143	288353
CGREF1	cell growth regulator with EF-hand domain 1	205937_AT	205937_AT	205937_AT	205937_AT	205937_AT	205937_AT	205937_AT	205937_AT	205937_AT	0.0326	-1.164	0.00514	-1.212	0.000672	-1.194	0.0162	-1.161	0.0158	-1.185	0.0352	-1.127	0.881	-1.018	0.426	-1.001	0.632	-1.055	Extracellular Space	other			10669	68567	245918
CHCHD2	coiled-coil-helix-coiled-coil-helix domain containing 2	217720_AT	217720_AT	217720_AT	217720_AT	217720_AT	217720_AT	217720_AT	217720_AT	217720_AT	0.403	-1.03	5.41e-06	-1.263	0.011	-1.163	0.698	-1.018	0.0135	-1.113	0.345	-1.056	0.55	1.003	0.517	-1.021	0.817	-1.03	Cytoplasm	other			51142	14004|433806	316643|100911516
CHCHD4	coiled-coil-helix-coiled-coil-helix domain containing 4	229595_AT	229595_AT	229595_AT	229595_AT	229595_AT	229595_AT	229595_AT	229595_AT	229595_AT	0.00923	-1.086	0.00137	-1.108	2.07e-05	-1.141	0.266	-1.025	0.596	1.036	0.446	-1.029	0.231	-1.032	0.903	-1	0.19	-1.053	Cytoplasm	enzyme			131474	72170	100361898|312559
CHCHD6	coiled-coil-helix-coiled-coil-helix domain containing 6	224462_S_AT	224462_S_AT	224462_S_AT	224462_S_AT	224462_S_AT	224462_S_AT	224462_S_AT	224462_S_AT	224462_S_AT	0.0836	-1.092	0.000564	-1.263	0.236	-1.066	0.452	-1.031	0.173	-1.08	0.881	-1.009	0.831	-1.015	0.264	-1.008	0.811	-1.032	Cytoplasm	other			84303	66098	297436
CHD2	chromodomain helicase DNA binding protein 2	228999_AT	243751_AT	228999_AT	243751_AT	243751_AT	228999_AT	243751_AT	225077_AT	225077_AT	0.0139	1.136	2.5e-06	1.349	0.00816	1.141	0.0327	1.14	0.0166	1.168	0.35	1.041	0.153	1.136	0.664	1.053	0.206	1.063	Nucleus	enzyme			1106	244059	308738
CHEK1	checkpoint kinase 1	205394_AT	205394_AT	205394_AT	205394_AT	205394_AT	205394_AT	205394_AT	205394_AT	205394_AT	0.992	1.004	0.0302	1.077	0.00064	-1.129	0.607	-1.015	0.106	1.06	0.682	-1.001	0.228	-1.028	0.14	1.045	0.381	-1.04	Nucleus	kinase	efficacy	PF 00477736, XL844, cdc25C phosphatase (211-221), MK-8776, LY2606368, GDC-0575, GDC-0425, UCN-01	1111	12649	140583
CHFR	checkpoint with forkhead and ring finger domains	1561940_AT	1561940_AT	1561940_AT	1561940_AT	1561940_AT	1561940_AT	1561940_AT	1561940_AT	1561940_AT	0.244	-1.032	0.0199	1.094	0.576	1.012	0.00221	-1.095	0.798	1.033	0.739	1.003	0.546	1.021	0.181	-1.02	0.402	-1.027	Nucleus	enzyme			55743	231600	288734
CHGB	chromogranin B	204260_AT	204260_AT	204260_AT	204260_AT	204260_AT	204260_AT	204260_AT	204260_AT	204260_AT	0.297	-1.097	3.58e-07	-1.66	0.000486	-1.361	0.45	-1.07	0.00129	-1.286	0.745	-1.048	0.899	-1.021	0.671	-1.011	0.74	-1.09	Extracellular Space	other			1114	12653	24259
CHI3L1	chitinase 3 like 1	209395_AT	209396_S_AT	209396_S_AT	209395_AT	209395_AT	209396_S_AT	209395_AT	209396_S_AT	209396_S_AT	0.00163	2.188	0.00811	1.869	0.0108	2.613	0.614	1.149	0.9	-1.407	0.879	-1.123	0.828	-1.054	0.231	-1.53	0.635	-1.046	Extracellular Space	enzyme	diagnosis,efficacy,prognosis		1116	12654	89824
CHI3L2	chitinase 3 like 2	213060_S_AT	213060_S_AT	213060_S_AT	213060_S_AT	213060_S_AT	213060_S_AT	213060_S_AT	213060_S_AT	213060_S_AT	0.841	1.01	0.882	-1.008	0.00652	1.073	0.851	-1.028	0.00138	-1.899	0.691	-1.19	0.824	-1.043	0.000335	-1.995	0.677	-1.022	Extracellular Space	enzyme			1117
CHMP2A	charged multivesicular body protein 2A	202121_S_AT	202121_S_AT	202121_S_AT	202121_S_AT	202121_S_AT	202121_S_AT	202121_S_AT	202121_S_AT	202121_S_AT	0.23	-1.031	1.16e-06	-1.201	0.00459	-1.14	0.679	1.023	0.0496	-1.056	0.439	-1.031	0.422	1.005	0.58	-1.011	0.781	-1.023	Cytoplasm	other			27243	68953	365191
CHMP2B	charged multivesicular body protein 2B	202538_S_AT	202538_S_AT	202538_S_AT	202537_S_AT	202538_S_AT	202537_S_AT	202537_S_AT	202537_S_AT	202537_S_AT	0.146	-1.075	6.26e-09	-1.427	0.00733	-1.198	0.508	1.055	0.0112	-1.091	0.842	1.054	0.725	1.031	0.599	-1.027	0.762	1.054	Cytoplasm	other			25978	68942	363720
CHMP3	charged multivesicular body protein 3	217837_S_AT	217837_S_AT	217837_S_AT	217837_S_AT	217837_S_AT	217837_S_AT	217837_S_AT	217837_S_AT	217837_S_AT	0.0784	-1.129	7.9e-05	-1.368	2.75e-05	-1.301	0.341	-1.057	0.12	-1.112	0.37	-1.053	0.887	-1.017	0.664	-1.047	0.49	-1.068	Cytoplasm	other			51652	66700	282834
CHMP5	charged multivesicular body protein 5	218085_AT	219356_S_AT	218085_AT	218085_AT	219356_S_AT	219356_S_AT	218085_AT	219356_S_AT	218085_AT	0.104	1.053	3.55e-07	-1.289	0.00175	-1.148	0.704	1.015	0.00783	-1.118	0.429	-1.029	0.304	1.03	0.87	1.003	0.631	-1.055	Cytoplasm	other			51510	76959	297995
CHMP6	charged multivesicular body protein 6	218743_AT	218743_AT	218743_AT	218743_AT	218743_AT	218743_AT	218743_AT	218743_AT	218743_AT	0.293	-1.024	0.159	-1.095	0.0687	-1.039	0.417	-1.014	0.0814	-1.039	0.298	-1.022	0.265	1.024	0.214	1.037	0.793	1.021	Cytoplasm	other			79643	208092	287873
CHN2	chimerin 2	211419_S_AT	211419_S_AT	211419_S_AT	213385_AT	211419_S_AT	207486_X_AT	213385_AT	213385_AT	213385_AT	0.0319	-1.172	0.000276	-1.457	0.0152	-1.287	0.115	1.048	0.011	-1.23	0.69	-1.012	0.699	1.037	0.649	1.031	0.364	1.066	Cytoplasm	other			1124	69993
CHP1	calcineurin like EF-hand protein 1	207993_S_AT	207993_S_AT	207993_S_AT	207993_S_AT	207993_S_AT	207993_S_AT	207993_S_AT	207993_S_AT	214665_S_AT	0.000102	-1.342	0.104	-1.287	0.639	-1.028	0.0172	-1.133	0.475	1.031	0.685	1.043	0.0134	-1.178	0.0651	1.109	0.207	1.037	Cytoplasm	transporter			11261	56398	64152
CHRDL1	chordin like 1	209763_AT	209763_AT	209763_AT	209763_AT	209763_AT	209763_AT	209763_AT	209763_AT	209763_AT	0.000232	1.343	0.675	1.025	0.294	-1.024	0.00397	1.268	0.0555	1.137	0.781	-1.03	0.756	1.023	0.673	1.03	0.789	-1.018	Extracellular Space	other			91851	83453	363455
CHRM3	cholinergic receptor muscarinic 3	1564339_A_AT	1564339_A_AT	1564339_A_AT	1564339_A_AT	1564339_A_AT	1564339_A_AT	1559634_AT	1564339_A_AT	1564339_A_AT	0.0606	-1.178	0.00707	-1.327	0.0155	-1.242	0.451	-1.064	0.172	-1.127	0.493	-1.035	0.00788	-1.092	0.483	1.072	0.42	-1.058	Plasma Membrane	G-protein coupled receptor		fesoterodine, ABT-089, protoveratrine derivative, aclidinium, dextromethorphan/quinidine, umeclidinium, glycopyrrolate/indacaterol, umeclidinium/vilanterol, olodaterol/tiotropium, indacaterol/tiotropium, formoterol/glycopyrrolate, donepezil/solifenacin, glycopyrrolate/indacaterol/mometasone furoate, atropine/edrophonium, cyclopentolate/phenylephrine, albuterol/ipratropium, trihexyphenidyl, carbam…	1131	12671	24260
CHRNA4	cholinergic receptor nicotinic alpha 4 subunit	206736_X_AT	206736_X_AT	206735_AT	206736_X_AT	206735_AT	206735_AT	206735_AT	206736_X_AT	206736_X_AT	0.000395	-1.153	0.00459	1.122	0.0505	1.069	0.00237	-1.097	0.0275	1.101	0.769	-1.016	0.246	1.07	0.125	1.108	0.372	-1.054	Plasma Membrane	transmembrane receptor		varenicline, ABT-089, ABT 418, donepezil/memantine, isoflurane, mecamylamine, succinylcholine, memantine, rocuronium, doxacurium, amobarbital, mivacurium, pipecuronium, rapacuronium, metocurine, atracurium, cisatracurium, acetylcholine, nicotine, D-tubocurarine, arecoline, lobeline, enflurane, pancuronium, vecuronium	1137	11438	25590
CHRNA7	cholinergic receptor nicotinic alpha 7 subunit	210123_S_AT	210123_S_AT	210123_S_AT	210123_S_AT	210123_S_AT	210123_S_AT	210123_S_AT	210123_S_AT	210123_S_AT	0.0393	-1.108	0.000233	-1.222	0.0499	-1.184	0.507	-1.022	0.589	-1.016	0.593	1.015	0.347	1.005	0.0281	-1.1	0.397	-1.078	Plasma Membrane	transmembrane receptor	prognosis	varenicline, ABT-089, isoflurane, mecamylamine, succinylcholine, rocuronium, doxacurium, amobarbital, mivacurium, pipecuronium, rapacuronium, metocurine, atracurium, cisatracurium, acetylcholine, nicotine, D-tubocurarine, arecoline, lobeline, enflurane, pancuronium, vecuronium	1139	11441	25302
CHST3	carbohydrate sulfotransferase 3	209834_AT	209834_AT	209834_AT	209834_AT	209834_AT	209834_AT	209834_AT	209834_AT	209834_AT	0.000563	1.306	3.14e-05	1.432	0.000826	1.291	0.161	1.118	0.128	1.134	0.184	1.104	0.423	1.057	0.862	1.066	0.0931	1.126	Cytoplasm	enzyme			9469	53374	84468
CHSY1	chondroitin sulfate synthase 1	203044_AT	203044_AT	203044_AT	203044_AT	203044_AT	203044_AT	203044_AT	203044_AT	203044_AT	0.000467	1.244	4.08e-05	1.366	0.000571	1.256	0.00621	1.15	0.0726	1.125	0.0585	1.097	0.83	1.048	0.976	1.019	0.19	1.144	Cytoplasm	enzyme			22856	269941	292999
CIAPIN1	cytokine induced apoptosis inhibitor 1	208968_S_AT	208424_S_AT	208424_S_AT	208424_S_AT	208424_S_AT	208968_S_AT	208968_S_AT	208968_S_AT	208424_S_AT	0.0191	-1.082	3e-08	-1.339	0.0194	-1.11	0.456	-1.027	0.00155	-1.127	0.233	-1.021	0.987	1.023	0.21	-1.043	0.743	-1.021	Cytoplasm	other			57019	109006	307649
CIPC	CLOCK interacting pacemaker	225623_AT	225623_AT	225623_AT	225623_AT	225623_AT	225623_AT	225623_AT	225623_AT	225623_AT	0.753	1.019	0.000168	-1.216	0.00508	-1.176	0.57	1.034	0.0354	-1.099	0.123	-1.085	0.54	1.029	0.935	-1.012	0.793	1.015	Nucleus	other			85457	217732	314330
CIRBP	cold inducible RNA binding protein	230142_S_AT	230142_S_AT	230142_S_AT	230142_S_AT	200811_AT	230142_S_AT	230142_S_AT	230142_S_AT	230142_S_AT	0.0687	-1.096	0.00575	-1.323	0.00179	-1.211	0.686	-1.048	0.164	-1.085	0.292	-1.049	0.778	-1.041	0.882	-1.029	0.193	1.123	Nucleus	translation regulator			1153	12696	81825
CISD1	CDGSH iron sulfur domain 1	218597_S_AT	218597_S_AT	218597_S_AT	218597_S_AT	218597_S_AT	218597_S_AT	218597_S_AT	218597_S_AT	218597_S_AT	0.03	-1.105	3.12e-10	-1.386	0.32	-1.114	0.12	-1.068	8.33e-05	-1.148	0.923	-1.005	0.803	-1.009	0.98	-1.036	0.693	-1.053	Cytoplasm	other			55847	52637	294362
CISD2	CDGSH iron sulfur domain 2	244275_AT	244275_AT	244275_AT	226689_AT	244275_AT	244275_AT	244275_AT	244275_AT	244275_AT	0.0553	-1.143	0.000463	-1.262	0.00526	-1.208	0.496	-1.02	0.188	-1.045	0.524	-1.038	0.549	-1.025	0.659	1.006	0.5	-1.039	Cytoplasm	other			493856	67006	295457
CISH	cytokine inducible SH2 containing protein	221223_X_AT	221223_X_AT	221223_X_AT	221223_X_AT	221223_X_AT	221223_X_AT	221223_X_AT	221223_X_AT	221223_X_AT	0.771	1.016	0.00388	1.117	0.19	1.026	0.0012	-1.092	0.838	1.014	0.0951	1.021	0.776	1.022	0.0546	-1.03	0.474	-1.03	Cytoplasm	other			1154	12700	83681
CITED2	Cbp/p300 interacting transactivator with Glu/Asp rich carboxy-terminal domain 2	207980_S_AT	207980_S_AT	207980_S_AT	207980_S_AT	207980_S_AT	207980_S_AT	207980_S_AT	207980_S_AT	209357_AT	0.0119	-1.253	0.00194	-1.376	0.00299	-1.344	0.182	-1.07	0.141	-1.062	0.211	1.038	0.0572	-1.127	0.531	-1.046	0.031	-1.123	Nucleus	transcription regulator			10370	17684	114490
CKAP2	cytoskeleton associated protein 2	218252_AT	218252_AT	218252_AT	218252_AT	218252_AT	218252_AT	218252_AT	218252_AT	218252_AT	0.26	1.071	0.000234	-1.228	0.153	-1.071	0.0316	1.129	0.0568	-1.116	0.706	-1.012	0.0259	1.134	0.854	-1.022	0.549	1.006	Cytoplasm	other			26586	80986	306575
CKAP5	cytoskeleton associated protein 5	1555278_A_AT	1555278_A_AT	1555278_A_AT	1555278_A_AT	1555278_A_AT	1555278_A_AT	1555278_A_AT	1555278_A_AT	1555278_A_AT	0.231	-1.051	3.35e-05	-1.227	0.00547	-1.112	0.708	-1.007	0.175	-1.057	0.131	-1.048	0.551	-1.042	0.304	1.04	0.456	-1.033	Nucleus	transcription regulator			9793	75786	311191
CKMT1A/CKMT1B	creatine kinase, mitochondrial 1B	202712_S_AT	202712_S_AT	202712_S_AT	202712_S_AT	202712_S_AT	202712_S_AT	202712_S_AT	202712_S_AT	202712_S_AT	0.0782	-1.089	0.000133	-1.315	1.51e-05	-1.201	0.756	1.016	0.721	-1.028	0.463	1.047	0.393	1.033	0.285	-1.015	0.844	-1.022	Cytoplasm	kinase			1159|548596	12716	29593
CKS1B	CDC28 protein kinase regulatory subunit 1B	201897_S_AT	201897_S_AT	201897_S_AT	201897_S_AT	201897_S_AT	201897_S_AT	201897_S_AT	201897_S_AT	201897_S_AT	0.0816	-1.076	0.000504	-1.18	0.0339	-1.11	0.235	-1.032	0.148	-1.032	0.399	-1.033	0.232	-1.04	0.974	1.024	0.842	1.014	Other	kinase			1163	54124	499655
CLASP2	cytoplasmic linker associated protein 2	1555469_A_AT	212306_AT	212308_AT	1555469_A_AT	212306_AT	1555469_A_AT	1555469_A_AT	212309_AT	1555469_A_AT	0.0012	-1.242	0.0024	-1.219	0.000746	-1.195	0.0405	-1.11	0.0964	-1.08	0.631	-1.041	0.0562	-1.108	0.0605	1.051	0.0229	1.149	Cytoplasm	other			23122	76499	114514
CLCN3	chloride voltage-gated channel 3	201732_S_AT	201732_S_AT	201734_AT	201734_AT	201732_S_AT	201732_S_AT	201732_S_AT	201732_S_AT	201732_S_AT	0.00107	-1.248	0.00521	-1.212	0.000996	-1.08	0.32	1.026	0.0277	-1.116	0.827	1.034	0.216	-1.073	0.0546	-1.105	0.441	1.069	Plasma Membrane	ion channel			1182	12725	84360
CLCN4	chloride voltage-gated channel 4	217556_AT	205149_S_AT	217556_AT	205149_S_AT	205148_S_AT	214769_AT	217556_AT	217556_AT	205148_S_AT	0.0136	-1.233	0.00112	-1.565	0.0108	-1.337	0.0845	-1.089	0.061	-1.104	0.558	-1.015	0.173	-1.101	0.601	1.06	0.237	1.042	Plasma Membrane	ion channel			1183	12727	60586
CLDN15	claudin 15	219640_AT	1552845_AT	1552845_AT	1552845_AT	219640_AT	219640_AT	1552845_AT	219640_AT	1552845_AT	0.59	1.034	4.25e-05	1.262	0.000607	1.216	0.0888	-1.102	0.534	-1.033	0.362	-1.048	0.0207	-1.117	0.496	-1.023	0.734	1.037	Plasma Membrane	other			24146	60363	304388
CLDN4	claudin 4	1569421_AT	1569421_AT	1569421_AT	1569421_AT	1569421_AT	1569421_AT	1569421_AT	1569421_AT	1569421_AT	0.263	1.027	0.527	-1.005	0.929	1.003	0.00131	-1.102	0.284	-1.057	0.464	1.025	0.686	1.014	0.95	-1.042	0.163	-1.04	Plasma Membrane	transmembrane receptor	diagnosis,efficacy,prognosis		1364	12740	304407
CLEC5A	C-type lectin domain containing 5A	219890_AT	219890_AT	219890_AT	219890_AT	219890_AT	219890_AT	219890_AT	219890_AT	219890_AT	0.156	1.073	0.414	1.26	0.278	1.101	0.979	-1.005	0.126	-1.005	0.84	-1.011	0.589	-1.015	0.00136	-1.14	0.699	-1.014	Plasma Membrane	other			23601	23845	679787
CLGN	calmegin	205830_AT	205830_AT	205830_AT	205830_AT	205830_AT	205830_AT	205830_AT	205830_AT	205830_AT	0.864	1.005	0.00869	-1.335	0.138	-1.173	0.0635	1.171	0.529	1.053	0.405	1.065	0.172	1.111	0.788	-1.03	0.408	-1.012	Cytoplasm	peptidase			1047	12745	685504
CLIP1	CAP-Gly domain containing linker protein 1	242287_AT	242287_AT	242287_AT	242287_AT	242287_AT	242287_AT	242287_AT	242287_AT	242287_AT	0.0432	1.112	1.84e-05	1.309	0.123	1.125	0.16	1.074	0.0404	1.109	0.265	1.075	0.802	-1.018	0.593	1.026	0.667	1.047	Cytoplasm	other			6249	56430
CLK4	CDC like kinase 4	1568836_AT	1568836_AT	1568836_AT	1568836_AT	1568836_AT	210346_S_AT	1568836_AT	210346_S_AT	1568836_AT	0.00754	-1.207	0.175	-1.186	0.000786	-1.326	0.0779	-1.114	0.409	-1.079	0.0244	-1.092	0.0718	-1.124	0.336	-1.033	0.19	1.094	Nucleus	kinase			57396	12750
CLNK	cytokine dependent hematopoietic cell linker	1562587_AT	1562587_AT	1562587_AT	1562587_AT	1562587_AT	1562587_AT	1562587_AT	1562587_AT	1562587_AT	0.00125	1.071	0.00148	1.078	0.433	1.022	0.516	-1.002	0.101	1.044	0.777	1.009	0.00613	1.055	0.0189	1.067	0.793	-1.008	Cytoplasm	other			116449	27278	295518
CLSTN2	calsyntenin 2	229580_AT	229580_AT	229580_AT	229580_AT	229580_AT	229580_AT	229580_AT	229580_AT	229580_AT	0.972	1.004	0.00665	-1.265	0.011	-1.305	0.812	1.015	0.245	-1.119	0.908	-1.044	0.935	-1.012	0.558	-1.005	0.203	1.033	Plasma Membrane	transporter			64084	64085	171394
CLTB	clathrin light chain B	205172_X_AT	205172_X_AT	205172_X_AT	205172_X_AT	205172_X_AT	205172_X_AT	205172_X_AT	205172_X_AT	205172_X_AT	0.395	-1.047	0.000306	-1.208	0.213	-1.053	0.444	-1.036	0.00928	-1.082	0.589	1.004	0.349	1.041	0.442	-1.023	0.499	-1.001	Plasma Membrane	other			1212	74325	116561
CLTC	clathrin heavy chain	200614_AT	200614_AT	200614_AT	200614_AT	200614_AT	200614_AT	200614_AT	200614_AT	200614_AT	0.117	-1.049	7.29e-10	-1.275	0.00462	-1.115	0.206	-1.035	0.00101	-1.084	0.323	-1.025	0.936	-1.004	0.759	1.002	0.773	-1.016	Plasma Membrane	other			1213	67300	54241
CLU	clusterin	1559228_AT	1559228_AT	1559228_AT	1559228_AT	1559228_AT	1559228_AT	1559228_AT	1559228_AT	1559228_AT	0.79	1.182	3.53e-07	1.03	0.0232	1.47	0.524	1.057	0.00015	-1.106	0.733	-1.158	0.892	-1.017	4.68e-05	-1.269	0.769	-1.122	Cytoplasm	other	efficacy,unspecified application		1191	12759	24854
CLYBL	citrate lyase beta like	238440_AT	238440_AT	238440_AT	238440_AT	238440_AT	238440_AT	238440_AT	238440_AT	238440_AT	0.526	-1.062	0.00981	-1.231	0.988	1.002	0.63	-1.024	0.529	1.067	0.908	1.009	0.858	-1.051	0.0481	1.111	0.963	-1.007	Cytoplasm	enzyme			171425	69634	306198
CMAS	cytidine monophosphate N-acetylneuraminic acid synthetase	241065_X_AT	218111_S_AT	218111_S_AT	218111_S_AT	241065_X_AT	241065_X_AT	241065_X_AT	241065_X_AT	218111_S_AT	0.0668	1.073	1.05e-06	-1.453	0.000996	-1.219	0.632	-1.01	0.000854	1.126	0.468	1.04	0.531	-1.012	0.0598	1.081	0.751	-1.033	Nucleus	enzyme			55907	12764	312826
CMBL	carboxymethylenebutenolidase homolog	234981_X_AT	234981_X_AT	234981_X_AT	234981_X_AT	234981_X_AT	234981_X_AT	234981_X_AT	234981_X_AT	234981_X_AT	0.033	1.101	0.00133	1.205	0.0438	1.109	0.622	1.011	0.438	1.052	0.354	1.033	0.861	-1.011	0.623	1.021	0.633	1.013	Cytoplasm	enzyme			134147	69574	310201
CMC1	C-X9-C motif containing 1	228283_AT	228283_AT	228283_AT	228283_AT	228283_AT	228283_AT	228283_AT	228283_AT	228283_AT	0.588	1.041	1.34e-05	-1.222	0.176	-1.069	0.8	1.026	0.00502	-1.16	0.787	1.035	0.285	1.063	0.251	-1.032	0.742	-1.023	Cytoplasm	other			152100	67899	363162
CMSS1	cms1 ribosomal small subunit homolog (yeast)	224523_S_AT	224523_S_AT	224523_S_AT	224523_S_AT	224523_S_AT	224523_S_AT	224523_S_AT	224523_S_AT	224523_S_AT	0.129	-1.055	1.63e-06	-1.25	0.00911	-1.12	0.376	-1.016	0.0805	-1.052	0.804	-1.008	0.771	1.017	0.453	-1.001	0.508	-1.045	Other	other			84319	66497	288176
CNBP	CCHC-type zinc finger nucleic acid binding protein	227731_AT	227731_AT	227731_AT	227731_AT	227731_AT	227731_AT	227731_AT	227731_AT	227731_AT	0.0718	-1.043	0.0682	-1.081	0.0159	-1.076	0.398	1.025	0.658	-1.023	0.591	-1.015	0.875	-1.014	0.314	1.002	0.0969	1.046	Nucleus	transcription regulator			7555	12785	64530
CNKSR2	connector enhancer of kinase suppressor of Ras 2	1554607_AT	1554607_AT	1554607_AT	1554607_AT	1554607_AT	1554607_AT	1554607_AT	1554607_AT	1554607_AT	0.0595	-1.274	0.000801	-1.729	0.00431	-1.321	0.306	-1.084	0.0443	-1.245	0.621	-1.036	0.282	-1.128	0.721	-1.003	0.69	-1.083	Plasma Membrane	other			22866	245684	59322
CNN3	calponin 3	228297_AT	228297_AT	228297_AT	228297_AT	228297_AT	228297_AT	228297_AT	228297_AT	228297_AT	0.0778	1.275	0.348	1.244	0.0672	1.341	0.467	1.109	0.961	1.01	0.667	-1.086	0.167	-1.244	0.182	-1.212	0.149	-1.303	Cytoplasm	other			1266	71994	54321
CNOT7	CCR4-NOT transcription complex subunit 7	1552344_S_AT	1552344_S_AT	1552344_S_AT	1552344_S_AT	1552344_S_AT	1552344_S_AT	1552344_S_AT	1552344_S_AT	1552344_S_AT	0.00106	-1.365	0.00137	-1.53	0.0548	-1.171	0.237	-1.061	0.104	-1.152	0.316	1.007	0.046	-1.181	0.33	-1.104	0.559	-1.031	Nucleus	transcription regulator			29883	18983	306492
CNOT9	CCR4-NOT transcription complex subunit 9	1553510_S_AT	1553510_S_AT	1554080_AT	1553510_S_AT	1553510_S_AT	1554080_AT	1554080_AT	1553510_S_AT	1554080_AT	0.0417	-1.111	4.31e-06	-1.413	0.00161	-1.179	0.379	-1.043	0.039	-1.113	0.502	-1.033	0.247	1.026	0.864	1.004	0.654	-1.035	Cytoplasm	other			9125	58184	301513
CNPY2	canopy FGF signaling regulator 2	209796_S_AT	209796_S_AT	209796_S_AT	202857_AT	209796_S_AT	209796_S_AT	209796_S_AT	202857_AT	209796_S_AT	0.206	-1.054	2.11e-05	-1.231	0.0174	-1.12	0.513	1.035	0.0345	-1.063	0.427	-1.02	0.569	1.006	0.256	-1.044	0.564	1.023	Plasma Membrane	other			10330	56530	685814
CNR1	cannabinoid receptor 1	1560225_AT	213436_AT	1560225_AT	1560225_AT	1560225_AT	1560225_AT	213436_AT	213436_AT	1560225_AT	0.0872	-1.107	1.28e-05	-1.253	0.0003	-1.228	0.48	-1.049	0.904	1.022	0.652	1.065	0.747	1.021	0.643	-1.072	0.52	1.055	Plasma Membrane	G-protein coupled receptor		trans-(Â±)-nabilone, SLV 319, rimonabant, BAY 38-7271, delta-8-tetrahydrocannabinol, delta-9-tetrahydrocannabinol	1268	12801	25248
CNST	consortin, connexin sorting protein	1554661_S_AT	1554661_S_AT	225551_AT	1554661_S_AT	225550_AT	1554661_S_AT	225551_AT	225550_AT	225550_AT	0.000657	-1.23	0.00183	-1.31	0.0727	-1.128	0.0375	-1.063	0.165	1.073	0.606	1.074	0.199	1.087	0.0389	1.069	0.977	-1.028	Cytoplasm	other			163882	226744	498297
CNTF	ciliary neurotrophic factor	226812_AT	226812_AT	226812_AT	226812_AT	226812_AT	226812_AT	226812_AT	226812_AT	226812_AT	0.335	-1.037	0.00513	1.121	0.749	-1.005	0.397	-1.029	0.287	1.046	0.345	1.038	0.127	1.063	0.44	-1.024	0.8	-1.006	Extracellular Space	cytokine			1270	12803	25707
CNTFR	ciliary neurotrophic factor receptor	205723_AT	205723_AT	205723_AT	205723_AT	205723_AT	205723_AT	205723_AT	205723_AT	205723_AT	0.17	1.037	0.00159	1.167	0.463	1.044	0.229	-1.058	0.306	1.03	0.688	-1.018	0.316	-1.044	0.111	1.077	0.326	-1.05	Plasma Membrane	transmembrane receptor			1271	12804	313173
CNTN1	contactin 1	211203_S_AT	211203_S_AT	227209_AT	211203_S_AT	211203_S_AT	227209_AT	211203_S_AT	211203_S_AT	227209_AT	0.0295	-1.281	3.25e-05	-1.98	0.00978	-1.236	0.175	-1.094	0.032	-1.269	0.734	-1.022	0.073	-1.204	0.855	-1.036	0.872	-1.055	Plasma Membrane	enzyme			1272	12805	117258
CNTN4	contactin 4	237177_AT	237177_AT	237177_AT	237177_AT	237177_AT	237177_AT	237177_AT	237177_AT	237177_AT	7.74e-05	-1.285	0.174	-1.159	0.188	-1.097	0.175	-1.067	0.597	1.001	0.377	1.016	0.171	-1.085	0.29	-1.1	0.867	-1.093	Plasma Membrane	enzyme			152330	269784	116658
CNTN6	contactin 6	207195_AT	207195_AT	207195_AT	207195_AT	207195_AT	207195_AT	207195_AT	207195_AT	207195_AT	0.0611	-1.098	8.5e-08	-1.443	0.747	1.033	0.191	-1.054	0.000431	-1.154	0.954	1.028	0.914	1.039	0.000393	-1.131	0.884	1.021	Plasma Membrane	enzyme			27255	53870	27256
CNTNAP2	contactin associated protein-like 2	215145_S_AT	215145_S_AT	215145_S_AT	215145_S_AT	215145_S_AT	219301_S_AT	215145_S_AT	215145_S_AT	215145_S_AT	9.45e-06	-1.55	3.16e-05	-1.542	0.199	-1.161	0.518	-1.056	0.0135	-1.216	0.99	-1.02	0.404	-1.059	0.184	-1.138	0.727	1.086	Plasma Membrane	other			26047	66797	500105
CNTNAP4	contactin associated protein like 4	1553442_A_AT	1553442_A_AT	1553442_A_AT	1553442_A_AT	1553442_A_AT	1553442_A_AT	1553442_A_AT	1553442_A_AT	1553442_A_AT	0.0184	-1.211	0.00452	-1.442	0.0386	-1.299	0.049	-1.177	0.169	-1.121	0.222	-1.126	0.237	-1.104	0.529	-1.106	0.174	1.096	Plasma Membrane	other			85445	170571	307865
COA1	cytochrome c oxidase assembly factor 1 homolog	209446_S_AT	209446_S_AT	209446_S_AT	239490_AT	209446_S_AT	239490_AT	209445_X_AT	209445_X_AT	209445_X_AT	0.00129	1.252	0.000767	1.322	0.00258	1.236	0.000401	-1.134	0.131	1.116	0.419	-1.028	0.216	1.049	0.483	1.053	0.156	1.069	Cytoplasm	other			55744
COA3	cytochrome c oxidase assembly factor 3	218026_AT	218026_AT	218026_AT	218026_AT	218026_AT	218026_AT	218026_AT	218026_AT	218026_AT	0.228	-1.03	3.13e-11	-1.276	0.0235	-1.077	0.117	-1.037	0.000557	-1.1	0.315	-1.015	0.794	1.005	0.12	-1.035	0.146	-1.04	Cytoplasm	other			28958	52469	498000
COG8	component of oligomeric golgi complex 8	238863_X_AT	238863_X_AT	238863_X_AT	238863_X_AT	238863_X_AT	238863_X_AT	238863_X_AT	238863_X_AT	238863_X_AT	0.0927	1.096	0.000195	1.265	0.136	1.084	0.646	1.03	0.0215	1.142	0.81	1.008	0.363	-1.055	0.0729	1.085	0.768	1.013	Cytoplasm	transporter			84342	97484	291990
COL15A1	collagen type XV alpha 1 chain	203477_AT	203477_AT	203477_AT	203477_AT	203477_AT	203477_AT	203477_AT	203477_AT	203477_AT	0.0654	-1.153	0.119	-1.165	0.00365	-1.23	0.204	-1.055	0.128	-1.057	0.00236	1.016	0.931	-1.023	0.287	-1.101	0.643	1.032	Extracellular Space	other		collagenase clostridium histolyticum	1306	12819
COL4A1	collagen type IV alpha 1 chain	211980_AT	211980_AT	211980_AT	211980_AT	211980_AT	211980_AT	211980_AT	211980_AT	211980_AT	0.0146	1.241	0.000376	1.467	0.00299	1.588	0.223	1.129	0.058	1.188	0.524	1.286	0.756	1.092	0.938	1.048	0.581	1.126	Extracellular Space	other	diagnosis	collagenase clostridium histolyticum	1282	12826	290905
COL4A3BP	collagen type IV alpha 3 binding protein	226277_AT	226277_AT	226277_AT	226277_AT	226277_AT	226277_AT	226277_AT	226277_AT	226277_AT	0.632	1.02	0.00398	-1.15	0.00427	-1.099	0.173	1.059	0.251	-1.036	0.676	-1.019	0.0638	1.078	0.792	1.035	0.367	-1.016	Cytoplasm	kinase			10087	68018	365652
COL6A1	collagen type VI alpha 1 chain	212939_AT	214200_S_AT	212939_AT	212939_AT	214200_S_AT	214200_S_AT	212939_AT	214200_S_AT	214200_S_AT	0.151	-1.055	6.36e-05	1.152	0.0557	1.064	0.00111	-1.109	0.248	1.08	0.133	-1.055	7.96e-05	-1.122	0.053	1.072	0.66	-1.018	Extracellular Space	other		collagenase clostridium histolyticum	1291	12833	294337
COL7A1	collagen type VII alpha 1 chain	217312_S_AT	217312_S_AT	217312_S_AT	217312_S_AT	217312_S_AT	217312_S_AT	217312_S_AT	217312_S_AT	217312_S_AT	0.0588	1.077	0.265	1.09	0.709	1.018	0.00607	-1.111	0.0763	1.075	0.87	-1.005	0.791	1.036	0.0714	-1.061	0.925	-1.006	Extracellular Space	other		collagenase clostridium histolyticum	1294	12836	301012
COMMD1	copper metabolism domain containing 1	226024_AT	226024_AT	226024_AT	226024_AT	226024_AT	226024_AT	226024_AT	226024_AT	226024_AT	0.193	-1.039	1.46e-05	-1.153	0.00478	-1.08	0.44	1.022	0.341	-1.03	0.644	1.001	0.129	1.032	0.806	-1.014	0.985	1.01	Nucleus	transporter			150684	17846	289831
COMMD3	COMM domain containing 3	218048_AT	218048_AT	218048_AT	218048_AT	218048_AT	218048_AT	218048_AT	218048_AT	218048_AT	0.137	-1.045	2.2e-06	-1.228	0.00981	-1.136	0.744	1.005	0.00279	-1.105	0.258	-1.017	0.709	1.024	0.127	-1.057	0.94	1.01	Extracellular Space	other			23412	12238	291339
COMMD4	COMM domain containing 4	209132_S_AT	209132_S_AT	209132_S_AT	209132_S_AT	209132_S_AT	209132_S_AT	209132_S_AT	209132_S_AT	209132_S_AT	0.0187	-1.105	5.85e-06	-1.216	0.0292	-1.099	0.0696	-1.07	0.046	-1.068	0.501	-1.02	0.0146	-1.123	0.855	-1.023	0.858	-1.006	Cytoplasm	other			54939	66199	363068
COMMD5	COMM domain containing 5	223819_X_AT	223198_X_AT	223198_X_AT	223819_X_AT	223198_X_AT	223819_X_AT	223819_X_AT	223198_X_AT	223819_X_AT	0.107	-1.094	6.47e-06	-1.231	0.0412	-1.084	0.72	1.008	0.268	-1.036	0.668	-1.021	0.322	-1.044	0.656	1.022	0.141	1.044	Nucleus	other			28991	66398	245974|100910472
COMMD9	COMM domain containing 9	218072_AT	218072_AT	218072_AT	218072_AT	218072_AT	218072_AT	218072_AT	218072_AT	218072_AT	0.0527	-1.08	2.69e-05	-1.177	0.369	-1.066	0.318	1.003	0.151	-1.04	0.445	-1.018	0.902	1.001	0.299	-1.036	0.182	-1.037	Cytoplasm	other			29099	76501	295956
COMT	catechol-O-methyltransferase	236804_AT	236804_AT	236804_AT	236804_AT	236804_AT	236804_AT	236804_AT	236804_AT	236804_AT	0.24	-1.043	0.000287	1.181	0.361	1.059	0.394	-1.038	0.276	1.034	0.716	-1.012	0.0489	-1.081	0.966	1.006	0.47	1.036	Cytoplasm	enzyme	diagnosis,efficacy,prognosis,unspecified application	carbidopa/entacapone/levodopa, BIA-3-202, tolcapone, entacapone	1312	12846	24267
COPA	coatomer protein complex subunit alpha	208684_AT	208684_AT	208684_AT	208684_AT	208684_AT	208684_AT	208684_AT	208684_AT	208684_AT	0.828	-1.002	0.0886	-1.083	0.0828	-1.063	0.0551	1.052	0.762	-1.01	0.897	1.002	0.0241	1.045	0.000596	1.053	0.0235	1.058	Cytoplasm	transporter			1314	12847	304978
COPB1	coatomer protein complex subunit beta 1	233308_AT	233308_AT	233308_AT	233308_AT	233308_AT	233308_AT	233308_AT	233308_AT	233308_AT	0.197	1.087	0.00238	1.209	0.00494	1.167	0.753	-1.001	0.542	-1.019	0.539	1.025	0.135	-1.05	0.836	1.004	0.565	1	Cytoplasm	transporter			1315	70349	114023
COPE	coatomer protein complex subunit epsilon	220469_AT	201264_AT	220469_AT	220469_AT	201264_AT	220469_AT	201264_AT	220469_AT	220469_AT	0.166	1.061	1.53e-06	-1.2	0.0233	1.093	0.0973	-1.055	0.0398	-1.071	0.232	1.057	0.105	-1.05	0.752	1.013	0.75	-1.013	Cytoplasm	transporter			11316	59042	290659
COPG1	coatomer protein complex subunit gamma 1	217749_AT	217749_AT	217749_AT	217749_AT	217749_AT	217749_AT	217749_AT	217749_AT	217749_AT	0.242	-1.04	0.0908	-1.049	0.237	-1.035	0.761	1.001	0.904	-1.008	0.651	-1.01	0.128	1.044	0.185	1.02	0.791	-1	Cytoplasm	transporter			22820	54161	297428
COPG2	coatomer protein complex subunit gamma 2	223457_AT	223457_AT	223457_AT	236131_AT	223457_AT	236131_AT	223457_AT	236131_AT	236131_AT	0.0801	-1.091	8.28e-05	-1.339	0.00717	-1.268	0.16	1.099	0.0314	-1.134	0.183	1.156	0.555	1.101	0.0244	1.089	0.0762	1.185	Cytoplasm	transporter			26958	54160	301742
COPS3	COP9 signalosome subunit 3	202078_AT	202078_AT	202078_AT	202078_AT	202078_AT	202078_AT	202078_AT	202078_AT	202078_AT	0.469	-1.042	1.25e-07	-1.354	0.00246	-1.139	0.696	1.013	0.00431	-1.131	0.886	1.022	0.274	1.043	0.885	-1.017	0.369	1.023	Cytoplasm	other			8533	26572	287367
COPS4	COP9 signalosome subunit 4	218042_AT	218042_AT	218042_AT	218042_AT	218042_AT	218042_AT	218042_AT	218042_AT	218042_AT	0.0997	-1.087	5.79e-09	-1.502	0.0185	-1.162	0.167	-1.045	0.000169	-1.194	0.218	-1.038	0.948	1.001	0.399	-1.037	0.484	-1.062	Cytoplasm	peptidase			51138	26891	360915
COPS5	COP9 signalosome subunit 5	201652_AT	201652_AT	201652_AT	201652_AT	201652_AT	201652_AT	201652_AT	201652_AT	201652_AT	0.533	-1.02	1.72e-05	-1.299	0.0958	-1.09	0.948	1.022	0.0223	-1.113	0.696	1.007	0.578	1.043	0.847	-1.002	0.56	1.028	Nucleus	transcription regulator			10987	26754	312916
COPS6	COP9 signalosome subunit 6	213504_AT	201405_S_AT	213504_AT	201405_S_AT	201405_S_AT	213504_AT	201405_S_AT	213504_AT	213504_AT	0.0624	-1.056	1.07e-05	-1.188	0.00558	-1.087	0.258	-1.042	0.156	-1.034	0.452	-1.036	0.702	-1.015	0.348	-1.033	0.341	-1.032	Nucleus	other			10980	26893	304343
COPS7A	COP9 signalosome subunit 7A	209029_AT	209029_AT	209029_AT	209029_AT	209029_AT	209029_AT	209029_AT	209029_AT	209029_AT	0.0865	-1.07	2.01e-06	-1.211	0.00729	-1.132	0.182	-1.052	0.0134	-1.065	0.195	-1.055	0.419	1.011	0.569	1.01	0.801	-1.014	Cytoplasm	other			50813	26894	312710
COPS8	COP9 signalosome subunit 8	202143_S_AT	202143_S_AT	202143_S_AT	202143_S_AT	202143_S_AT	202143_S_AT	202143_S_AT	202143_S_AT	202143_S_AT	0.0253	-1.195	3.59e-05	-1.555	0.0621	-1.208	0.178	-1.084	0.0757	-1.147	0.35	-1.039	0.324	-1.096	0.79	-1.043	0.857	-1.08	Nucleus	other			10920	108679	363283
COQ2	coenzyme Q2, polyprenyltransferase	213379_AT	213379_AT	213379_AT	213379_AT	213379_AT	213379_AT	213379_AT	213379_AT	213379_AT	0.758	-1.005	3.69e-06	-1.318	0.392	-1.037	0.418	1.049	0.0883	-1.097	0.112	-1.073	0.449	1.035	0.1	1.057	0.856	1.024	Cytoplasm	enzyme			27235	71883	498332
COQ3	coenzyme Q3, methyltransferase	223515_S_AT	223515_S_AT	223515_S_AT	223515_S_AT	223515_S_AT	223515_S_AT	223515_S_AT	223515_S_AT	223515_S_AT	0.988	-1.006	3.83e-07	-1.277	0.113	-1.118	0.0923	1.077	0.208	-1.036	0.729	1.014	0.0525	1.073	0.333	-1.056	0.775	1.009	Cytoplasm	enzyme			51805	230027	29309
COQ7	coenzyme Q7, hydroxylase	209745_AT	209745_AT	209745_AT	209745_AT	209745_AT	209745_AT	209745_AT	209745_AT	209745_AT	0.0183	-1.084	0.000181	-1.226	0.0862	-1.083	0.189	-1.046	0.118	-1.038	0.252	-1.033	0.336	-1.045	0.923	-1.003	0.935	1.013	Cytoplasm	enzyme			10229	12850	25249
CORO1A	coronin 1A	209083_AT	209083_AT	209083_AT	209083_AT	209083_AT	209083_AT	209083_AT	209083_AT	209083_AT	0.441	-1.087	6.78e-06	-1.333	0.00622	-1.091	0.373	-1.061	0.0345	-1.139	0.286	-1.064	0.265	-1.054	0.503	-1.027	0.547	-1.027	Cytoplasm	other			11151	12721	155151
COX11	COX11, cytochrome c oxidase copper chaperone	211727_S_AT	211727_S_AT	211727_S_AT	211727_S_AT	211727_S_AT	211727_S_AT	203551_S_AT	203551_S_AT	239760_AT	0.0402	-1.131	0.000575	-1.296	0.00136	-1.291	0.44	-1.044	0.186	-1.087	0.362	-1.036	0.463	1.029	0.507	1.048	0.208	1.041	Cytoplasm	enzyme			1353	69802	690300
COX14	COX14, cytochrome c oxidase assembly factor	225772_S_AT	225772_S_AT	225772_S_AT	225772_S_AT	225772_S_AT	225772_S_AT	225772_S_AT	225772_S_AT	225772_S_AT	0.259	-1.02	4.14e-06	-1.207	0.0169	-1.065	0.472	-1.009	0.0192	-1.065	0.668	-1.015	0.886	1.005	0.384	-1.033	0.737	-1.018	Cytoplasm	other			84987	66379	681219
COX5A	cytochrome c oxidase subunit 5A	229426_AT	229426_AT	229426_AT	229426_AT	203663_S_AT	229426_AT	203663_S_AT	203663_S_AT	203663_S_AT	0.0271	-1.191	4.66e-05	-1.46	0.0672	-1.155	0.95	1.022	0.000146	-1.155	0.91	1.016	0.77	1.036	0.0281	-1.08	0.747	-1.037	Cytoplasm	enzyme			9377	12858	252934
COX6B1	cytochrome c oxidase subunit 6B1	201441_AT	201441_AT	201441_AT	201441_AT	201441_AT	201441_AT	201441_AT	201441_AT	201441_AT	0.505	-1.027	4.03e-09	-1.225	0.0445	-1.081	0.649	-1.014	0.0081	-1.059	0.792	-1.025	0.418	1.009	0.0357	-1.048	0.56	-1.025	Cytoplasm	enzyme			1340	110323	688869
COX6C	cytochrome c oxidase subunit 6C	201754_AT	201754_AT	201754_AT	201754_AT	201754_AT	201754_AT	201754_AT	201754_AT	201754_AT	0.442	-1.03	2.91e-12	-1.28	0.0483	-1.134	0.817	-1	0.000607	-1.077	0.764	-1.011	0.267	1.034	0.0343	-1.035	0.89	-1.019	Cytoplasm	enzyme			1345
COX7A2	cytochrome c oxidase subunit 7A2	201597_AT	201597_AT	201597_AT	201597_AT	201597_AT	201597_AT	201597_AT	201597_AT	201597_AT	0.814	-1.025	4.34e-06	-1.209	0.00198	-1.106	0.639	-1.016	0.104	-1.062	0.88	-1.004	0.664	1.02	0.251	-1.047	0.791	-1.03	Cytoplasm	enzyme			1347	12866
COX7B	cytochrome c oxidase subunit 7B	239252_AT	239252_AT	239252_AT	239252_AT	202110_AT	239252_AT	202110_AT	202110_AT	202110_AT	0.446	-1.034	2.85e-05	-1.283	0.00119	-1.163	0.653	1.015	0.00229	-1.075	0.563	1.023	0.757	1.021	0.0262	-1.057	0.687	-1.034	Cytoplasm	enzyme			1349	66142	303393
COX7C	cytochrome c oxidase subunit 7C	213846_AT	213846_AT	213846_AT	201134_X_AT	201134_X_AT	213846_AT	201134_X_AT	201134_X_AT	213846_AT	0.323	-1.046	1.58e-07	-1.233	0.000784	-1.129	0.72	1.016	0.00623	-1.052	0.217	-1.051	0.318	1.033	0.0326	-1.05	0.244	-1.066	Cytoplasm	enzyme			1350
CP	ceruloplasmin	1558034_S_AT	1558034_S_AT	1558034_S_AT	1558034_S_AT	1558034_S_AT	1558034_S_AT	1558034_S_AT	214282_AT	214282_AT	0.257	1.492	0.00497	2.465	0.00702	1.656	0.897	1.147	0.347	1.817	0.84	1.056	0.817	1.119	0.274	1.027	0.169	1.035	Extracellular Space	enzyme	efficacy		1356	12870	24268
CPE	carboxypeptidase E	201117_S_AT	201116_S_AT	201116_S_AT	201117_S_AT	201116_S_AT	201116_S_AT	201116_S_AT	201117_S_AT	201117_S_AT	0.000584	1.19	0.000244	-1.263	0.0644	-1.12	0.0605	1.081	0.417	-1.058	0.807	-1.068	0.105	-1.115	0.558	1.03	0.00784	-1.143	Cytoplasm	peptidase			1363	12876	25669
CPEB4	cytoplasmic polyadenylation element binding protein 4	224831_AT	224831_AT	242280_X_AT	242280_X_AT	242280_X_AT	242280_X_AT	224831_AT	224828_AT	224828_AT	1.06e-06	1.217	1.42e-05	1.206	0.00901	1.141	0.00703	1.134	0.173	1.077	0.069	1.076	0.0415	1.098	0.24	-1.086	0.193	1.144	Plasma Membrane	other			80315	67579	303010
CPM	carboxypeptidase M	235019_AT	235019_AT	235019_AT	235019_AT	235019_AT	235019_AT	235019_AT	235019_AT	235019_AT	0.385	-1.206	0.436	1.057	0.809	-1.205	0.765	-1.059	0.149	-1.268	0.988	-1.233	0.494	-1.227	0.0267	-1.255	0.0217	1.02	Plasma Membrane	peptidase			1368	70574	314855
CPNE3	copine 3	202118_S_AT	202118_S_AT	202118_S_AT	202118_S_AT	202118_S_AT	202118_S_AT	202118_S_AT	202118_S_AT	202118_S_AT	0.842	-1.013	0.793	-1.02	0.499	1.082	0.00184	1.261	0.771	-1.079	0.422	1.112	0.106	-1.137	0.0671	-1.156	0.559	-1.014	Cytoplasm	kinase			8895	70568	313087
CPNE4	copine 4	231336_AT	231336_AT	231336_AT	231336_AT	231336_AT	231336_AT	231336_AT	231336_AT	231336_AT	0.894	1.001	0.0754	-1.134	0.000203	-1.482	0.342	1.088	0.259	-1.083	0.85	-1.086	0.222	1.124	0.95	-1.02	0.626	-1.091	Cytoplasm	other			131034	74020	367160
CPNE6	copine 6	210408_S_AT	210408_S_AT	210408_S_AT	210408_S_AT	210408_S_AT	210408_S_AT	210408_S_AT	210408_S_AT	210408_S_AT	0.279	-1.047	0.000127	-1.331	0.00085	-1.191	0.311	-1.067	0.197	-1.097	0.848	-1.04	0.334	-1.061	0.223	1.047	0.661	-1.027	Plasma Membrane	transporter			9362	12891	691478
CPPED1	calcineurin like phosphoesterase domain containing 1	218610_S_AT	218610_S_AT	218610_S_AT	218610_S_AT	218610_S_AT	218610_S_AT	218610_S_AT	218610_S_AT	218610_S_AT	0.768	-1.005	0.37	-1.034	0.0101	-1.09	0.0353	1.145	0.151	1.129	0.599	-1.001	0.0964	1.132	0.187	1.13	0.00832	1.251	Cytoplasm	enzyme			55313	223978	302890
CPSF6	cleavage and polyadenylation specific factor 6	202470_S_AT	202470_S_AT	202470_S_AT	202470_S_AT	202470_S_AT	202470_S_AT	202470_S_AT	202470_S_AT	202470_S_AT	0.00445	-1.164	1.33e-05	-1.303	0.221	-1.082	0.537	1.038	0.0519	-1.103	0.593	1.034	0.427	-1.066	0.958	-1.003	0.93	-1.003	Nucleus	other			11052	432508	299811
CPT1A	carnitine palmitoyltransferase 1A	203633_AT	203633_AT	203633_AT	203633_AT	203633_AT	203633_AT	203633_AT	203633_AT	203633_AT	0.0104	1.164	0.0879	1.152	0.027	1.163	0.0623	1.123	0.252	1.065	0.872	1.003	0.791	1.01	0.453	1.04	0.884	-1.002	Cytoplasm	enzyme	unspecified application	perhexiline	1374	12894	25757
CPT1C	carnitine palmitoyltransferase 1C	227468_AT	227468_AT	227468_AT	227468_AT	227468_AT	227468_AT	227468_AT	227468_AT	227468_AT	0.381	-1.066	9.71e-05	-1.172	0.0226	-1.087	0.99	-1.011	0.566	-1.024	0.598	1.007	0.612	1.023	0.517	1.005	0.626	1.004	Cytoplasm	enzyme			126129	78070	308579
CR1	complement C3b/C4b receptor 1 (Knops blood group)	217552_X_AT	244313_AT	244313_AT	217552_X_AT	244313_AT	217552_X_AT	217552_X_AT	217552_X_AT	244313_AT	0.676	1.012	0.161	1.094	0.809	1.103	0.051	1.047	0.207	1.074	0.792	-1.03	0.139	1.068	0.0584	-1.075	3.04e-05	1.366	Plasma Membrane	transmembrane receptor			1378
CRADD	CASP2 and RIPK1 domain containing adaptor with death domain	209833_AT	209833_AT	209833_AT	209833_AT	209833_AT	209833_AT	209833_AT	209833_AT	209833_AT	0.0476	-1.065	7.18e-05	-1.222	0.0679	-1.099	0.256	-1.01	0.0537	-1.06	0.555	-1.012	0.52	-1.026	0.875	-1.01	0.825	-1.001	Cytoplasm	other			8738	12905
CREB3L2	cAMP responsive element binding protein 3 like 2	237819_AT	237819_AT	237819_AT	237819_AT	237819_AT	237819_AT	237819_AT	237819_AT	237819_AT	0.0053	1.095	0.0204	1.048	0.0428	1.05	0.92	1.008	0.465	-1.02	0.22	1.04	0.061	1.061	0.202	-1.071	0.88	1.004	Nucleus	transcription regulator			64764	208647	362339
CREBL2	cAMP responsive element binding protein like 2	201990_S_AT	201990_S_AT	201990_S_AT	201990_S_AT	201990_S_AT	201990_S_AT	201990_S_AT	201990_S_AT	201990_S_AT	0.77	-1.003	0.000486	-1.222	2.12e-05	-1.242	0.336	1.056	0.682	-1.026	0.223	-1.057	0.562	1.03	0.789	-1.054	0.982	-1.042	Nucleus	transcription regulator			1389	232430	362453
CREBRF	CREB3 regulatory factor	235556_AT	235556_AT	235556_AT	235556_AT	235556_AT	235556_AT	235556_AT	235556_AT	235556_AT	0.042	1.069	0.000378	1.23	0.0314	1.11	0.0251	1.097	0.000608	1.148	0.835	-1.006	0.268	1.03	0.328	1.046	0.345	1.03	Nucleus	other			153222	77128	303016
CREBZF	CREB/ATF bZIP transcription factor	202978_S_AT	202978_S_AT	202978_S_AT	225594_AT	202978_S_AT	202978_S_AT	225594_AT	213580_AT	225594_AT	0.207	-1.077	0.00838	-1.237	0.0467	-1.186	0.0811	1.078	0.971	1.014	0.638	-1.031	0.343	1.031	0.000799	1.087	0.0377	1.076	Nucleus	transcription regulator			58487	233490	293112
CREM	cAMP responsive element modulator	228092_AT	228092_AT	228092_AT	228092_AT	228092_AT	228092_AT	228092_AT	228092_AT	228092_AT	0.7	1.012	0.00543	-1.177	0.0211	-1.164	0.0487	1.15	0.819	1.016	0.904	1.006	0.538	1.05	0.362	-1.047	0.548	1.001	Nucleus	transcription regulator			1390	12916	25620
CRHBP	corticotropin releasing hormone binding protein	205984_AT	205984_AT	205984_AT	205984_AT	205984_AT	205984_AT	205984_AT	205984_AT	205984_AT	0.0849	-1.258	2.35e-12	-2.503	0.0949	-1.243	0.101	-1.149	7.54e-06	-1.515	0.57	-1.073	0.146	-1.217	0.0596	-1.158	0.299	1.1	Extracellular Space	other			1393	12919	29625
CRHR1	corticotropin releasing hormone receptor 1	208593_X_AT	208593_X_AT	208593_X_AT	208593_X_AT	208593_X_AT	208593_X_AT	208593_X_AT	208593_X_AT	208593_X_AT	0.464	-1.044	0.0113	-1.097	0.228	1.067	0.0305	-1.082	0.00736	-1.105	0.712	1.021	0.218	1.059	0.261	-1.034	0.0608	1.066	Plasma Membrane	G-protein coupled receptor	unspecified application	CRA0165, CRA1001, SSR125543A	1394	12921	58959
CRHR2	corticotropin releasing hormone receptor 2	207897_AT	207897_AT	207897_AT	207897_AT	207897_AT	207897_AT	207897_AT	207897_AT	207897_AT	0.0969	1.03	8.87e-06	1.201	0.814	1.01	0.0653	-1.116	0.883	1.005	0.416	-1.031	0.192	-1.008	0.35	-1.002	0.908	-1.019	Plasma Membrane	G-protein coupled receptor	unspecified application		1395	12922	64680
CRIM1	cysteine rich transmembrane BMP regulator 1	202552_S_AT	202552_S_AT	202552_S_AT	202552_S_AT	202552_S_AT	202552_S_AT	202552_S_AT	202552_S_AT	202552_S_AT	0.0184	1.121	0.00054	1.245	0.134	1.054	0.152	1.064	0.000142	1.2	0.524	1.049	0.637	1.016	0.272	1.048	0.463	-1.045	Extracellular Space	kinase	unspecified application		51232	50766	298744
CRISPLD2	cysteine rich secretory protein LCCL domain containing 2	221541_AT	221541_AT	221541_AT	221541_AT	221541_AT	221541_AT	221541_AT	221541_AT	221541_AT	0.034	1.293	0.000101	1.541	0.0187	1.419	0.0203	1.282	0.0557	1.257	0.231	1.203	0.454	1.066	0.727	1.04	0.33	1.272	Cytoplasm	other			83716	78892	171547
CRLS1	cardiolipin synthase 1	223978_S_AT	223978_S_AT	223978_S_AT	223978_S_AT	223978_S_AT	223978_S_AT	223978_S_AT	223978_S_AT	223978_S_AT	0.127	-1.058	0.000838	-1.231	0.0151	-1.151	0.41	-1.019	0.357	-1.05	0.383	-1.019	0.825	1.015	0.668	1.001	0.646	-1.035	Cytoplasm	enzyme			54675	66586	366196
CRMP1	collapsin response mediator protein 1	202517_AT	202517_AT	202517_AT	202517_AT	202517_AT	202517_AT	202517_AT	202517_AT	202517_AT	0.243	-1.055	0.00405	-1.107	0.000607	-1.142	0.213	-1.047	0.155	-1.053	0.213	-1.085	0.973	1.011	0.319	1.027	0.212	-1.08	Cytoplasm	enzyme	disease progression		1400	12933	25415
CRTAC1	cartilage acidic protein 1	1555958_AT	1555958_AT	1555958_AT	1555958_AT	1555958_AT	1555958_AT	1555958_AT	1555958_AT	1555958_AT	0.0289	-1.14	2.38e-08	-1.499	0.000263	-1.24	0.886	-1.007	0.0154	-1.131	0.902	-1.032	0.395	1.029	0.476	1.02	0.798	-1.061	Extracellular Space	other			55118	72832	171438
CRTC3	CREB regulated transcription coactivator 3	232879_AT	232879_AT	232879_AT	232879_AT	232879_AT	232879_AT	232879_AT	232879_AT	232879_AT	0.723	1.033	6.03e-05	1.295	0.0146	1.232	0.732	-1.009	0.000799	1.228	0.468	1.071	0.134	-1.053	0.532	1.005	0.173	1.12	Nucleus	other			64784	70461	365297
CRYZL1	crystallin zeta like 1	219767_S_AT	219767_S_AT	219767_S_AT	226151_X_AT	219767_S_AT	219767_S_AT	226151_X_AT	219767_S_AT	219767_S_AT	0.143	-1.042	0.000135	-1.21	0.0015	-1.163	0.265	-1.033	0.0421	-1.083	0.289	-1.042	0.478	1.011	0.593	-1.014	0.179	-1.075	Cytoplasm	enzyme			9946	66609	288256
CSE1L	chromosome segregation 1 like	201112_S_AT	201112_S_AT	201112_S_AT	201111_AT	210766_S_AT	210766_S_AT	201111_AT	201111_AT	201111_AT	0.0694	-1.084	2.92e-06	-1.265	0.0733	-1.103	0.198	1.05	0.00376	-1.07	0.36	-1.026	0.235	1.05	0.575	1.027	0.237	1.05	Nucleus	transporter			1434	110750	362273
CSF1	colony stimulating factor 1	211839_S_AT	211839_S_AT	211839_S_AT	211839_S_AT	211839_S_AT	211839_S_AT	211839_S_AT	211839_S_AT	211839_S_AT	0.381	1.036	0.00199	1.142	0.0282	1.096	0.489	-1.026	0.33	1.043	0.657	1.018	0.572	-1.02	0.0634	1.041	0.765	1.011	Extracellular Space	cytokine	diagnosis,disease progression,efficacy,prognosis,unspecified application		1435	12977	78965
CSH1/CSH2	chorionic somatomammotropin hormone 1	207770_X_AT	207770_X_AT	207770_X_AT	207770_X_AT	207770_X_AT	207770_X_AT	207770_X_AT	207770_X_AT	207770_X_AT	0.0997	1.028	0.00393	1.114	0.72	1.024	0.00986	-1.092	0.988	-1.001	0.894	-1.018	0.183	-1.049	0.308	1.045	0.568	-1.013	Extracellular Space	other			1442|1443
CSNK1A1	casein kinase 1 alpha 1	1556007_S_AT	1556007_S_AT	1556007_S_AT	1556007_S_AT	240221_AT	240221_AT	240221_AT	240221_AT	1556007_S_AT	0.00398	1.181	5.09e-06	1.406	0.00119	1.315	0.0178	1.167	0.0213	1.114	0.222	1.084	0.664	-1.038	0.154	1.063	0.188	1.128	Cytoplasm	kinase			1452	93687	113927
CSNK1E	casein kinase 1 epsilon	222015_AT	222015_AT	222015_AT	222015_AT	222015_AT	222015_AT	222015_AT	222015_AT	222015_AT	0.4	1.017	0.394	1.044	0.39	1.015	0.00577	-1.107	0.999	1.019	0.446	-1.027	0.807	1.003	0.0821	-1.051	0.434	-1.02	Cytoplasm	kinase			1454	27373	58822
CSNK1G1	casein kinase 1 gamma 1	231920_S_AT	231920_S_AT	231920_S_AT	231920_S_AT	231920_S_AT	231920_S_AT	231920_S_AT	231920_S_AT	231920_S_AT	0.209	-1.033	0.886	1.024	0.0151	1.096	0.0636	1.076	0.086	-1.065	0.121	1.047	0.557	1.024	0.939	-1.021	0.29	1.013	Cytoplasm	kinase			53944	214897	64086
CSNK1G3	casein kinase 1 gamma 3	220768_S_AT	220768_S_AT	220768_S_AT	220768_S_AT	220768_S_AT	220768_S_AT	220768_S_AT	220768_S_AT	220768_S_AT	0.0804	-1.11	9.86e-05	-1.298	0.183	-1.097	0.473	-1.019	0.0887	-1.072	0.747	-1.006	0.638	-1.025	0.526	1.036	0.724	-1.003	Cytoplasm	kinase			1456	70425	64823
CSNK2A1	casein kinase 2 alpha 1	212073_AT	206075_S_AT	206075_S_AT	212073_AT	206075_S_AT	212073_AT	212073_AT	212073_AT	212073_AT	0.052	-1.1	3e-07	-1.347	0.132	-1.088	0.00148	1.091	0.000466	-1.167	0.441	1.03	0.192	1.057	0.272	-1.04	0.662	1.01	Nucleus	kinase			1457	12995	116549
CSNK2B	casein kinase 2 beta	201390_S_AT	201390_S_AT	201390_S_AT	201390_S_AT	201390_S_AT	201390_S_AT	201390_S_AT	201390_S_AT	201390_S_AT	0.46	-1.02	0.00105	-1.099	0.0735	-1.042	0.45	-1.019	0.107	-1.042	0.0775	-1.037	0.983	-1.001	0.963	1.003	0.54	-1.005	Cytoplasm	kinase			1460	13001	81650
CSPG4	chondroitin sulfate proteoglycan 4	214297_AT	214297_AT	214297_AT	214297_AT	214297_AT	214297_AT	214297_AT	214297_AT	214297_AT	0.0873	1.1	0.00614	1.196	0.000222	1.281	0.746	-1.023	0.105	1.097	0.493	1.099	0.0301	-1.11	0.487	1.023	0.429	1.13	Plasma Membrane	other	unspecified application		1464	121021	81651
CSPP1	centrosome and spindle pole associated protein 1	242041_AT	242041_AT	242041_AT	242041_AT	242041_AT	242041_AT	242041_AT	242041_AT	242041_AT	0.0959	1.137	0.384	1.094	0.000172	1.324	0.943	1.019	0.716	-1.019	0.00874	1.197	0.805	1.02	0.523	-1.041	0.587	1.068	Cytoplasm	other			79848	211660	362472
CSRNP1	cysteine and serine rich nuclear protein 1	225557_AT	225557_AT	225557_AT	225557_AT	225557_AT	225557_AT	225557_AT	225557_AT	225557_AT	0.244	1.149	0.000262	1.473	0.000695	1.453	0.279	1.146	0.0831	1.331	0.681	1.216	0.899	1.008	0.599	1.023	0.823	1.102	Nucleus	transcription regulator			64651	215418	363165
CSRP2	cysteine and glycine rich protein 2	211126_S_AT	211126_S_AT	211126_S_AT	211126_S_AT	211126_S_AT	211126_S_AT	211126_S_AT	211126_S_AT	211126_S_AT	0.629	1.052	0.242	-1.013	0.00016	1.44	0.69	1.034	0.661	1.041	0.292	1.06	0.56	-1.064	0.089	-1.121	0.93	-1.008	Nucleus	other			1466	13008	29317
CST3	cystatin C	230343_AT	230343_AT	230343_AT	230343_AT	230343_AT	230343_AT	230343_AT	230343_AT	230343_AT	0.0396	1.147	0.0699	1.195	0.103	1.068	0.743	-1.002	0.539	-1.024	0.782	-1.035	0.494	1.045	0.17	1.01	0.479	-1.108	Extracellular Space	other	diagnosis,efficacy,prognosis,safety,unspecified application		1471	13010	25307
CSTF1	cleavage stimulation factor subunit 1	202190_AT	202190_AT	202190_AT	32723_AT	32723_AT	202190_AT	32723_AT	202190_AT	202190_AT	0.245	-1.068	0.00252	-1.26	0.127	-1.114	0.0411	1.086	0.0177	-1.099	0.698	1.036	0.125	1.051	0.103	1.091	0.317	1.056	Nucleus	other			1477	67337	311670
CT45A1 (includes others)	cancer/testis antigen family 45 member A2	1567912_S_AT	1567912_S_AT	1567912_S_AT	1567912_S_AT	1567912_S_AT	1567912_S_AT	1567912_S_AT	1567912_S_AT	1567912_S_AT	0.736	1.238	0.545	1.466	2.22e-05	2.914	0.812	-1.057	0.593	-1.184	0.0697	1.345	0.819	-1.046	0.7	-1.115	0.278	-1.01	Other	other			101060211|541465|541466|102723680|102723737|728911|441519
CTBP1	C-terminal binding protein 1	203392_S_AT	203392_S_AT	203392_S_AT	203392_S_AT	203392_S_AT	203392_S_AT	203392_S_AT	203392_S_AT	203392_S_AT	0.262	-1.034	0.317	-1.036	0.000864	-1.151	0.999	1.004	0.148	1.059	0.733	-1.015	0.72	1.024	0.278	1.018	0.763	-1.002	Nucleus	enzyme			1487	13016	29382
CTBP2	C-terminal binding protein 2	210554_S_AT	201220_X_AT	201220_X_AT	210554_S_AT	201220_X_AT	201220_X_AT	210554_S_AT	210554_S_AT	201220_X_AT	0.384	-1.024	3.58e-06	1.205	0.000252	1.17	0.53	-1.022	0.0162	1.066	0.261	1.052	0.0461	-1.058	0.473	-1.037	0.422	1.06	Nucleus	transcription regulator			1488	13017	81717
CTH	cystathionine gamma-lyase	217127_AT	206085_S_AT	217127_AT	217127_AT	217127_AT	217127_AT	206085_S_AT	217127_AT	206085_S_AT	0.0032	1.301	0.0198	-1.112	1.56e-06	1.359	0.0241	1.199	0.875	1.126	0.104	1.112	0.0882	-1.09	0.951	1.065	0.634	-1.023	Cytoplasm	enzyme			1491	107869	24962
CTHRC1	collagen triple helix repeat containing 1	225681_AT	225681_AT	225681_AT	225681_AT	225681_AT	225681_AT	225681_AT	225681_AT	225681_AT	0.021	-1.204	0.0317	-1.181	0.249	-1.168	0.0445	1.181	0.891	1.046	0.254	1.13	0.231	1.096	0.976	1.016	0.127	1.108	Extracellular Space	other			115908	68588	282836
CTNNB1	catenin beta 1	223679_AT	223679_AT	223679_AT	223679_AT	223679_AT	223679_AT	223679_AT	223679_AT	223679_AT	0.127	1.066	0.00517	1.161	0.0344	1.118	0.0789	1.057	0.145	1.058	0.795	1.048	0.431	1.013	0.675	-1.03	0.87	1.03	Nucleus	transcription regulator	diagnosis,disease progression,efficacy,prognosis	PRI-724	1499	12387	84353
CTSB	cathepsin B	213275_X_AT	213275_X_AT	213275_X_AT	213275_X_AT	213275_X_AT	213275_X_AT	213275_X_AT	213275_X_AT	213275_X_AT	0.225	1.076	0.000326	1.19	0.0995	1.09	0.78	1.009	0.482	1.034	0.806	1.039	0.317	1.022	0.665	1.014	0.904	-1.006	Cytoplasm	peptidase			1508	13030	64529
CTSE	cathepsin E	205927_S_AT	205927_S_AT	205927_S_AT	205927_S_AT	205927_S_AT	205927_S_AT	205927_S_AT	205927_S_AT	205927_S_AT	0.522	1.025	0.00507	1.105	0.0401	1.036	0.0332	-1.066	0.287	1.036	0.493	1.023	0.787	-1.004	0.271	1.04	0.74	1.015	Cytoplasm	peptidase	prognosis		1510	13034	25424
CTTN	cortactin	214782_AT	214782_AT	214782_AT	214782_AT	214782_AT	214782_AT	214782_AT	214782_AT	214782_AT	0.00876	1.274	0.000715	1.417	0.000132	1.501	0.117	1.15	0.512	1.077	0.374	1.083	0.424	1.092	0.787	-1.003	0.057	1.176	Plasma Membrane	other	efficacy		2017	13043	60465
CUL1	cullin 1	207614_S_AT	207614_S_AT	207614_S_AT	207614_S_AT	207614_S_AT	207614_S_AT	207614_S_AT	207614_S_AT	207614_S_AT	0.154	-1.057	0.000242	-1.169	0.0115	-1.102	0.746	1.009	0.445	1	0.471	-1.009	0.452	-1.007	0.216	1.052	0.979	-1.009	Nucleus	enzyme	diagnosis		8454	26965	362356
CUL2	cullin 2	203079_S_AT	203079_S_AT	203079_S_AT	203079_S_AT	203079_S_AT	203079_S_AT	203079_S_AT	203079_S_AT	203079_S_AT	0.0698	-1.079	3.52e-05	-1.203	0.102	-1.073	0.681	-1.01	0.068	-1.038	0.708	-1.004	0.527	-1.006	0.781	1.02	0.878	-1.012	Nucleus	enzyme			8453	71745	361258
CUL3	cullin 3	201371_S_AT	201371_S_AT	201372_S_AT	201372_S_AT	201371_S_AT	201372_S_AT	201372_S_AT	201372_S_AT	201370_S_AT	0.2	-1.037	1.08e-09	-1.265	0.00707	-1.219	0.402	1.049	0.00423	-1.075	0.419	-1.06	0.579	1.028	0.197	1.066	0.523	-1.047	Nucleus	enzyme			8452	26554	301555
CUL4B	cullin 4B	202214_S_AT	202214_S_AT	202214_S_AT	202214_S_AT	202214_S_AT	202214_S_AT	202214_S_AT	202214_S_AT	202214_S_AT	0.645	-1.017	0.0252	-1.074	0.0776	-1.051	0.744	1.006	0.974	-1.018	0.842	-1.018	0.852	1.001	0.0459	1.055	0.592	-1.017	Nucleus	other			8450	72584	302502
CUL5	cullin 5	230393_AT	230393_AT	230393_AT	230393_AT	230393_AT	230393_AT	230393_AT	230393_AT	230393_AT	0.000299	-1.151	0.0412	-1.113	0.0574	-1.083	0.0531	-1.091	0.603	1.025	0.85	1.02	0.124	-1.068	0.66	1.021	0.592	1.032	Nucleus	ion channel			8065	75717	64624
CUTA	cutA divalent cation tolerance homolog	221488_S_AT	221488_S_AT	221488_S_AT	221488_S_AT	221488_S_AT	221488_S_AT	221488_S_AT	221488_S_AT	221488_S_AT	0.197	-1.05	2.69e-06	-1.204	0.000327	-1.129	0.528	-1.023	0.0562	-1.04	0.484	-1.018	0.491	1.013	0.776	1.003	0.976	1.004	Cytoplasm	other			51596	67675	294288
CX3CR1	C-X3-C motif chemokine receptor 1	1568934_AT	1568934_AT	1568934_AT	1568934_AT	1568934_AT	1568934_AT	1568934_AT	1568934_AT	1568934_AT	0.0129	-1.396	2.99e-05	-1.795	0.00116	-1.603	0.0752	-1.259	0.0198	-1.281	0.0536	-1.26	0.703	-1.076	0.229	-1.124	0.766	-1.021	Plasma Membrane	G-protein coupled receptor	unspecified application		1524	13051	171056
CXADR	coxsackie virus and adenovirus receptor	1555716_A_AT	1555716_A_AT	1555716_A_AT	1555716_A_AT	1555716_A_AT	1555716_A_AT	1555716_A_AT	239155_AT	239155_AT	0.00246	-1.284	0.00105	-1.439	0.00134	-1.338	0.0434	-1.136	0.005	-1.22	0.263	-1.074	0.0343	-1.165	0.21	-1.063	0.342	1.063	Plasma Membrane	transmembrane receptor			1525	13052	89843
CXCL1	C-X-C motif chemokine ligand 1	204470_AT	204470_AT	204470_AT	204470_AT	204470_AT	204470_AT	204470_AT	204470_AT	204470_AT	0.0563	1.137	1.26e-05	1.341	0.0899	1.163	0.784	1.086	0.378	1.089	0.133	1.201	0.382	1.097	0.479	-1.002	0.299	-1.05	Extracellular Space	cytokine	disease progression		2919
CXCL12	C-X-C motif chemokine ligand 12	209687_AT	209687_AT	209687_AT	209687_AT	209687_AT	209687_AT	209687_AT	209687_AT	209687_AT	0.00143	-1.322	0.000248	-1.68	0.0203	-1.238	0.986	-1.004	0.257	-1.167	0.468	-1.037	0.55	-1.032	0.849	-1.225	0.937	-1.022	Extracellular Space	cytokine	diagnosis,efficacy,prognosis,unspecified application	NOX-A12	6387	20315	24772
CXCR5	C-X-C motif chemokine receptor 5	216734_S_AT	216734_S_AT	216734_S_AT	216734_S_AT	216734_S_AT	216734_S_AT	216734_S_AT	216734_S_AT	216734_S_AT	0.371	1.031	5.57e-05	1.162	0.19	1.051	0.0587	-1.032	0.00776	1.149	0.795	1.012	0.203	-1.024	0.00154	1.116	0.9	-1.003	Plasma Membrane	G-protein coupled receptor			643	12145	29363
CXorf21	chromosome X open reading frame 21	220252_X_AT	220252_X_AT	220252_X_AT	220252_X_AT	220252_X_AT	220252_X_AT	220252_X_AT	220252_X_AT	220252_X_AT	0.413	1.057	0.000151	1.221	0.0746	1.086	0.568	-1.027	0.425	1.056	0.634	1.026	0.738	1.004	0.95	1.006	0.628	1	Other	enzyme			80231	71398	501570
CXorf40A/CXorf40B	chromosome X open reading frame 40A	212961_X_AT	212961_X_AT	213315_X_AT	212961_X_AT	213315_X_AT	212961_X_AT	214112_S_AT	213315_X_AT	214112_S_AT	0.0496	-1.091	1.31e-07	-1.371	0.283	-1.07	0.0792	-1.066	0.000993	-1.141	0.95	1.023	0.433	-1.018	0.183	-1.034	0.869	1.006	Other	other			91966|541578	68618	292328
CXorf56	chromosome X open reading frame 56	235442_AT	235442_AT	235442_AT	235442_AT	235442_AT	235442_AT	235442_AT	235442_AT	235442_AT	0.339	1.006	0.0176	1.063	0.68	-1.032	0.649	-1.002	0.00261	1.157	0.629	1.037	0.729	-1.063	1.37e-07	1.3	0.809	-1.007	Extracellular Space	other			63932	77644	313433
CYB561	cytochrome b561	209163_AT	209163_AT	209163_AT	209163_AT	209163_AT	209163_AT	209163_AT	209163_AT	209163_AT	0.112	-1.114	0.00081	-1.286	0.000159	-1.336	0.987	-1.001	0.586	1.011	0.159	-1.071	0.877	-1.018	0.918	-1.013	0.281	-1.1	Cytoplasm	enzyme			1534	13056	303601
CYB5R1	cytochrome b5 reductase 1	1560043_AT	202263_AT	202263_AT	1560043_AT	202263_AT	1560043_AT	1560043_AT	202263_AT	1560043_AT	0.0413	1.039	2.43e-07	-1.237	0.71	-1.044	0.518	1.022	0.0058	-1.057	0.116	1.05	0.285	1.033	0.107	-1.03	0.346	-1.023	Cytoplasm	enzyme			51706	72017	304805
CYB5R2	cytochrome b5 reductase 2	220230_S_AT	220230_S_AT	220230_S_AT	220230_S_AT	220230_S_AT	220230_S_AT	220230_S_AT	220230_S_AT	220230_S_AT	0.104	-1.139	0.293	-1.2	0.0363	-1.373	0.929	1.044	0.507	-1.014	0.671	-1.019	0.556	1.054	0.728	1.135	0.0357	1.228	Cytoplasm	enzyme			51700	320635	365345
CYB5R4	cytochrome b5 reductase 4	219079_AT	219079_AT	219079_AT	219079_AT	219079_AT	240020_AT	219079_AT	240020_AT	219079_AT	0.0385	-1.108	0.000831	-1.185	0.00404	-1.149	0.561	-1.025	0.00474	-1.113	0.293	1.048	0.387	-1.075	0.403	-1.039	0.448	1.053	Cytoplasm	enzyme			51167	266690	171015
CYC1	cytochrome c1	201066_AT	201066_AT	201066_AT	201066_AT	201066_AT	201066_AT	201066_AT	201066_AT	201066_AT	0.0169	-1.1	4e-06	-1.232	0.00128	-1.134	0.193	-1.057	0.0756	-1.048	0.374	-1.025	0.904	-1.02	0.912	1.007	0.704	-1.026	Cytoplasm	enzyme			1537	66445	300047
CYCS	cytochrome c, somatic	229415_AT	229415_AT	229415_AT	229415_AT	208905_AT	229415_AT	229415_AT	208905_AT	208905_AT	0.044	-1.131	1.77e-06	-1.253	6.09e-06	-1.219	0.39	-1.047	0.00852	-1.063	0.19	-1.037	0.931	-1.014	0.112	-1.052	0.148	-1.058	Cytoplasm	transporter			54205	13063	25309|100363502
CYLD	CYLD lysine 63 deubiquitinase	221903_S_AT	221903_S_AT	221903_S_AT	221903_S_AT	221903_S_AT	221903_S_AT	221903_S_AT	221903_S_AT	221903_S_AT	0.323	-1.062	0.0129	-1.139	0.0101	-1.129	0.476	-1.025	0.262	-1.022	0.277	-1.024	0.757	-1.005	0.621	1.003	0.747	1.023	Nucleus	transcription regulator			1540	74256	312937
CYP2A6 (includes others)	cytochrome P450 family 2 subfamily A member 6	207718_X_AT	1494_F_AT	1494_F_AT	207718_X_AT	207718_X_AT	207718_X_AT	1494_F_AT	1494_F_AT	207718_X_AT	0.189	1.051	0.00123	1.129	0.00366	1.091	0.00157	-1.129	0.494	-1.024	0.0163	1.058	0.208	1.046	0.132	1.055	0.462	-1.023	Cytoplasm	enzyme			1549|1548|1553	13086|13087	24299
CYP2D6	cytochrome P450 family 2 subfamily D member 6	207498_S_AT	207498_S_AT	207498_S_AT	207498_S_AT	207498_S_AT	207498_S_AT	207498_S_AT	207498_S_AT	207498_S_AT	0.328	-1.043	0.000649	1.124	0.44	1.037	0.0135	-1.095	0.088	1.049	0.202	-1.006	0.187	-1.041	0.322	-1.003	0.0842	-1.069	Cytoplasm	enzyme	diagnosis,efficacy	dextromethorphan/quinidine, quinidine	1565		24303
CYP2J2	cytochrome P450 family 2 subfamily J member 2	205073_AT	205073_AT	205073_AT	205073_AT	205073_AT	205073_AT	205073_AT	205073_AT	205073_AT	0.0077	1.17	0.258	-1.048	0.641	1.055	0.248	1.089	0.447	-1.064	0.962	-1.024	0.164	-1.119	0.171	-1.022	0.747	1.043	Cytoplasm	enzyme			1573	13110	65210
CYP3A4	cytochrome P450 family 3 subfamily A member 4	210726_AT	210726_AT	210726_AT	210726_AT	210726_AT	210726_AT	210726_AT	210726_AT	210726_AT	0.0687	1.064	0.000945	1.134	0.105	1.075	0.625	1.004	0.0256	1.087	0.686	-1.02	0.669	-1.031	0.0145	1.09	0.538	1.019	Cytoplasm	enzyme	diagnosis,efficacy,safety	cobicistat, cobicistat/elvitegravir/emtricitabine/tenofovir disoproxil, atazanavir/cobicistat, cobicistat/darunavir, ketoconazole	1576		266682
CYP3A5	cytochrome P450 family 3 subfamily A member 5	205765_AT	205765_AT	205765_AT	205765_AT	205765_AT	205765_AT	205765_AT	205765_AT	205765_AT	0.134	-1.037	0.456	-1.017	0.569	-1.009	0.0349	-1.058	0.345	-1.024	0.367	-1.027	0.0156	-1.066	0.0109	-1.079	0.121	-1.051	Cytoplasm	enzyme	efficacy,safety,unspecified application	cobicistat, cobicistat/elvitegravir/emtricitabine/tenofovir disoproxil, atazanavir/cobicistat, cobicistat/darunavir	1577	53973|337924|13112|100041375|13114	100910877|25642
CYP4X1	cytochrome P450 family 4 subfamily X member 1	227702_AT	227702_AT	227702_AT	227702_AT	227702_AT	227702_AT	227702_AT	227702_AT	227702_AT	0.587	-1.011	0.000404	-1.153	6.85e-06	-1.211	0.257	1.068	0.708	-1.027	0.0621	-1.074	0.409	1.055	0.642	-1.019	0.109	-1.068	Cytoplasm	enzyme			260293	81906	246767
CYTH1	cytohesin 1	202879_S_AT	202879_S_AT	202879_S_AT	202879_S_AT	202879_S_AT	202879_S_AT	202879_S_AT	202879_S_AT	202879_S_AT	0.0105	-1.105	0.138	1.051	0.334	-1.039	0.00418	-1.117	0.865	-1.013	0.365	1.012	0.0043	-1.117	0.978	-1.002	0.231	1.075	Cytoplasm	other	unspecified application		9267	19157	116691
CYTH2	cytohesin 2	209158_S_AT	209158_S_AT	209158_S_AT	209158_S_AT	209158_S_AT	209158_S_AT	209158_S_AT	209158_S_AT	209158_S_AT	0.163	-1.065	0.00039	-1.163	0.201	-1.059	0.941	1.005	0.288	-1.021	0.631	1.008	0.614	1.005	0.724	1.023	0.749	-1.007	Cytoplasm	other			9266	19158	116692
CYTL1	cytokine like 1	219837_S_AT	219837_S_AT	219837_S_AT	219837_S_AT	219837_S_AT	219837_S_AT	219837_S_AT	219837_S_AT	219837_S_AT	0.19	-1.148	0.00589	-1.174	0.00683	-1.293	0.0945	-1.152	0.122	-1.126	0.021	-1.194	0.705	1.044	0.325	-1.073	0.893	1.003	Extracellular Space	cytokine			54360	231162	498392
DAAM1	dishevelled associated activator of morphogenesis 1	244062_AT	244062_AT	244062_AT	244062_AT	244062_AT	244062_AT	244062_AT	244062_AT	244062_AT	0.000992	1.233	0.000678	1.405	0.0104	1.223	0.258	1.081	0.0624	1.138	0.852	1.003	0.761	1.03	0.514	1.075	0.84	-1.003	Cytoplasm	other			23002	208846	314212
DALRD3	DALR anticodon binding domain containing 3	221934_S_AT	218808_AT	221934_S_AT	221934_S_AT	221934_S_AT	221934_S_AT	221934_S_AT	218808_AT	221934_S_AT	0.00156	-1.126	3.55e-05	1.201	0.023	-1.111	0.0648	-1.054	0.206	-1.039	0.217	-1.043	0.561	1.032	0.328	1.045	0.275	-1.066	Other	other			55152	67789	363146
DAP3	death associated protein 3	232516_X_AT	232516_X_AT	232516_X_AT	232516_X_AT	232516_X_AT	232516_X_AT	232516_X_AT	232516_X_AT	208822_S_AT	0.042	1.094	5.16e-06	1.252	0.0844	1.099	0.419	1.05	0.015	1.114	0.179	1.056	0.509	1.05	0.0557	1.074	0.212	1.024	Cytoplasm	other			7818	65111	295238
DAPP1	dual adaptor of phosphotyrosine and 3-phosphoinositides 1	219290_X_AT	219290_X_AT	219290_X_AT	219290_X_AT	219290_X_AT	219290_X_AT	219290_X_AT	219290_X_AT	219290_X_AT	0.254	1.066	1.94e-05	1.222	0.0063	1.123	0.292	1.039	0.00528	1.114	0.342	1.017	0.641	1.009	0.119	1.044	0.554	1.008	Cytoplasm	other			27071	26377	362046
DBT	dihydrolipoamide branched chain transacylase E2	205370_X_AT	205370_X_AT	205370_X_AT	205370_X_AT	205370_X_AT	205370_X_AT	205370_X_AT	205370_X_AT	205370_X_AT	0.0339	1.103	2.79e-05	1.221	0.058	1.098	0.443	1.027	0.0467	1.076	0.55	1.017	0.93	-1.001	0.368	1.039	0.579	1.032	Cytoplasm	enzyme			1629	13171	29611
DCAF6	DDB1 and CUL4 associated factor 6	232349_X_AT	217908_S_AT	217908_S_AT	232349_X_AT	217908_S_AT	232349_X_AT	217908_S_AT	217908_S_AT	217908_S_AT	6.77e-05	-1.207	9.65e-05	-1.253	5.05e-07	-1.293	0.0921	-1.075	0.0748	-1.081	0.145	-1.046	0.373	1.074	0.241	1.039	0.441	-1.063	Nucleus	transcription regulator			55827	74106	289181
DCD	dermcidin	1553946_AT	1553946_AT	1553946_AT	1553946_AT	1553946_AT	1553946_AT	1553946_AT	1553946_AT	1553946_AT	0.907	-1.004	0.00675	1.081	0.00482	1.112	0.041	-1.1	0.294	-1.013	0.26	1.032	0.985	-1.006	0.121	1.014	0.767	-1.013	Extracellular Space	other			117159
DCHS1	dachsous cadherin-related 1	222101_S_AT	222101_S_AT	222101_S_AT	222101_S_AT	222101_S_AT	222101_S_AT	222101_S_AT	222101_S_AT	222101_S_AT	0.0115	1.116	0.0102	1.223	0.0504	1.164	0.0169	1.108	0.24	1.092	0.241	1.063	0.587	1.009	0.901	1.037	0.476	-1.019	Plasma Membrane	other			8642	233651	308912
DCK	deoxycytidine kinase	203302_AT	203302_AT	203302_AT	203302_AT	203302_AT	203302_AT	203302_AT	203302_AT	203302_AT	0.548	-1.017	0.0329	-1.139	8.7e-05	-1.181	0.891	1.007	0.356	-1.062	0.337	-1.012	0.258	1.06	1	-1.01	0.491	-1.044	Nucleus	kinase	efficacy,response to therapy	cytarabine/fludarabine phosphate, cladribine/cytarabine/daunorubicin, cladribine/cytarabine/filgrastim, cytarabine/filgrastim/fludarabine phosphate, cladribine/cytarabine/filgrastim/mitoxantrone, fludarabine phosphate/rituximab, cladribine/rituximab, cytarabine/filgrastim/fludarabine phosphate/idarubicin, dexamethasone/fludarabine phosphate/mitoxantrone, alemtuzumab/fludarabine phosphate, fludara…	1633	13178	79127
DCLK1	doublecortin like kinase 1	215303_AT	215303_AT	215303_AT	215303_AT	215303_AT	215303_AT	215303_AT	215303_AT	215303_AT	0.0497	-1.14	0.000284	-1.361	0.000107	-1.324	0.814	1.002	0.91	-1.062	0.837	-1.002	0.807	1.051	0.778	-1.015	0.76	-1.03	Plasma Membrane	kinase			9201	13175
DCP2	decapping mRNA 2	244777_AT	244777_AT	244777_AT	244777_AT	244777_AT	244777_AT	244777_AT	244777_AT	244777_AT	0.0136	1.124	0.203	1.085	5.22e-06	1.242	0.229	1.059	0.381	1.038	0.314	1.086	0.238	1.036	0.285	1.055	0.000222	1.211	Nucleus	enzyme			167227	70640	291604
DCPS	decapping enzyme, scavenger	1555973_AT	1555973_AT	1555973_AT	1555973_AT	1555973_AT	1555973_AT	1555973_AT	1555973_AT	1555973_AT	0.0799	-1.101	0.16	-1.117	0.001	-1.238	0.614	-1.015	0.748	-1.026	0.367	-1.049	0.412	1.045	0.962	-1.011	0.734	-1.02	Nucleus	enzyme			28960	69305	266605
DCTN1	dynactin subunit 1	211780_X_AT	201082_S_AT	201082_S_AT	211780_X_AT	211780_X_AT	201082_S_AT	201082_S_AT	201082_S_AT	211780_X_AT	0.091	-1.05	0.00334	-1.121	0.266	-1.094	0.133	-1.044	0.0957	-1.049	0.38	-1.047	0.179	1.046	0.284	1.019	0.801	-1.005	Cytoplasm	other			1639	13191	29167
DCTN2	dynactin subunit 2	200932_S_AT	200932_S_AT	200932_S_AT	232505_AT	200932_S_AT	200932_S_AT	200932_S_AT	232505_AT	232505_AT	0.0362	-1.068	6.5e-11	-1.304	0.0261	-1.104	0.0747	-1.079	0.000442	-1.113	0.71	-1.003	0.397	1.032	0.18	-1.048	0.523	-1.026	Cytoplasm	other			10540	69654	299850
DCTN3	dynactin subunit 3	204246_S_AT	204246_S_AT	204246_S_AT	204246_S_AT	204246_S_AT	204246_S_AT	204246_S_AT	204246_S_AT	204246_S_AT	0.0122	-1.133	1.02e-08	-1.376	0.0194	-1.134	0.0415	-1.09	0.000548	-1.137	0.654	1.011	0.709	-1.021	0.13	-1.039	0.57	-1.034	Nucleus	other			11258	53598	362504
DCTN4	dynactin subunit 4	218013_X_AT	218013_X_AT	218013_X_AT	222488_S_AT	218013_X_AT	218013_X_AT	218013_X_AT	222488_S_AT	218013_X_AT	0.0685	-1.114	0.000247	-1.413	0.028	-1.2	0.0981	1.052	0.103	-1.099	0.351	-1.033	0.183	-1.11	0.501	1.013	0.401	1.026	Nucleus	other			51164	67665	84428
DCTN6	dynactin subunit 6	203261_AT	203261_AT	203261_AT	203261_AT	203261_AT	203261_AT	203261_AT	203261_AT	203261_AT	0.513	-1.01	1.23e-07	-1.25	0.00587	-1.131	0.943	1.011	0.00519	-1.101	0.343	-1.043	0.438	1.023	0.218	-1.043	0.93	-1.007	Cytoplasm	enzyme			10671	22428	290798
DCUN1D1	defective in cullin neddylation 1 domain containing 1	222679_S_AT	222679_S_AT	222679_S_AT	222679_S_AT	222679_S_AT	218583_S_AT	222679_S_AT	222679_S_AT	222679_S_AT	0.00124	-1.186	0.0133	-1.226	0.04	-1.093	0.299	-1.042	0.0238	-1.094	0.345	-1.024	0.313	-1.045	0.096	-1.066	0.586	1.061	Nucleus	other			54165	114893	310324
DCUN1D5	defective in cullin neddylation 1 domain containing 5	223151_AT	223151_AT	223151_AT	223151_AT	223151_AT	223151_AT	223151_AT	223151_AT	223151_AT	0.633	-1.02	2.77e-05	-1.234	0.277	-1.04	0.632	1.025	0.000967	-1.11	0.756	1.031	0.927	1.006	0.59	1.008	0.502	-1.033	Other	other			84259	76863	315405
DCX	doublecortin	204850_S_AT	204850_S_AT	204850_S_AT	204850_S_AT	204850_S_AT	204850_S_AT	204850_S_AT	204850_S_AT	204850_S_AT	0.999	1.014	0.274	-1.023	0.00844	-1.112	0.0952	1.094	0.012	1.136	0.235	-1.062	0.684	1.036	0.113	1.107	0.353	-1.063	Cytoplasm	other			1641	13193	84394
DDAH1	dimethylarginine dimethylaminohydrolase 1	229456_S_AT	229456_S_AT	229456_S_AT	229456_S_AT	229456_S_AT	229456_S_AT	229456_S_AT	229456_S_AT	229456_S_AT	5.66e-06	-1.222	0.000388	-1.162	0.298	-1.062	0.0135	-1.101	0.236	-1.014	0.583	-1.05	7.55e-06	-1.155	0.177	-1.044	0.176	-1.072	Cytoplasm	enzyme			23576	69219	64157
DDB1	damage specific DNA binding protein 1	208619_AT	208619_AT	208619_AT	208619_AT	208619_AT	208619_AT	208619_AT	208619_AT	208619_AT	0.643	-1.01	1.31e-05	-1.131	0.229	-1.039	0.788	-1.014	0.591	-1.012	0.186	-1.042	0.295	1.011	0.621	1.008	0.587	-1.015	Nucleus	other			1642	13194	64470
DDIT3	DNA damage inducible transcript 3	209383_AT	209383_AT	209383_AT	209383_AT	209383_AT	209383_AT	209383_AT	209383_AT	209383_AT	0.00468	1.157	0.398	1.074	0.0131	1.157	0.765	1.067	0.0978	-1.02	0.589	1.021	0.816	1.017	0.284	-1.032	0.976	1.011	Nucleus	transcription regulator			1649	13198	29467
DDIT4	DNA damage inducible transcript 4	202887_S_AT	202887_S_AT	202887_S_AT	202887_S_AT	202887_S_AT	202887_S_AT	202887_S_AT	202887_S_AT	202887_S_AT	6.74e-05	2.006	4.88e-05	2.272	0.000329	1.868	0.11	1.265	0.367	1.058	0.475	1.106	0.898	1.045	0.859	1.009	0.566	1.086	Cytoplasm	other			54541	74747	140942
DDT	D-dopachrome tautomerase	202929_S_AT	202929_S_AT	202929_S_AT	202929_S_AT	202929_S_AT	202929_S_AT	202929_S_AT	202929_S_AT	202929_S_AT	0.101	-1.092	5.09e-06	-1.301	0.0333	-1.14	0.547	-1.01	0.0301	-1.088	0.518	-1.014	0.742	1.023	0.274	-1.051	0.983	-1.015	Cytoplasm	enzyme			1652	13202	29318
DDX1	DEAD-box helicase 1	201241_AT	201241_AT	201241_AT	201241_AT	201241_AT	201241_AT	201241_AT	201241_AT	201241_AT	0.752	-1.052	4.83e-11	-1.313	0.0152	-1.144	0.892	-1.002	0.0131	-1.056	0.246	-1.033	0.442	1.017	0.62	1.013	0.92	1.019	Nucleus	enzyme			1653	104721	84474
DDX25	DEAD-box helicase 25	219945_AT	219945_AT	219945_AT	219945_AT	219945_AT	219945_AT	219945_AT	219945_AT	219945_AT	0.551	-1.026	6.61e-07	-1.317	0.365	-1.106	0.277	1.052	0.0218	-1.071	0.819	-1.012	0.407	1.021	0.75	-1.004	0.764	-1.044	Nucleus	enzyme			29118	30959	58856
DDX28	DEAD-box helicase 28	40255_AT	203785_S_AT	203785_S_AT	203785_S_AT	203785_S_AT	203785_S_AT	203785_S_AT	203785_S_AT	203785_S_AT	0.0457	-1.057	8.47e-05	-1.208	0.0335	-1.126	0.585	1.036	0.199	-1.042	0.448	-1.038	0.499	1.015	0.934	-1.023	0.7	-1.027	Nucleus	enzyme			55794	71986	364995
DDX46	DEAD-box helicase 46	202462_S_AT	202462_S_AT	202462_S_AT	202462_S_AT	202462_S_AT	202462_S_AT	202462_S_AT	202462_S_AT	202462_S_AT	0.236	-1.059	0.00231	-1.256	0.0457	-1.132	0.674	-1.02	0.156	-1.077	0.499	-1.014	0.892	-1.013	0.473	-1.002	0.214	1.057	Nucleus	enzyme			9879	212880	245957
DDX5	DEAD-box helicase 5	225886_AT	225886_AT	225886_AT	225886_AT	225886_AT	225886_AT	225886_AT	225886_AT	225886_AT	0.459	-1.024	0.849	-1.027	0.00181	-1.134	0.0495	1.064	0.0179	1.021	0.163	-1.049	0.965	-1.004	0.273	1.028	0.348	1.027	Nucleus	enzyme	unspecified application		1655	13207	287765
DDX56	DEAD-box helicase 56	238525_AT	238525_AT	238525_AT	238525_AT	217754_AT	238525_AT	238525_AT	217754_AT	238525_AT	0.0399	1.112	0.000115	1.214	0.000471	1.17	0.741	1.028	0.521	-1.017	0.062	1.08	0.126	1.09	0.735	-1.018	0.611	1.044	Nucleus	enzyme			54606	52513	289780
DEGS1	delta 4-desaturase, sphingolipid 1	207431_S_AT	207431_S_AT	207431_S_AT	209250_AT	207431_S_AT	207431_S_AT	209250_AT	209250_AT	207431_S_AT	0.378	-1.025	4.74e-05	-1.295	0.0676	-1.112	0.0289	1.066	0.341	-1.077	0.442	1.053	0.0381	1.063	0.358	1.044	0.466	1.037	Plasma Membrane	enzyme			8560	13244	58970
DENR	density regulated re-initiation and release factor	234915_S_AT	234915_S_AT	234915_S_AT	234915_S_AT	234915_S_AT	231896_S_AT	234915_S_AT	234915_S_AT	234915_S_AT	0.00347	-1.222	0.00251	-1.446	0.0552	-1.233	0.0487	-1.102	0.146	-1.126	0.418	-1.03	0.064	-1.112	0.722	1.028	0.713	-1.096	Other	other			8562	68184	687565
DESI2	desumoylating isopeptidase 2	212371_AT	1558914_AT	212371_AT	212371_AT	1558914_AT	1558914_AT	1558914_AT	212371_AT	1558914_AT	0.0791	1.073	0.0035	1.108	0.313	1.047	0.0306	1.113	0.136	1.061	0.0646	-1.066	0.357	1.058	0.415	-1.046	0.485	-1.024	Cytoplasm	other			51029	78825	289277
DFFB	DNA fragmentation factor subunit beta	206752_S_AT	206752_S_AT	206752_S_AT	206752_S_AT	206752_S_AT	206752_S_AT	206752_S_AT	206752_S_AT	206752_S_AT	0.135	1.081	0.00569	1.201	0.346	-1.02	0.00454	1.151	0.0363	1.075	0.93	-1.008	0.484	1.012	0.22	1.061	0.0681	1.12	Nucleus	enzyme			1677	13368	84359
DGKE	diacylglycerol kinase epsilon	1554623_X_AT	1554623_X_AT	1554623_X_AT	1554623_X_AT	1554623_X_AT	1554623_X_AT	1554623_X_AT	1554623_X_AT	1554623_X_AT	0.106	-1.036	0.15	-1.052	0.149	-1.041	0.496	1	0.719	1.011	0.576	1.019	0.0793	-1.036	0.00713	-1.052	0.56	-1.012	Cytoplasm	kinase			8526	56077
DGKH	diacylglycerol kinase eta	216349_AT	216349_AT	216349_AT	216349_AT	216349_AT	216349_AT	216349_AT	216349_AT	216349_AT	0.0272	1.082	0.000741	-1.123	0.98	-1.004	0.526	1.022	0.391	-1.035	0.707	1.013	0.0122	1.087	0.702	1.02	0.377	-1.034	Cytoplasm	kinase			160851	380921	361076
DHCR24	24-dehydrocholesterol reductase	200862_AT	200862_AT	200862_AT	200862_AT	200862_AT	200862_AT	200862_AT	200862_AT	200862_AT	0.555	-1.016	0.0072	-1.172	0.0522	-1.109	0.126	-1.07	0.0765	-1.075	0.435	-1.041	0.886	1.011	0.0956	1.064	0.621	1.01	Cytoplasm	enzyme			1718	74754	298298
DHODH	dihydroorotate dehydrogenase (quinone)	213631_X_AT	213631_X_AT	213631_X_AT	213631_X_AT	213631_X_AT	213631_X_AT	213631_X_AT	213631_X_AT	213631_X_AT	0.323	1.027	6.86e-06	1.189	0.335	1.022	0.12	1.062	0.00919	1.1	0.365	1.032	0.0325	1.076	0.109	1.076	0.104	1.081	Cytoplasm	enzyme		teriflunomide, leflunomide	1723	56749	65156
DHPS	deoxyhypusine synthase	207831_X_AT	211558_S_AT	211558_S_AT	211558_S_AT	211558_S_AT	202802_AT	207831_X_AT	207831_X_AT	211558_S_AT	0.0863	-1.084	0.000584	-1.207	0.00761	-1.136	0.303	-1.032	0.0354	-1.083	0.246	-1.032	0.938	-1.01	0.545	-1.011	0.582	-1.014	Cytoplasm	enzyme	efficacy		1725	330817	288923
DHRS2	dehydrogenase/reductase 2	214079_AT	214079_AT	214079_AT	214079_AT	214079_AT	214079_AT	214079_AT	214079_AT	214079_AT	0.824	-1.009	2.16e-07	-1.451	0.435	1.043	0.23	-1.047	0.0034	-1.291	0.343	1.05	0.246	-1.041	0.00345	-1.205	0.799	1.014	Nucleus	enzyme			10202
DHRS7B	dehydrogenase/reductase 7B	220690_S_AT	220690_S_AT	220690_S_AT	220690_S_AT	220690_S_AT	220690_S_AT	220690_S_AT	220690_S_AT	220690_S_AT	0.0496	-1.121	3.79e-07	-1.347	0.0551	-1.134	0.763	-1.021	0.0172	-1.093	0.292	-1.047	0.944	-1.029	0.457	-1.017	0.876	-1.024	Other	other			25979	216820	287380
DHX36	DEAH-box helicase 36	1559039_AT	223140_S_AT	223140_S_AT	1559039_AT	1559039_AT	223139_S_AT	223139_S_AT	1559039_AT	223139_S_AT	0.21	1.14	0.000117	-1.243	0.0135	-1.118	0.418	1.042	0.0146	1.103	0.9	1.059	0.555	1.047	0.48	1.036	0.374	1.086	Cytoplasm	enzyme			170506	72162	310461
DHX8	DEAH-box helicase 8	203334_AT	203334_AT	203334_AT	203334_AT	203334_AT	203334_AT	203334_AT	203334_AT	203334_AT	0.255	-1.032	0.000251	-1.175	0.372	-1.009	0.736	1.006	0.254	-1.035	0.508	-1.008	0.327	-1.019	0.945	-1.003	0.318	1.064	Nucleus	enzyme			1659	217207	287727
DHX9	DExH-box helicase 9	212107_S_AT	212107_S_AT	212107_S_AT	212107_S_AT	212107_S_AT	212107_S_AT	202420_S_AT	212107_S_AT	212107_S_AT	0.000322	-1.349	0.0288	-1.324	0.0276	-1.184	0.872	1.043	0.117	-1.131	0.237	-1.034	0.231	1.033	0.296	-1.092	0.923	1.03	Nucleus	enzyme			1660	13211	304859
DIAPH1	diaphanous related formin 1	215541_S_AT	215541_S_AT	215541_S_AT	215541_S_AT	215541_S_AT	215541_S_AT	215541_S_AT	215541_S_AT	215541_S_AT	0.988	-1.009	0.00811	1.137	0.0449	1.072	0.00934	-1.122	0.766	1.023	0.771	1.01	0.34	-1.045	0.746	-1.011	0.174	-1.065	Plasma Membrane	other			1729	13367	307483
DIAPH3	diaphanous related formin 3	229097_AT	229097_AT	229097_AT	229097_AT	229097_AT	229097_AT	229097_AT	229097_AT	229097_AT	0.234	1.103	0.0387	-1.135	0.539	1.024	0.495	1.043	0.516	1.025	0.406	-1.058	0.0816	-1.127	0.0804	-1.05	0.035	-1.193	Cytoplasm	enzyme			81624	56419	290396
DICER1	dicer 1, ribonuclease III	206061_S_AT	213229_AT	213229_AT	213229_AT	206061_S_AT	213229_AT	213229_AT	206061_S_AT	206061_S_AT	7.91e-05	-1.187	0.00164	1.31	0.0462	1.226	0.299	1.146	0.215	-1.064	0.674	1.102	0.583	1.053	0.406	-1.047	0.228	1.125	Cytoplasm	enzyme			23405	192119	299284
DIP2A	disco interacting protein 2 homolog A	215529_X_AT	215529_X_AT	215529_X_AT	1556127_AT	215529_X_AT	215529_X_AT	215529_X_AT	215529_X_AT	215529_X_AT	0.0437	1.106	1.47e-05	1.289	0.0495	1.148	0.119	-1.06	0.112	1.091	0.678	1.036	0.879	-1.021	0.235	1.06	0.206	1.095	Nucleus	transcription regulator			23181	64451	690211
DIRAS2	DIRAS family GTPase 2	219619_AT	219619_AT	219619_AT	219619_AT	219619_AT	219619_AT	219619_AT	219619_AT	219619_AT	0.926	1.015	0.921	1.018	2.79e-07	-1.309	0.873	1.011	0.617	1.009	0.178	-1.082	0.592	1.047	0.263	1.029	0.559	-1.072	Plasma Membrane	enzyme			54769	68203	291006
DLAT	dihydrolipoamide S-acetyltransferase	211150_S_AT	211150_S_AT	212568_S_AT	211150_S_AT	211150_S_AT	212568_S_AT	211150_S_AT	212568_S_AT	212568_S_AT	0.0268	-1.185	2.29e-05	-1.547	0.000421	-1.294	0.102	-1.1	0.0216	-1.136	0.457	-1.064	0.0656	-1.137	0.573	1.038	0.328	-1.075	Cytoplasm	enzyme			1737	235339	81654
DLC1	DLC1 Rho GTPase activating protein	210762_S_AT	210762_S_AT	210762_S_AT	210762_S_AT	210762_S_AT	210762_S_AT	210762_S_AT	210762_S_AT	210762_S_AT	0.0898	-1.052	0.216	-1.061	0.0853	-1.048	0.257	1.065	0.347	1.039	0.669	1.044	0.277	-1.026	0.865	-1.009	0.625	1.006	Cytoplasm	other	diagnosis,disease progression		10395	50768	58834
DLD	dihydrolipoamide dehydrogenase	209095_AT	209095_AT	209095_AT	209095_AT	209095_AT	230426_AT	230426_AT	230426_AT	209095_AT	0.0965	-1.075	3.72e-07	-1.485	0.0483	-1.147	0.55	-1.006	0.0966	-1.071	0.333	1.017	0.763	-1.017	0.245	1.035	0.457	-1.054	Cytoplasm	enzyme		hexachlorophene	1738	13382	298942
DLG1	discs large MAGUK scaffold protein 1	202516_S_AT	202516_S_AT	202516_S_AT	202516_S_AT	202516_S_AT	202516_S_AT	202516_S_AT	202516_S_AT	202516_S_AT	0.000323	-1.27	0.0359	-1.293	0.00601	-1.209	0.101	-1.099	0.32	-1.056	0.85	1.063	0.054	-1.134	0.762	-1.05	0.183	1.111	Plasma Membrane	kinase			1739	13383	25252
DLG3	discs large MAGUK scaffold protein 3	212729_AT	212729_AT	212729_AT	212729_AT	212729_AT	212729_AT	212729_AT	212729_AT	212729_AT	0.274	-1.088	0.00393	-1.214	0.00291	-1.191	0.311	-1.062	0.149	-1.034	0.623	-1.037	0.648	-1.05	0.317	1.073	0.573	-1.079	Plasma Membrane	kinase			1741	53310	58948
DLGAP1	DLG associated protein 1	206489_S_AT	1568735_AT	206489_S_AT	1568735_AT	206489_S_AT	206489_S_AT	1568735_AT	206489_S_AT	206489_S_AT	0.0587	-1.134	3.7e-06	1.378	0.000349	-1.273	0.549	1.034	0.0781	-1.074	0.681	-1.054	0.225	-1.048	0.471	1.047	0.283	-1.069	Plasma Membrane	other			9229	224997	65040
DLGAP4	DLG associated protein 4	233056_X_AT	233056_X_AT	233056_X_AT	233056_X_AT	233056_X_AT	1557394_AT	1557394_AT	233056_X_AT	1557394_AT	0.269	1.082	0.00014	1.344	0.0237	1.183	0.64	1.025	0.0645	1.144	0.457	1.031	0.101	-1.087	0.0971	1.112	0.745	1.014	Plasma Membrane	other			22839	228836	286930
DLL4	delta like canonical Notch ligand 4	223525_AT	223525_AT	223525_AT	223525_AT	223525_AT	223525_AT	223525_AT	223525_AT	223525_AT	0.978	-1.001	0.0359	1.126	0.0215	1.121	0.0154	-1.108	0.554	-1.012	0.923	1.01	0.334	-1.037	0.482	-1.016	0.307	-1.026	Extracellular Space	other		OMP-21M18, REGN421	54567	54485	311332
DLX1	distal-less homeobox 1	242138_AT	242138_AT	242138_AT	242138_AT	242138_AT	242138_AT	242138_AT	242138_AT	242138_AT	0.109	-1.105	3.45e-10	-1.479	0.13	-1.098	0.377	1.029	0.097	-1.095	0.449	1.055	0.856	-1.005	0.0944	-1.183	0.986	1.001	Nucleus	transcription regulator	unspecified application		1745	13390	296500
DLX2	distal-less homeobox 2	207147_AT	207147_AT	207147_AT	207147_AT	207147_AT	207147_AT	207147_AT	207147_AT	207147_AT	0.0787	-1.096	0.00104	-1.214	0.152	-1.08	0.501	1.05	0.987	1.019	0.862	1.001	0.613	-1.016	0.107	-1.089	0.805	1.019	Nucleus	transcription regulator			1746	13392	296499
DLX6	distal-less homeobox 6	239309_AT	239309_AT	239309_AT	239309_AT	239309_AT	239309_AT	239309_AT	239309_AT	239309_AT	0.24	-1.099	0.0545	-1.126	1.55e-05	-1.215	0.151	-1.132	0.957	-1.003	0.775	-1.014	0.427	-1.082	0.719	1.018	0.671	-1.046	Nucleus	transcription regulator			1750	13396	500023
DMAP1	DNA methyltransferase 1 associated protein 1	224163_S_AT	224163_S_AT	224163_S_AT	224163_S_AT	224163_S_AT	224163_S_AT	224163_S_AT	224163_S_AT	224163_S_AT	0.245	-1.052	3.07e-08	-1.293	0.0413	-1.101	0.587	1.031	0.0754	-1.048	0.932	1.012	0.502	1.033	0.339	-1.03	0.794	1.012	Nucleus	transcription regulator			55929	66233	298447
DMTN	dematin actin binding protein	204505_S_AT	204505_S_AT	204505_S_AT	204505_S_AT	204505_S_AT	204505_S_AT	204505_S_AT	204505_S_AT	204505_S_AT	0.145	-1.059	0.389	-1.063	1.76e-05	-1.195	0.0418	-1.101	0.872	1.006	0.383	-1.075	0.842	1.011	0.873	-1.007	0.758	-1.064	Plasma Membrane	other			2039	13829	361069
DNAAF4	dynein axonemal assembly factor 4	235273_AT	235273_AT	235273_AT	235273_AT	235273_AT	235273_AT	235273_AT	235273_AT	235273_AT	0.0389	-1.123	3.74e-05	-1.302	0.328	-1.091	0.628	1.008	0.847	1.017	0.328	-1.065	0.997	1	0.73	1.024	0.79	-1.061	Nucleus	other			161582	67685	363096
DNAH12	dynein axonemal heavy chain 12	243802_AT	243802_AT	243802_AT	243802_AT	243802_AT	243802_AT	243802_AT	243802_AT	243802_AT	0.916	1.022	3.54e-06	-1.767	0.292	1.164	0.683	1.038	0.113	-1.206	0.222	-1.116	0.707	1.043	0.224	-1.2	0.119	-1.147	Cytoplasm	other			201625	110083	252959
DNAJA1	DnaJ heat shock protein family (Hsp40) member A1	200880_AT	200880_AT	200880_AT	200880_AT	200880_AT	200880_AT	200880_AT	200880_AT	200880_AT	0.889	1.03	9.91e-07	-1.335	0.293	-1.015	0.495	1.007	0.000778	-1.138	0.345	1.037	0.856	1.035	0.539	-1.056	0.48	-1.036	Nucleus	other			3301	15502	65028
DNAJA2	DnaJ heat shock protein family (Hsp40) member A2	209157_AT	209157_AT	209157_AT	209157_AT	209157_AT	209157_AT	209157_AT	209157_AT	209157_AT	0.341	-1.036	4.71e-05	-1.29	0.00617	-1.177	0.774	1.001	0.0509	-1.077	0.913	-1.012	0.986	-1.001	0.745	1.013	0.75	-1.018	Nucleus	enzyme			10294	56445	84026
DNAJA3	DnaJ heat shock protein family (Hsp40) member A3	205963_S_AT	205963_S_AT	205963_S_AT	205963_S_AT	205963_S_AT	205963_S_AT	205963_S_AT	205963_S_AT	205963_S_AT	0.621	-1.017	1.25e-05	-1.151	0.533	-1.014	0.686	1.02	0.0017	-1.099	0.522	-1.013	0.35	1.016	0.944	1.009	0.662	1.031	Cytoplasm	other			9093	83945	360481
DNAJB1	DnaJ heat shock protein family (Hsp40) member B1	200666_S_AT	200666_S_AT	200666_S_AT	200666_S_AT	200664_S_AT	200664_S_AT	200664_S_AT	200666_S_AT	200664_S_AT	0.0434	1.579	0.0102	2.172	0.00113	2.135	0.888	1.381	0.251	1.424	0.261	1.682	0.239	-1.15	0.447	-1.064	0.668	-1.048	Nucleus	transcription regulator			3337	81489	361384
DNAJB14	DnaJ heat shock protein family (Hsp40) member B14	222850_S_AT	222850_S_AT	222850_S_AT	222850_S_AT	222850_S_AT	222850_S_AT	222850_S_AT	222850_S_AT	222850_S_AT	0.0344	-1.194	0.0426	-1.228	0.0403	-1.095	0.708	1.032	0.616	-1.137	0.85	1.026	0.697	-1.026	0.297	1.01	0.981	1.058	Cytoplasm	enzyme			79982	70604	499716
DNAJC12	DnaJ heat shock protein family (Hsp40) member C12	223721_S_AT	223721_S_AT	223721_S_AT	223722_AT	223721_S_AT	218976_AT	223722_AT	223722_AT	223722_AT	0.205	-1.072	2.14e-05	-1.399	0.0216	-1.155	0.0229	1.07	0.00963	-1.16	0.0921	1.079	0.00143	1.119	0.0287	1.126	0.0786	1.093	Other	other			56521	30045	619393
DNAJC15	DnaJ heat shock protein family (Hsp40) member C15	227808_AT	227808_AT	227808_AT	227808_AT	227808_AT	227808_AT	227808_AT	227808_AT	227808_AT	0.91	1.011	0.00976	-1.238	0.416	-1.075	0.819	-1.008	0.915	-1.026	0.6	-1.05	0.304	1.024	0.117	1.062	0.705	-1.002	Cytoplasm	other			29103	66148	290370
DNAJC19	DnaJ heat shock protein family (Hsp40) member C19	225359_AT	225359_AT	225358_AT	225359_AT	225359_AT	225359_AT	225359_AT	225359_AT	225358_AT	0.0331	-1.124	2.2e-06	-1.35	0.00243	-1.144	0.388	-1.032	0.0672	-1.08	0.755	1.015	0.574	-1.027	0.716	-1.03	0.525	-1.028	Cytoplasm	other			131118	100503724|67713
DNAJC27	DnaJ heat shock protein family (Hsp40) member C27	223504_AT	223504_AT	223504_AT	223504_AT	223504_AT	223504_AT	223504_AT	223504_AT	223504_AT	0.0609	-1.075	4.66e-06	-1.267	0.0098	-1.117	0.27	-1.025	0.00904	-1.117	0.538	-1.01	0.585	-1.009	0.0204	-1.098	0.432	-1.056	Cytoplasm	enzyme			51277	217378	298859
DNAJC28	DnaJ heat shock protein family (Hsp40) member C28	220372_AT	220372_AT	220372_AT	220372_AT	220372_AT	220372_AT	220372_AT	220372_AT	220372_AT	2.83e-08	-1.259	0.00353	-1.118	0.269	-1.037	0.0187	-1.083	0.127	-1.048	0.421	-1.024	0.00522	-1.122	0.053	-1.07	0.168	-1.044	Other	other			54943	246738	360699
DNAJC3	DnaJ heat shock protein family (Hsp40) member C3	225284_AT	225284_AT	225284_AT	225284_AT	225284_AT	225284_AT	225284_AT	225284_AT	225284_AT	0.00122	1.129	0.0358	1.094	0.951	1.042	0.00653	1.11	0.0987	1.06	0.287	-1.017	0.569	-1.025	0.649	1.032	0.944	-1.006	Cytoplasm	other			5611	100037258	63880
DNAJC30	DnaJ heat shock protein family (Hsp40) member C30	223367_AT	223367_AT	223367_AT	223367_AT	223367_AT	223367_AT	223367_AT	223367_AT	223367_AT	0.0933	-1.069	2.17e-09	-1.289	0.0421	-1.109	0.0906	-1.062	0.0236	-1.058	0.6	-1.022	0.788	-1	0.861	1.003	0.369	-1.042	Cytoplasm	other			84277	66114	368190
DNAJC5	DnaJ heat shock protein family (Hsp40) member C5	224612_S_AT	224612_S_AT	224612_S_AT	224612_S_AT	224612_S_AT	224612_S_AT	224612_S_AT	224612_S_AT	224612_S_AT	0.15	-1.062	0.00274	-1.224	0.0042	-1.107	0.107	-1.064	0.0436	-1.055	0.769	-1.011	0.667	-1.022	0.95	1.002	0.867	-1.012	Plasma Membrane	other			80331	13002	79130
DNAJC9	DnaJ heat shock protein family (Hsp40) member C9	213092_X_AT	213092_X_AT	213092_X_AT	213092_X_AT	213092_X_AT	213092_X_AT	213092_X_AT	213092_X_AT	213092_X_AT	0.507	-1.035	9.56e-07	-1.318	0.000345	-1.177	0.123	1.065	0.0435	-1.078	0.191	-1.039	0.865	-1.003	0.863	-1.023	0.701	1.03	Nucleus	other			23234	108671	364240
DNASE1L1	deoxyribonuclease 1 like 1	203912_S_AT	203912_S_AT	203912_S_AT	203912_S_AT	203912_S_AT	203912_S_AT	203912_S_AT	203912_S_AT	203912_S_AT	0.012	-1.136	0.000171	-1.208	0.287	-1.07	0.335	-1.044	0.187	-1.074	0.761	1.014	0.478	1.033	0.19	-1.071	0.697	-1.022	Cytoplasm	enzyme			1774	69537	363522
DNASE2	deoxyribonuclease 2, lysosomal	209831_X_AT	209831_X_AT	209831_X_AT	209831_X_AT	209831_X_AT	209831_X_AT	209831_X_AT	209831_X_AT	209831_X_AT	0.0229	1.076	0.00307	1.075	0.0719	1.05	0.629	1.01	0.0138	1.044	0.683	-1.002	0.232	-1.042	0.412	1.011	0.762	-1.003	Cytoplasm	enzyme			1777	13423	171575
DNM1L	dynamin 1 like	203105_S_AT	203105_S_AT	203105_S_AT	203105_S_AT	203105_S_AT	226154_AT	226154_AT	203105_S_AT	226154_AT	0.0779	-1.126	0.000162	-1.398	0.0717	-1.139	0.438	-1.023	0.0887	-1.113	0.696	-1.015	0.694	1.012	0.547	1.042	0.416	-1.032	Cytoplasm	enzyme			10059	74006	114114
DNM3	dynamin 3	209839_AT	209839_AT	209839_AT	209839_AT	209839_AT	209839_AT	209839_AT	209839_AT	209839_AT	0.671	1.02	1.14e-10	-1.247	0.00346	-1.119	0.296	1.042	0.0521	-1.02	0.289	-1.023	0.372	1.028	0.512	1.006	0.498	1.038	Cytoplasm	enzyme			26052	103967	171574
DNTTIP1	deoxynucleotidyltransferase terminal interacting protein 1	224825_AT	224825_AT	224825_AT	224825_AT	224825_AT	224825_AT	224825_AT	224825_AT	224825_AT	0.182	-1.046	4e-06	-1.191	0.809	-1.01	0.495	-1.018	0.0153	-1.079	0.302	-1.027	0.936	1.002	0.463	-1.026	0.514	-1.01	Nucleus	ligand-dependent nuclear receptor			116092	76233	171437
DOC2A	double C2 domain alpha	205744_AT	205744_AT	205744_AT	205744_AT	205744_AT	205744_AT	205744_AT	205744_AT	205744_AT	0.0658	-1.118	3.68e-05	-1.274	0.892	-1.034	0.0304	-1.12	0.00199	-1.176	0.795	-1.036	0.584	1.027	0.353	1.021	0.773	-1.043	Cytoplasm	transporter			8448	13446	65031
DOCK3	dedicator of cytokinesis 3	213482_AT	213482_AT	213482_AT	213482_AT	213482_AT	213482_AT	213482_AT	213482_AT	213482_AT	0.24	-1.056	0.00506	-1.111	0.000563	-1.124	0.948	-1.018	0.468	-1.015	0.448	-1.036	0.281	1.043	0.261	1.041	0.599	1.013	Cytoplasm	other			1795	208869	315992
DOCK6	dedicator of cytokinesis 6	222004_S_AT	222004_S_AT	222004_S_AT	222004_S_AT	222004_S_AT	222004_S_AT	222004_S_AT	222004_S_AT	222004_S_AT	0.673	-1.011	0.252	1.038	0.465	-1.002	0.000596	-1.122	0.117	1.056	0.938	-1.001	0.0139	-1.076	0.0226	1.118	0.392	-1.044	Cytoplasm	other			57572	319899	367039
DOCK7	dedicator of cytokinesis 7	225384_AT	225384_AT	225384_AT	225384_AT	225384_AT	225384_AT	225384_AT	225384_AT	225384_AT	0.00188	1.214	0.0382	-1.114	0.139	-1.069	0.00117	1.223	0.717	-1.037	0.79	-1.051	0.946	-1.009	0.233	-1.035	0.187	-1.087	Plasma Membrane	other			85440	67299	313388
DOHH	deoxyhypusine hydroxylase	210030_AT	210030_AT	210030_AT	210030_AT	210030_AT	210030_AT	210030_AT	210030_AT	210030_AT	0.286	-1.053	0.0725	1.085	0.769	1.031	0.0354	-1.094	0.0108	1.124	0.432	-1.025	0.00286	-1.083	0.0154	1.119	0.151	-1.045	Cytoplasm	enzyme			83475	102115	314644
DOK5	docking protein 5	1554863_S_AT	1554863_S_AT	214844_S_AT	1554863_S_AT	1554863_S_AT	214844_S_AT	1554863_S_AT	1554863_S_AT	214844_S_AT	0.0845	-1.061	6.28e-08	-1.219	1.49e-07	-1.222	0.125	-1.039	0.0741	-1.032	0.00275	-1.133	0.296	-1.033	0.211	1.019	0.00211	-1.161	Plasma Membrane	other			55816	76829	502694
DOK6	docking protein 6	241729_AT	241729_AT	241729_AT	241729_AT	241729_AT	241729_AT	241729_AT	241729_AT	241729_AT	0.137	-1.143	0.251	-1.054	0.000613	-1.267	0.9	-1.015	0.0147	1.136	0.724	1.033	0.524	-1.032	0.115	1.16	0.91	-1.049	Cytoplasm	other			220164	623279	498898
DPAGT1	dolichyl-phosphate N-acetylglucosaminephosphotransferase 1	209509_S_AT	209509_S_AT	209509_S_AT	209509_S_AT	209509_S_AT	209509_S_AT	209509_S_AT	209509_S_AT	209509_S_AT	0.66	-1.015	0.0164	-1.054	0.0251	-1.054	0.0985	1.065	0.317	1.023	0.847	-1.009	0.844	1.012	0.933	-1.005	0.906	-1.006	Cytoplasm	enzyme			1798	13478	300668
DPCD	deleted in primary ciliary dyskinesia homolog (mouse)	226009_AT	1553976_A_AT	1553976_A_AT	226009_AT	1553976_A_AT	226009_AT	1553976_A_AT	1553976_A_AT	1553976_A_AT	0.112	-1.097	0.00156	-1.247	0.0152	-1.146	0.172	-1.061	0.469	-1.038	0.81	-1.025	0.405	1.041	0.551	-1.002	0.693	-1.096	Nucleus	other			25911	226162
DPH5	diphthamide biosynthesis 5	224060_S_AT	224060_S_AT	224060_S_AT	224060_S_AT	224060_S_AT	224060_S_AT	224060_S_AT	224060_S_AT	224060_S_AT	0.785	1.025	0.00055	-1.284	0.863	-1.016	0.424	1.089	0.322	-1.066	0.773	1.06	0.828	-1.016	0.953	-1.017	0.82	-1.045	Cytoplasm	enzyme			51611	69740	295394
DPY19L2P2	DPY19L2 pseudogene 2	215143_AT	215143_AT	215143_AT	215143_AT	215143_AT	215143_AT	215143_AT	215143_AT	215143_AT	0.91	1.004	0.0244	-1.127	1.06e-05	-1.22	0.991	1.006	0.395	1.05	0.783	-1.012	0.338	1.047	0.258	1.029	0.83	-1.059	Other	other			349152
DPY19L3	dpy-19 like 3 (C. elegans)	225633_AT	225633_AT	225633_AT	225633_AT	225633_AT	225633_AT	225633_AT	225633_AT	225633_AT	2.85e-06	1.261	0.909	1.029	0.88	1.038	0.000219	1.16	0.169	1.063	0.56	-1.013	0.891	-1.012	0.462	1.069	0.414	-1.033	Other	other			147991	233115	308519
DPY30	dpy-30, histone methyltransferase complex regulatory subunit	1555522_S_AT	224129_S_AT	1555522_S_AT	1555522_S_AT	224129_S_AT	219065_S_AT	219065_S_AT	1555522_S_AT	219065_S_AT	0.222	-1.062	8.47e-06	-1.17	0.000331	-1.183	0.676	-1.032	0.0453	-1.039	0.0122	-1.102	0.648	1.022	0.799	1.036	0.283	-1.051	Nucleus	enzyme			84661	66310	286897
DR1	down-regulator of transcription 1	209188_X_AT	216652_S_AT	216652_S_AT	209188_X_AT	209188_X_AT	209187_AT	209188_X_AT	209188_X_AT	209187_AT	0.0521	-1.14	4.15e-05	-1.434	0.106	-1.172	0.17	-1.086	0.0461	-1.085	0.904	1.022	0.545	-1.064	0.24	-1.079	0.285	-1.058	Nucleus	transcription regulator			1810	13486	100910207|289881
DRAM1	DNA damage regulated autophagy modulator 1	218627_AT	241992_AT	218627_AT	218627_AT	241992_AT	218627_AT	218627_AT	218627_AT	218627_AT	0.0204	1.159	6.74e-09	-1.251	0.0119	1.153	0.0027	1.149	0.0105	-1.093	0.315	1.088	0.0246	1.135	0.371	1.032	0.118	1.1	Cytoplasm	other			55332	71712	679937
DRD1	dopamine receptor D1	214652_AT	214652_AT	214652_AT	214652_AT	214652_AT	214652_AT	214652_AT	214652_AT	214652_AT	0.0822	-1.148	0.563	-1.091	9.93e-07	-1.423	0.673	1.02	0.978	1.013	0.312	-1.089	0.255	-1.085	0.0607	1.204	0.543	-1.114	Plasma Membrane	G-protein coupled receptor		carbidopa/entacapone/levodopa, iloperidone, asenapine, rotigotine, acetophenazine, zuclopenthixol, pipothiazine, carbidopa/levodopa, chloropromazine, flupenthixol, chlorprothixene, trifluoperazine, fluphenazine, pimozide, clozapine, haloperidol, fenoldopam, fluoxetine/olanzapine, fluphenazine decanoate, thiothixene, amitriptyline/perphenazine, haloperidol decanoate, trimethobenzamide, fluphenazin…	1812	13488	24316
DRD3	dopamine receptor D3	214559_AT	214559_AT	214559_AT	214559_AT	214559_AT	214559_AT	214559_AT	214559_AT	214559_AT	0.422	1.042	0.0285	1.087	0.203	1.054	0.708	-1.018	0.181	1.056	0.674	1.017	0.942	1.005	0.468	1.029	0.0107	-1.061	Plasma Membrane	G-protein coupled receptor	unspecified application	paliperidone, carbidopa/entacapone/levodopa, iloperidone, asenapine, abaperidone, PNU 170413, cariprazine, rotigotine, brexpiprazole, carbidopa/levodopa, domperidone, chlorprothixene, trifluoperazine, fluphenazine, pimozide, clozapine, haloperidol, fluoxetine/olanzapine, fluphenazine decanoate, thiothixene, amitriptyline/perphenazine, haloperidol decanoate, trimethobenzamide, fluphenazine enantha…	1814	13490	29238
DRP2	dystrophin related protein 2	207648_AT	207648_AT	207648_AT	207648_AT	207648_AT	207648_AT	207648_AT	207648_AT	207648_AT	0.0112	-1.129	0.119	1.044	0.258	-1.038	0.00108	-1.207	0.633	-1.008	0.934	-1.002	0.674	-1.015	0.812	-1.011	0.0777	-1.086	Plasma Membrane	other			1821	13497	66027
DSC2	desmocollin 2	226817_AT	226817_AT	226817_AT	226817_AT	226817_AT	226817_AT	226817_AT	226817_AT	226817_AT	0.0194	1.195	0.00113	1.226	0.0376	1.076	0.858	1.029	0.00687	1.085	0.97	1.006	0.307	1.038	0.857	-1.024	0.665	-1.028	Plasma Membrane	other	unspecified application		1824	13506	291760
DSTN	destrin, actin depolymerizing factor	201022_S_AT	201022_S_AT	201022_S_AT	201022_S_AT	201022_S_AT	201022_S_AT	201022_S_AT	201022_S_AT	201022_S_AT	0.246	-1.041	3.13e-10	-1.328	0.00995	-1.108	0.486	-1.016	0.000995	-1.12	0.404	-1.008	0.965	-1.003	0.845	-1.037	0.722	-1.012	Cytoplasm	other			11034	56431
DTD1	D-tyrosyl-tRNA deacylase 1	234107_S_AT	234107_S_AT	234107_S_AT	234107_S_AT	234107_S_AT	234107_S_AT	234107_S_AT	234107_S_AT	234107_S_AT	0.0784	-1.057	2.95e-07	-1.223	0.0776	-1.082	0.669	1.012	0.0174	-1.056	0.688	1.005	0.787	1.002	0.459	-1.033	0.958	1.001	Cytoplasm	enzyme			92675	66044	362227
DTD2	D-tyrosyl-tRNA deacylase 2 (putative)	1553801_A_AT	1553801_A_AT	1553801_A_AT	1553801_A_AT	1553801_A_AT	1553801_A_AT	1553801_A_AT	1553801_A_AT	1553801_A_AT	0.117	-1.074	0.00267	-1.207	0.0333	-1.17	0.758	1.041	0.899	-1.006	0.629	-1.026	0.186	-1.061	0.672	1.022	0.484	-1.012	Other	other			112487	328092	366619
DTL	denticleless E3 ubiquitin protein ligase homolog	218585_S_AT	218585_S_AT	218585_S_AT	218585_S_AT	218585_S_AT	218585_S_AT	218585_S_AT	218585_S_AT	218585_S_AT	0.00111	-1.095	0.0237	-1.062	0.0139	-1.074	0.892	-1.008	0.826	1.015	0.301	-1.034	0.0244	-1.078	0.527	-1.012	0.0215	-1.077	Nucleus	other			51514	76843	305073
DTNA	dystrobrevin alpha	205741_S_AT	205741_S_AT	205741_S_AT	205741_S_AT	210611_S_AT	205741_S_AT	205741_S_AT	205741_S_AT	205741_S_AT	0.00265	1.802	0.92	1.655	0.0126	2.087	0.47	1.095	0.349	-1.098	0.323	-1.064	0.322	-1.12	0.0356	-1.086	0.139	-1.158	Plasma Membrane	other	unspecified application		1837	13527	307548
DTNBP1	dystrobrevin binding protein 1	223446_S_AT	223446_S_AT	223446_S_AT	223446_S_AT	223446_S_AT	223446_S_AT	223446_S_AT	223446_S_AT	223446_S_AT	0.319	-1.089	0.00442	-1.274	0.0437	-1.099	0.473	-1.059	0.818	-1.003	0.856	1.021	0.933	-1.019	0.283	1.097	0.953	-1.044	Plasma Membrane	other	diagnosis		84062	94245	641528
DUSP14	dual specificity phosphatase 14	203367_AT	203367_AT	203367_AT	203367_AT	203367_AT	203367_AT	203367_AT	203367_AT	203367_AT	0.194	-1.059	0.000224	-1.226	0.0411	-1.095	0.952	1.001	0.029	-1.125	0.71	-1.049	0.635	1.035	0.0826	-1.092	0.216	-1.109	Other	phosphatase			11072	56405	365977|360580
DUSP22	dual specificity phosphatase 22	226440_AT	226440_AT	226440_AT	226440_AT	226440_AT	226440_AT	226440_AT	226440_AT	226440_AT	0.128	-1.067	0.000786	-1.206	0.162	-1.087	0.157	-1.052	0.0279	-1.094	0.881	-1.006	0.656	-1.009	0.819	-1.023	0.19	1.066	Cytoplasm	phosphatase			56940	105352	361242
DUSP7	dual specificity phosphatase 7	214793_AT	214793_AT	214793_AT	214793_AT	214793_AT	214793_AT	214793_AT	214793_AT	214793_AT	0.00573	-1.145	0.82	-1.021	0.337	-1.031	0.00434	-1.145	0.447	-1.014	0.0748	-1.086	0.75	-1.002	0.108	1.092	0.429	1.051	Cytoplasm	phosphatase			1849	235584	300980
DUT	deoxyuridine triphosphatase	208955_AT	208955_AT	208955_AT	208955_AT	208955_AT	208955_AT	208955_AT	208955_AT	208955_AT	0.775	-1.004	0.00267	-1.186	0.0917	-1.119	0.196	1.071	0.582	1.023	0.861	-1.004	0.0427	1.104	0.629	1.005	0.369	1.028	Nucleus	enzyme		TAS-114	1854	110074	497778
DYNC1H1	dynein cytoplasmic 1 heavy chain 1	229115_AT	229115_AT	211928_AT	229115_AT	229115_AT	229115_AT	211928_AT	229115_AT	229115_AT	0.0372	-1.134	5.83e-05	-1.31	0.000979	-1.11	0.0751	1.117	0.00741	-1.176	0.409	1.049	0.449	1.025	0.129	-1.095	0.333	1.08	Cytoplasm	peptidase			1778	13424	29489
DYNC1I1	dynein cytoplasmic 1 intermediate chain 1	205348_S_AT	205348_S_AT	205348_S_AT	205348_S_AT	205348_S_AT	205348_S_AT	205348_S_AT	205348_S_AT	205348_S_AT	0.356	-1.052	6.2e-06	-1.398	0.000291	-1.22	0.639	-1.009	0.0595	-1.103	0.66	-1.006	0.364	1.059	0.48	1.035	0.954	-1.003	Cytoplasm	other			1780	13426	29564
DYNC1LI1	dynein cytoplasmic 1 light intermediate chain 1	222479_S_AT	217976_S_AT	217976_S_AT	222479_S_AT	222479_S_AT	222479_S_AT	222479_S_AT	222479_S_AT	217976_S_AT	0.00366	-1.157	2.55e-07	-1.399	0.00443	-1.199	0.14	-1.044	0.000544	-1.155	0.117	-1.051	0.163	-1.046	0.813	1.024	0.664	-1.058	Cytoplasm	other			51143	235661	252902
DYNLL1	dynein light chain LC8-type 1	200703_AT	200703_AT	200703_AT	200703_AT	200703_AT	200703_AT	200703_AT	200703_AT	200703_AT	0.988	1.001	1.68e-07	-1.217	0.251	-1.043	0.641	-1.008	0.00534	-1.079	0.719	-1.006	0.979	1.01	0.261	-1.024	0.152	-1.056	Cytoplasm	other			8655	56455	58945
DYRK1B	dual specificity tyrosine phosphorylation regulated kinase 1B	217270_S_AT	217270_S_AT	217270_S_AT	217270_S_AT	217270_S_AT	217270_S_AT	217270_S_AT	217270_S_AT	217270_S_AT	0.116	-1.069	0.00349	-1.126	0.908	1.015	0.652	1.023	0.56	-1.023	0.632	1.021	0.00767	1.14	0.436	1.041	0.275	-1.051	Nucleus	kinase			9149	13549	308468
DZIP3	DAZ interacting zinc finger protein 3	207232_S_AT	207232_S_AT	207232_S_AT	207232_S_AT	207232_S_AT	207232_S_AT	207232_S_AT	207232_S_AT	207232_S_AT	0.0195	-1.124	5.43e-07	-1.267	0.199	-1.095	0.118	-1.071	0.135	-1.047	0.673	1.002	0.464	-1.037	0.304	1.005	0.71	-1.009	Cytoplasm	enzyme			9666	224170	303963
E2F1	E2F transcription factor 1	2028_S_AT	2028_S_AT	2028_S_AT	2028_S_AT	2028_S_AT	2028_S_AT	2028_S_AT	2028_S_AT	2028_S_AT	0.293	-1.041	0.61	-1	0.671	1.019	0.000123	-1.129	0.36	-1.025	0.307	-1.031	0.103	-1.056	0.195	-1.055	0.998	-1.001	Nucleus	transcription regulator	disease progression,prognosis		1869	13555	399489
E2F3	E2F transcription factor 3	203692_S_AT	203692_S_AT	203692_S_AT	203692_S_AT	203692_S_AT	203692_S_AT	203692_S_AT	203692_S_AT	203692_S_AT	0.00831	-1.131	0.0169	1.153	0.343	1.081	0.0249	-1.108	0.0519	1.108	0.959	1.01	0.0728	-1.081	0.0448	1.079	0.324	-1.018	Nucleus	transcription regulator	unspecified application		1871	13557	291105
EAF1	ELL associated factor 1	226952_AT	226952_AT	226952_AT	226952_AT	226952_AT	226952_AT	226952_AT	226952_AT	226952_AT	0.69	1.002	0.000263	-1.242	0.00057	-1.195	0.736	1.01	0.209	-1.028	0.265	-1.018	0.713	-1.002	0.68	1.024	0.751	1.005	Nucleus	transcription regulator			85403	74427	306261
EAPP	E2F associated phosphoprotein	202623_AT	202623_AT	202623_AT	202623_AT	202623_AT	202623_AT	202623_AT	202623_AT	202623_AT	0.9	1.028	1.15e-07	-1.251	0.0411	-1.11	0.949	1.022	0.0337	-1.055	0.29	-1.039	0.529	1.039	0.604	-1.011	0.963	-1.013	Cytoplasm	other			55837	66266	299043
EBI3	Epstein-Barr virus induced 3	219424_AT	219424_AT	219424_AT	219424_AT	219424_AT	219424_AT	219424_AT	219424_AT	219424_AT	0.86	1.092	2.47e-05	1.261	0.128	1.111	0.0949	-1.086	0.245	1.056	0.474	1.036	0.724	-1.016	0.905	1.01	0.525	-1.013	Extracellular Space	cytokine			10148	50498	680609
EBNA1BP2	EBNA1 binding protein 2	201323_AT	201323_AT	201323_AT	201323_AT	201323_AT	201323_AT	201323_AT	201323_AT	201323_AT	0.305	-1.081	7.78e-06	-1.261	0.000174	-1.18	0.999	1.003	0.193	-1.039	0.713	-1.006	0.922	-1.01	0.892	-1.02	0.778	-1.041	Nucleus	other			10969	69072	100912375|114021
EBP	emopamil binding protein (sterol isomerase)	213787_S_AT	213787_S_AT	213787_S_AT	213787_S_AT	213787_S_AT	213787_S_AT	213787_S_AT	213787_S_AT	213787_S_AT	0.109	-1.082	1.23e-05	-1.315	0.0259	-1.121	0.199	-1.048	0.016	-1.102	0.261	-1.057	0.673	-1.026	0.88	1.026	0.557	-1.027	Cytoplasm	enzyme		SR 31747	10682	13595	117278
ECE1	endothelin converting enzyme 1	201749_AT	201749_AT	201749_AT	201750_S_AT	201749_AT	201749_AT	201750_S_AT	201750_S_AT	201750_S_AT	0.0183	1.087	0.00163	1.153	0.0224	1.123	0.17	-1.049	0.185	1.053	0.631	1.029	0.0397	-1.076	0.525	1.036	0.43	-1.019	Plasma Membrane	peptidase			1889	230857	94204
ECHDC1	ethylmalonyl-CoA decarboxylase 1	233124_S_AT	219974_X_AT	219974_X_AT	233124_S_AT	223088_X_AT	219974_X_AT	233124_S_AT	219974_X_AT	219974_X_AT	0.00962	-1.13	0.000208	-1.292	0.0376	-1.17	0.136	-1.043	0.0736	-1.072	0.904	1.019	0.636	-1.017	0.364	-1.04	0.912	-1.008	Cytoplasm	enzyme			55862	52665	361465
ECHDC3	enoyl-CoA hydratase domain containing 3	219298_AT	219298_AT	219298_AT	219298_AT	219298_AT	219298_AT	219298_AT	219298_AT	219298_AT	0.238	1.1	0.000164	1.388	0.00304	1.248	0.742	1.024	0.0125	1.371	0.52	1.039	0.902	1.004	0.0784	1.137	0.367	1.064	Cytoplasm	enzyme			79746	67856	684538
ECHS1	enoyl-CoA hydratase, short chain 1	201135_AT	201135_AT	201135_AT	201135_AT	201135_AT	201135_AT	201135_AT	201135_AT	201135_AT	0.413	-1.026	7.58e-07	-1.225	0.668	-1.033	0.969	1.007	0.0341	-1.079	0.82	-1.009	0.759	-1.008	0.624	-1.026	0.91	1.01	Cytoplasm	enzyme			1892	93747	140547|100911186
ECM1	extracellular matrix protein 1	209365_S_AT	209365_S_AT	209365_S_AT	209365_S_AT	209365_S_AT	209365_S_AT	209365_S_AT	209365_S_AT	209365_S_AT	0.206	-1.053	1.66e-06	-1.184	0.966	-1.005	0.0346	-1.065	0.012	-1.09	0.991	1.064	0.232	-1.032	2.17e-06	-1.186	0.728	1.012	Extracellular Space	transporter	diagnosis		1893	13601	116662
ECSCR	endothelial cell surface expressed chemotaxis and apoptosis regulator	227780_S_AT	227780_S_AT	227780_S_AT	227780_S_AT	227780_S_AT	227780_S_AT	227780_S_AT	227780_S_AT	227780_S_AT	0.00191	-1.126	0.0232	1.099	0.187	1.084	0.0222	-1.121	0.527	1.017	0.911	1.082	0.873	1.012	0.454	-1.025	0.53	1.043	Other	other			641700	68545	689248
ECT2	epithelial cell transforming 2	219787_S_AT	219787_S_AT	219787_S_AT	219787_S_AT	219787_S_AT	219787_S_AT	219787_S_AT	219787_S_AT	219787_S_AT	0.236	-1.063	0.000146	-1.222	0.000333	-1.226	0.0661	1.113	0.273	-1.042	0.0535	-1.071	0.049	1.081	0.103	1.086	0.926	-1.05	Cytoplasm	other			1894	13605	361921
EDF1	endothelial differentiation related factor 1	209059_S_AT	209059_S_AT	209059_S_AT	209059_S_AT	209059_S_AT	209059_S_AT	209059_S_AT	209059_S_AT	209059_S_AT	0.201	-1.048	4.71e-05	-1.194	0.0141	-1.084	0.806	-1.002	0.319	-1.023	0.74	-1	0.959	-1.01	0.804	-1.004	0.761	1.001	Nucleus	transcription regulator			8721	59022	296570
EDIL3	EGF like repeats and discoidin domains 3	225275_AT	225275_AT	225275_AT	225275_AT	225275_AT	225275_AT	225275_AT	225275_AT	225275_AT	0.764	1.015	0.0126	-1.092	0.0399	-1.067	0.411	1.063	0.0238	-1.071	0.524	1.026	0.121	1.097	0.756	1.024	0.0643	1.119	Extracellular Space	other			10085	13612	688400
EDN3	endothelin 3	208399_S_AT	208399_S_AT	208399_S_AT	208399_S_AT	208399_S_AT	208399_S_AT	208399_S_AT	217154_S_AT	208399_S_AT	3.61e-05	-1.405	0.000628	-1.4	0.00279	-1.27	0.0398	-1.162	0.14	-1.161	0.0863	-1.093	0.12	-1.097	0.0169	-1.057	0.733	1.065	Extracellular Space	other			1908	13616	366270
EEF1AKMT2	EEF1A lysine methyltransferase 2	226634_AT	226634_AT	226634_AT	226634_AT	226634_AT	226634_AT	226634_AT	226634_AT	226634_AT	0.127	-1.133	0.0059	-1.218	0.0303	-1.133	0.818	-1.007	0.659	-1.029	0.706	1.029	0.707	-1.032	0.406	-1.06	0.868	-1.012	Cytoplasm	enzyme			399818	72096	361664
EEF1D	eukaryotic translation elongation factor 1 delta	213087_S_AT	213087_S_AT	213087_S_AT	213087_S_AT	213087_S_AT	213087_S_AT	213087_S_AT	213087_S_AT	213087_S_AT	0.0458	1.114	5.13e-06	1.348	0.15	1.096	0.562	-1.041	0.223	1.105	0.306	-1.066	0.669	-1.036	0.991	-1.017	0.981	-1.003	Cytoplasm	translation regulator			1936	66656	300033
EEF1E1	eukaryotic translation elongation factor 1 epsilon 1	213907_AT	204905_S_AT	204905_S_AT	213907_AT	204905_S_AT	204905_S_AT	213907_AT	213907_AT	213907_AT	0.00584	-1.128	3.88e-11	-1.65	0.0163	-1.184	0.0317	-1.08	5.9e-05	-1.242	0.232	-1.033	0.137	-1.044	0.0783	-1.092	0.807	-1.009	Cytoplasm	translation regulator			9521	66143	291057
EEF2K	eukaryotic elongation factor 2 kinase	225546_AT	225546_AT	225546_AT	225546_AT	225546_AT	225546_AT	225546_AT	225546_AT	225546_AT	0.0141	1.114	4.85e-05	1.273	0.568	1.027	0.181	1.062	0.0372	1.1	0.828	-1.018	0.668	-1.054	0.746	1.005	0.842	-1.027	Cytoplasm	kinase			29904	13631	25435
EFCAB7	EF-hand calcium binding domain 7	226800_AT	226800_AT	226800_AT	226800_AT	226800_AT	226800_AT	226800_AT	226800_AT	226800_AT	0.205	-1.071	0.000127	-1.217	0.000175	-1.214	0.792	1.025	0.588	-1.015	0.329	-1.05	0.809	1.017	0.258	1.074	0.377	-1.09	Extracellular Space	other			84455	230500	362549
EFNA5	ephrin A5	227955_S_AT	227955_S_AT	227955_S_AT	227955_S_AT	227955_S_AT	214036_AT	227955_S_AT	214036_AT	214036_AT	0.303	1.064	0.0169	1.14	0.196	1.083	0.177	1.088	7.56e-05	1.252	0.614	1.015	0.492	1.036	0.387	-1.037	0.217	-1.05	Plasma Membrane	kinase			1946	13640	116683
EGF	epidermal growth factor	206254_AT	206254_AT	206254_AT	206254_AT	206254_AT	206254_AT	206254_AT	206254_AT	206254_AT	0.0184	1.1	2.11e-05	1.188	0.512	1.093	0.16	1.067	0.00212	1.117	0.791	1.013	0.762	1.031	6.87e-06	1.204	0.144	-1.046	Extracellular Space	growth factor	diagnosis,efficacy,response to therapy,unspecified application		1950	13645	25313
EGFR	epidermal growth factor receptor	201984_S_AT	201984_S_AT	201984_S_AT	211607_X_AT	211607_X_AT	211607_X_AT	211607_X_AT	211607_X_AT	201984_S_AT	0.00411	1.217	0.0148	1.133	0.66	1.041	0.000733	-1.169	0.165	-1.056	0.416	-1.036	0.213	1.055	0.356	-1.043	0.287	-1.063	Plasma Membrane	kinase	diagnosis,disease progression,efficacy,prognosis,response to therapy,safety,unspecified application	cetuximab, AEE 788, panitumumab, BMS-599626, varlitinib, tesevatinib, BMS-690514, bevacizumab/erlotinib, afatinib, nimotuzumab, necitumumab, BIBX 1382BS, icotinib, MP 412, sapitinib, cetuximab/irinotecan, lapatinib/pazopanib, irinotecan/panitumumab, erlotinib/vismodegib, erlotinib/gemcitabine, JNJ-26483327, lapatinib/letrozole, capecitabine/lapatinib, bevacizumab/panitumumab, bevacizumab/cetuxima…	1956	13649	24329
EGLN1	egl-9 family hypoxia inducible factor 1	223045_AT	223045_AT	223045_AT	223045_AT	223045_AT	223045_AT	223045_AT	223045_AT	223045_AT	0.743	1.017	0.000339	1.115	0.0177	1.084	0.921	1.004	0.00546	1.099	0.198	1.044	0.374	-1.026	0.00202	1.097	0.2	1.032	Cytoplasm	enzyme	prognosis		54583	112405	308913
EGLN3	egl-9 family hypoxia inducible factor 3	219232_S_AT	219232_S_AT	219232_S_AT	219232_S_AT	219232_S_AT	219232_S_AT	219232_S_AT	219232_S_AT	219232_S_AT	0.00391	1.25	0.435	-1.086	0.342	1.058	0.00357	1.223	0.553	1.031	0.211	1.085	0.594	-1.062	0.617	-1.009	0.118	1.158	Cytoplasm	enzyme			112399	112407	54702
EGR3	early growth response 3	206115_AT	206115_AT	206115_AT	206115_AT	206115_AT	206115_AT	206115_AT	206115_AT	206115_AT	0.209	-1.087	0.00299	-1.203	6.92e-05	-1.233	0.406	-1.067	0.0146	-1.065	0.517	-1.052	0.306	-1.042	0.178	-1.018	0.599	-1.115	Nucleus	transcription regulator			1960	13655	25148
EHD2	EH domain containing 2	45297_AT	221870_AT	221870_AT	221870_AT	221870_AT	45297_AT	221870_AT	45297_AT	45297_AT	0.524	1.061	1.33e-05	1.279	0.0105	1.198	0.396	-1.044	0.18	1.067	0.776	1.079	0.757	-1.012	0.00735	-1.037	0.918	1.014	Nucleus	other			30846	259300	361512
EHF	ETS homologous factor	225645_AT	225645_AT	225645_AT	225645_AT	225645_AT	225645_AT	225645_AT	225645_AT	225645_AT	0.103	-1.141	0.000393	-1.317	0.000711	-1.398	0.996	1.075	0.269	1.007	0.017	-1.246	0.171	-1.13	0.185	-1.121	0.507	-1.108	Nucleus	transcription regulator	unspecified application		26298	13661	295965
EHMT1	euchromatic histone lysine methyltransferase 1	222873_S_AT	222873_S_AT	222873_S_AT	222873_S_AT	222873_S_AT	222873_S_AT	222873_S_AT	222873_S_AT	222873_S_AT	0.00151	-1.155	0.0957	1.058	0.412	1.039	0.877	1.004	0.846	1.02	0.862	-1.008	0.529	-1.022	0.0335	-1.076	0.435	-1.023	Nucleus	transcription regulator			79813	77683	362078
EID1	EP300 interacting inhibitor of differentiation 1	208670_S_AT	208669_S_AT	208670_S_AT	208670_S_AT	208669_S_AT	208670_S_AT	208670_S_AT	208669_S_AT	208669_S_AT	0.0446	-1.11	4.59e-07	-1.316	0.00394	-1.196	0.773	1.003	0.00694	-1.117	0.175	-1.024	0.917	-1.005	0.522	-1.016	0.711	-1.039	Nucleus	transcription regulator			23741	58521	499882
EID2	EP300 interacting inhibitor of differentiation 2	225936_AT	225936_AT	225936_AT	225936_AT	225936_AT	225936_AT	225936_AT	225936_AT	225936_AT	0.292	-1.057	2.9e-07	-1.394	0.000186	-1.24	0.835	1.012	0.00154	-1.18	0.414	-1.045	0.676	1.021	0.807	-1.026	0.713	-1.035	Nucleus	other			163126	386655	685691
EIF2AK1	eukaryotic translation initiation factor 2 alpha kinase 1	217736_S_AT	217736_S_AT	217736_S_AT	217736_S_AT	217736_S_AT	217736_S_AT	217736_S_AT	217736_S_AT	217736_S_AT	0.908	-1.003	0.0116	-1.091	0.016	-1.084	0.00874	1.051	0.182	1.028	0.169	-1.032	0.16	1.027	0.779	1.009	0.953	-1.003	Cytoplasm	kinase			27102	15467	27137
EIF2B3	eukaryotic translation initiation factor 2B subunit gamma	218488_AT	218488_AT	218488_AT	218488_AT	218488_AT	218488_AT	218488_AT	218488_AT	218488_AT	0.015	-1.094	4.21e-09	-1.261	0.0107	-1.106	0.0768	-1.065	0.00273	-1.07	0.436	-1.012	0.846	-1.017	0.862	1.011	0.819	-1.014	Cytoplasm	other			8891	108067	171145
EIF2S1	eukaryotic translation initiation factor 2 subunit alpha	201142_AT	201142_AT	201142_AT	201142_AT	201142_AT	201142_AT	201142_AT	201142_AT	201142_AT	0.00309	-1.122	5.72e-06	-1.264	0.0044	-1.2	0.136	-1.028	0.00537	-1.1	0.425	-1.029	0.481	-1.029	0.603	1.007	0.5	-1.056	Cytoplasm	translation regulator	efficacy		1965	13665	54318
EIF3A	eukaryotic translation initiation factor 3 subunit A	200596_S_AT	200597_AT	200597_AT	200597_AT	200596_S_AT	200597_AT	200596_S_AT	200596_S_AT	200596_S_AT	0.232	-1.048	0.000103	-1.156	0.0105	-1.109	0.0767	1.072	0.000549	-1.092	0.682	-1.014	0.186	1.02	0.00149	-1.094	0.395	1.047	Cytoplasm	other			8661	13669	292148
EIF3B	eukaryotic translation initiation factor 3 subunit B	236274_AT	236274_AT	236274_AT	236274_AT	236274_AT	236274_AT	236274_AT	236274_AT	236274_AT	0.656	1.019	0.00019	1.234	0.00379	1.162	0.637	-1.045	0.155	1.082	0.7	1.046	0.249	1.035	0.928	-1	0.241	1.06	Cytoplasm	translation regulator			8662	27979	288516
EIF3CL	eukaryotic translation initiation factor 3 subunit C like	210949_S_AT	210949_S_AT	210949_S_AT	210949_S_AT	210949_S_AT	210949_S_AT	210949_S_AT	210949_S_AT	210949_S_AT	0.00688	-1.267	0.000669	-1.323	0.0131	-1.214	0.238	-1.076	0.221	-1.109	0.289	-1.086	0.568	-1.028	0.804	1.02	0.325	-1.046	Other	other			728689
EIF3K	eukaryotic translation initiation factor 3 subunit K	236605_AT	221494_X_AT	212716_S_AT	236605_AT	221494_X_AT	236605_AT	221494_X_AT	221494_X_AT	236605_AT	0.0689	1.105	1.28e-10	-1.316	0.00122	-1.146	0.165	-1.034	0.00303	-1.088	0.351	-1.041	0.334	1.02	0.0777	-1.05	0.446	-1.027	Cytoplasm	translation regulator			27335	73830	292762
EIF4E	eukaryotic translation initiation factor 4E	201435_S_AT	201435_S_AT	201435_S_AT	201435_S_AT	201435_S_AT	242674_AT	201435_S_AT	201435_S_AT	201435_S_AT	0.0154	-1.134	1.06e-05	-1.406	0.193	-1.135	0.135	-1.064	0.00188	-1.167	0.92	-1.038	0.269	-1.07	0.173	-1.059	0.627	-1.062	Cytoplasm	translation regulator	prognosis		1977	13684	117045
EIF4E2	eukaryotic translation initiation factor 4E family member 2	226734_AT	226734_AT	226734_AT	226734_AT	226734_AT	226734_AT	226734_AT	226734_AT	226734_AT	0.754	-1.017	0.00252	-1.152	0.00737	-1.1	0.753	-1.012	0.629	-1.018	0.82	1.005	0.485	1.032	0.104	1.051	0.274	1.047	Cytoplasm	translation regulator			9470	26987
EIF4E3	eukaryotic translation initiation factor 4E family member 3	238461_AT	238461_AT	238461_AT	238461_AT	238461_AT	225940_AT	238461_AT	225941_AT	238461_AT	0.0795	-1.165	0.000788	-1.49	0.027	-1.276	0.14	-1.108	0.14	-1.072	0.119	-1.057	0.11	-1.143	0.633	1.029	0.591	-1.071	Cytoplasm	translation regulator			317649	66892	297481
EIF5A2	eukaryotic translation initiation factor 5A2	235296_AT	235296_AT	235296_AT	235296_AT	235296_AT	235296_AT	235296_AT	235296_AT	235296_AT	0.614	-1.053	0.00011	-1.241	0.107	-1.064	0.414	1.048	0.641	-1.003	0.56	1.047	0.111	1.088	0.692	-1.037	0.407	1.031	Cytoplasm	translation regulator			56648	208691	310261
EIF6	eukaryotic translation initiation factor 6	210213_S_AT	210213_S_AT	210213_S_AT	210213_S_AT	210213_S_AT	210213_S_AT	210213_S_AT	210213_S_AT	210213_S_AT	0.0359	-1.073	1.54e-07	-1.205	0.0533	-1.072	0.295	-1.03	0.0274	-1.049	0.512	-1.017	0.729	-1.024	0.677	1.003	0.418	-1.026	Cytoplasm	translation regulator			3692	16418	305506
ELAVL2	ELAV like RNA binding protein 2	208427_S_AT	208427_S_AT	208427_S_AT	228260_AT	208427_S_AT	208427_S_AT	208427_S_AT	228260_AT	208427_S_AT	0.111	-1.221	0.00109	-1.431	0.0182	-1.254	0.551	1.04	0.0207	-1.214	0.821	1.001	0.319	-1.076	0.238	-1.085	0.604	1.092	Cytoplasm	other			1993	15569	286973
ELAVL4	ELAV like RNA binding protein 4	206051_AT	206051_AT	206051_AT	206051_AT	206051_AT	206051_AT	206051_AT	206051_AT	206051_AT	0.24	-1.071	1.91e-05	-1.251	0.865	-1.048	0.985	-1.009	0.0441	-1.08	0.113	1.018	0.933	-1.004	0.618	-1.076	0.497	-1.008	Cytoplasm	other			1996	15572	432358
ELL	elongation factor for RNA polymerase II	204095_S_AT	204095_S_AT	204095_S_AT	204095_S_AT	204095_S_AT	204095_S_AT	204095_S_AT	204095_S_AT	204095_S_AT	0.00598	-1.129	0.0435	1.097	0.123	1.074	0.00017	-1.174	0.576	1.015	0.533	1.03	0.0249	-1.096	0.159	1.074	0.646	-1.011	Nucleus	transcription regulator			8178	13716	306347
ELL2	elongation factor for RNA polymerase II 2	226982_AT	226982_AT	226982_AT	226982_AT	226982_AT	226982_AT	226982_AT	226982_AT	226982_AT	0.597	1.042	6.19e-06	-1.307	0.951	-1.011	0.632	1.034	0.0197	-1.101	0.357	1.068	0.465	1.051	0.147	-1.031	0.014	1.154	Nucleus	transcription regulator			22936	192657	309918
ELMOD1	ELMO domain containing 1	231930_AT	231930_AT	231930_AT	1564787_AT	231930_AT	1564787_AT	1564787_AT	1564787_AT	231930_AT	0.0411	-1.113	0.00137	-1.271	0.0012	-1.157	0.000784	-1.093	0.881	-1.11	0.605	1.02	0.923	1.017	0.131	-1.068	0.453	-1.068	Other	other			55531	270162	315670
ELOB	elongin B	213877_X_AT	200085_S_AT	213877_X_AT	213877_X_AT	213877_X_AT	213877_X_AT	213877_X_AT	213877_X_AT	213877_X_AT	0.636	1.07	0.000214	-1.126	0.0843	1.133	0.0362	-1.084	0.076	-1.055	0.813	-1.005	0.303	-1.041	0.0538	-1.019	0.0766	-1.059	Nucleus	transcription regulator			6923
ELOC	elongin C	202824_S_AT	202824_S_AT	202824_S_AT	202824_S_AT	202824_S_AT	202824_S_AT	202824_S_AT	202824_S_AT	202824_S_AT	0.481	-1.014	1.39e-05	-1.239	0.00992	-1.116	0.607	1.001	0.00125	-1.128	0.777	-1.004	0.579	1.051	0.0767	-1.056	0.548	-1.036	Nucleus	transcription regulator			6921	67923	64525
ELOVL5	ELOVL fatty acid elongase 5	208788_AT	214153_AT	214153_AT	208788_AT	208788_AT	214153_AT	214153_AT	208788_AT	208788_AT	0.00162	1.261	0.186	1.091	0.00138	1.341	0.00372	1.259	0.906	1.073	0.248	1.211	0.0206	1.06	0.289	1.029	0.255	1.079	Cytoplasm	enzyme			60481	68801	171400
ELP2	elongator acetyltransferase complex subunit 2	243735_AT	243735_AT	243735_AT	243735_AT	243735_AT	235623_AT	243735_AT	243735_AT	235623_AT	0.0203	-1.226	0.000672	-1.47	0.0172	-1.239	0.417	-1.064	0.0406	-1.178	0.124	1.034	0.264	-1.099	0.762	-1.052	0.0707	1.06	Cytoplasm	other			55250	58523	307545
ELP3	elongator acetyltransferase complex subunit 3	221094_S_AT	221094_S_AT	221094_S_AT	221094_S_AT	221094_S_AT	221094_S_AT	221094_S_AT	221094_S_AT	221094_S_AT	0.0458	-1.1	8.32e-06	-1.231	0.491	1.022	0.438	-1.021	0.0736	-1.053	0.702	1.049	0.337	-1.039	0.962	1.015	0.64	1.022	Nucleus	enzyme			55140	74195	100362548
ELP6	elongator acetyltransferase complex subunit 6	229863_S_AT	229863_S_AT	229863_S_AT	229863_S_AT	229863_S_AT	229863_S_AT	229863_S_AT	229863_S_AT	223277_AT	0.0788	-1.075	6.58e-05	-1.265	0.0158	-1.122	0.139	-1.07	0.416	-1.04	0.651	-1.004	0.846	-1.026	0.742	-1.032	0.926	-1.002	Other	other			54859	72341	363150
EMB	embigin	226789_AT	226789_AT	226789_AT	226789_AT	226789_AT	226789_AT	226789_AT	226789_AT	226789_AT	0.77	-1.012	1.67e-06	-1.24	0.704	-1.029	0.863	-1.01	0.0243	-1.127	0.816	1.007	0.639	-1.027	0.564	-1.035	0.701	1.014	Plasma Membrane	transporter			133418	13723	114511
EMC3	ER membrane protein complex subunit 3	228775_AT	228775_AT	228775_AT	217882_AT	217882_AT	217882_AT	228775_AT	217882_AT	217882_AT	0.0386	-1.091	9.6e-08	-1.332	0.0838	-1.088	0.384	-1.024	0.0067	-1.099	0.872	1.025	0.245	1.054	0.458	-1.021	0.859	-1.012	Nucleus	other			55831	66087	312640
EMC4	ER membrane protein complex subunit 4	223043_AT	223043_AT	223043_AT	223857_X_AT	223043_AT	223043_AT	223043_AT	223043_AT	223043_AT	0.375	-1.044	1.62e-07	-1.376	0.00122	-1.202	0.946	-1.004	0.00697	-1.104	0.326	-1.034	0.5	1.014	0.585	-1.024	0.684	-1.04	Cytoplasm	other			51234	68032	296049
EMC7	ER membrane protein complex subunit 7	217898_AT	217898_AT	217898_AT	217898_AT	217898_AT	217898_AT	217898_AT	217898_AT	217898_AT	0.539	1.033	1.5e-05	-1.212	0.0602	-1.068	0.668	1.027	0.0406	-1.076	0.44	-1.02	0.698	-1.002	0.977	-1.021	0.584	-1.012	Cytoplasm	other			56851	73024	296050
EML1	echinoderm microtubule associated protein like 1	204796_AT	204796_AT	204796_AT	204797_S_AT	204796_AT	204796_AT	204796_AT	204796_AT	204796_AT	0.356	-1.055	0.00714	-1.189	0.00304	-1.267	0.834	-1.014	0.522	-1.036	0.428	-1.023	0.883	1.018	0.235	1.079	0.72	-1.018	Cytoplasm	other			2009	68519	362783
EMP1	epithelial membrane protein 1	201324_AT	201324_AT	201324_AT	201324_AT	201325_S_AT	229011_AT	201324_AT	201324_AT	201324_AT	0.000383	1.845	0.00137	1.46	0.0104	1.832	0.113	1.295	0.169	1.211	0.0414	1.075	0.921	1.072	0.948	-1.37	0.476	-1.102	Plasma Membrane	other			2012	13730	25314
EMP2	epithelial membrane protein 2	204975_AT	204975_AT	204975_AT	204975_AT	204975_AT	204975_AT	204975_AT	204975_AT	204975_AT	0.0826	1.102	0.00041	1.262	0.0137	1.232	0.891	-1.008	0.127	1.068	0.695	1.098	0.663	-1.016	0.264	-1.028	0.304	1.071	Plasma Membrane	other			2013	13731	360468
EMX2OS	EMX2 opposite strand/antisense RNA	232531_AT	232531_AT	232531_AT	232531_AT	232531_AT	232531_AT	232531_AT	232531_AT	232531_AT	0.0182	1.286	0.338	1.138	0.0348	1.207	0.286	1.123	0.838	1.025	0.274	-1.09	0.0467	-1.131	0.243	-1.016	0.112	-1.17	Other	other			196047
ENC1	ectodermal-neural cortex 1	201340_S_AT	201340_S_AT	201341_AT	201341_AT	201340_S_AT	201340_S_AT	201340_S_AT	201340_S_AT	201341_AT	0.122	-1.216	0.000319	-1.358	5.78e-06	-1.236	0.3	-1.049	0.0261	-1.205	0.586	1.072	0.916	1.014	0.709	-1.095	0.547	-1.058	Nucleus	peptidase			8507	13803	294674
ENDOD1	endonuclease domain containing 1	212570_AT	212570_AT	212570_AT	212570_AT	212570_AT	212570_AT	212570_AT	212570_AT	212570_AT	0.00114	-1.603	0.00697	-1.48	0.147	-1.213	0.424	1.065	0.742	1.033	0.863	1.002	0.18	-1.145	0.474	-1.126	0.326	1.129	Extracellular Space	enzyme			23052	71946	363015
ENO1	enolase 1	201231_S_AT	201231_S_AT	201231_S_AT	201231_S_AT	201231_S_AT	201231_S_AT	201231_S_AT	201231_S_AT	201231_S_AT	0.605	1.026	0.000423	-1.128	0.973	-1.004	0.833	1.01	0.51	-1.034	0.88	-1.024	0.0873	-1.075	0.794	-1.001	0.41	-1.034	Cytoplasm	enzyme	diagnosis		2023	13806|433182	24333
ENO2	enolase 2	201313_AT	201313_AT	201313_AT	201313_AT	201313_AT	201313_AT	201313_AT	201313_AT	201313_AT	0.823	-1.018	3.22e-07	-1.301	0.00677	-1.117	0.762	-1.015	0.0369	-1.074	0.827	-1.007	0.139	1.072	0.238	-1.002	0.91	-1.02	Cytoplasm	enzyme	diagnosis,efficacy,prognosis,unspecified application		2026	13807	100911625|24334
ENOPH1	enolase-phosphatase 1	217956_S_AT	217956_S_AT	217956_S_AT	217956_S_AT	217956_S_AT	217956_S_AT	217956_S_AT	217956_S_AT	217956_S_AT	0.533	-1.013	1.04e-07	-1.207	0.000458	-1.117	0.754	-1.002	0.0306	-1.062	0.401	-1.022	0.933	1.012	0.461	1.027	0.814	1.009	Cytoplasm	enzyme			58478	67870	305177
ENSA	endosulfine alpha	228851_S_AT	228851_S_AT	228851_S_AT	228851_S_AT	228851_S_AT	202596_AT	228851_S_AT	228851_S_AT	228851_S_AT	0.00581	-1.229	0.000196	-1.521	0.0204	-1.266	0.116	-1.074	0.019	-1.191	0.639	-1.024	0.196	-1.075	0.505	-1.093	0.224	-1.116	Cytoplasm	transporter			2029	56205	60334
ENTPD1	ectonucleoside triphosphate diphosphohydrolase 1	209474_S_AT	209474_S_AT	209474_S_AT	209474_S_AT	209474_S_AT	209474_S_AT	209474_S_AT	209474_S_AT	209474_S_AT	0.0187	-1.15	0.576	1.004	0.000176	-1.204	0.162	-1.086	0.923	1.011	0.132	-1.062	0.15	-1.048	0.775	-1.029	0.734	-1.029	Plasma Membrane	enzyme			953	12495	64519
ENTPD3	ectonucleoside triphosphate diphosphohydrolase 3	206191_AT	206191_AT	206191_AT	1555118_AT	1555118_AT	206191_AT	1555118_AT	1555118_AT	1555118_AT	0.216	-1.098	0.000111	-1.311	0.000778	-1.27	0.8	-1.013	0.0363	1.061	0.443	-1.056	0.247	-1.048	0.000685	1.097	0.0755	1.084	Plasma Membrane	enzyme			956	215446	316077
ENY2	ENY2, transcription and export complex 2 subunit	226775_AT	226775_AT	226775_AT	226776_AT	226775_AT	226775_AT	226776_AT	226775_AT	226776_AT	0.00795	-1.159	8.05e-06	-1.343	0.00117	-1.24	0.145	1.087	0.358	-1.037	0.455	-1.045	0.115	1.086	0.672	-1.026	0.674	-1.012	Nucleus	transcription regulator			56943	223527	685258
EPAS1	endothelial PAS domain protein 1	200878_AT	200878_AT	200878_AT	200878_AT	200878_AT	200878_AT	200878_AT	200878_AT	200878_AT	0.0325	1.096	1.74e-05	1.192	0.423	1.062	0.166	1.042	0.0351	1.062	0.681	1.012	0.936	-1.013	0.809	1.056	0.344	1.063	Nucleus	transcription regulator	prognosis		2034	13819	29452
EPB41L3	erythrocyte membrane protein band 4.1 like 3	211776_S_AT	211776_S_AT	211776_S_AT	206710_S_AT	206710_S_AT	206710_S_AT	206710_S_AT	206710_S_AT	211776_S_AT	0.0192	-1.142	1.69e-06	-1.437	0.0211	-1.191	0.429	1.04	0.00042	-1.157	0.629	-1.026	0.182	1.07	0.145	-1.051	0.155	1.055	Plasma Membrane	other			23136	13823	116724
EPDR1	ependymin related 1	223253_AT	223253_AT	223253_AT	223253_AT	223253_AT	223253_AT	223253_AT	223253_AT	223253_AT	0.963	1.017	0.000961	-1.276	0.423	1.059	0.906	1.001	0.351	-1.113	0.276	1.082	0.576	1.036	0.45	1.023	0.638	-1.046	Nucleus	other			54749	105298	291180
EPHA4	EPH receptor A4	228948_AT	228948_AT	228948_AT	227449_AT	228948_AT	228948_AT	227449_AT	227449_AT	227449_AT	0.0675	-1.158	1.61e-05	-1.592	0.000433	-1.327	0.287	1.077	0.0641	-1.212	0.336	-1.087	0.358	1.066	0.15	1.043	0.214	-1.13	Plasma Membrane	kinase			2043	13838	316539
EPHX4	epoxide hydrolase 4	239579_AT	239579_AT	239579_AT	239579_AT	239579_AT	239579_AT	239579_AT	239579_AT	239579_AT	0.484	-1.047	6.38e-05	-1.388	0.00473	-1.164	0.875	-1.013	0.14	-1.072	0.526	1.064	0.141	1.112	0.785	1.042	0.586	-1.014	Other	enzyme			253152	384214	289440
EPM2A	EPM2A, laforin glucan phosphatase	210870_S_AT	210870_S_AT	210870_S_AT	210870_S_AT	210870_S_AT	210870_S_AT	210870_S_AT	210870_S_AT	210870_S_AT	0.0336	-1.116	0.146	-1.106	0.0973	-1.13	0.595	-1.029	0.0951	1.115	0.563	-1.017	0.0773	-1.099	0.72	1.009	0.516	1.007	Cytoplasm	phosphatase			7957	13853	114005
EPRS	glutamyl-prolyl-tRNA synthetase	200841_S_AT	200841_S_AT	200841_S_AT	200841_S_AT	200843_S_AT	200841_S_AT	200841_S_AT	200841_S_AT	200841_S_AT	0.00303	-1.244	0.0144	-1.303	0.0909	-1.125	0.341	-1.038	0.00156	-1.075	0.805	1.031	0.0261	-1.139	0.638	-1.038	0.781	1.06	Cytoplasm	enzyme			2058	107508	289352
EPS15	epidermal growth factor receptor pathway substrate 15	217887_S_AT	217887_S_AT	217887_S_AT	217887_S_AT	217887_S_AT	217887_S_AT	217887_S_AT	217887_S_AT	217887_S_AT	0.277	-1.041	0.013	-1.19	0.179	-1.08	0.556	-1.023	0.13	-1.094	0.639	-1.02	0.708	1.043	0.427	1.03	0.474	1.032	Cytoplasm	other			2060	13858	313474
ERAP1	endoplasmic reticulum aminopeptidase 1	214012_AT	214012_AT	214012_AT	214012_AT	214012_AT	214012_AT	214012_AT	214012_AT	214012_AT	0.0697	-1.183	0.04	-1.194	0.0143	-1.271	0.0793	1.241	0.596	1.03	0.309	1.156	0.271	-1.255	0.154	-1.202	0.0144	-1.318	Extracellular Space	peptidase			51752	80898	80897
ERBB2	erb-b2 receptor tyrosine kinase 2	216836_S_AT	216836_S_AT	216836_S_AT	216836_S_AT	216836_S_AT	216836_S_AT	216836_S_AT	216836_S_AT	216836_S_AT	0.00208	1.166	0.0322	1.109	0.107	1.089	0.48	1.041	0.266	1.074	0.225	-1.06	0.15	-1.082	0.809	-1.012	0.316	-1.05	Plasma Membrane	kinase	diagnosis,disease progression,efficacy,prognosis,safety	trastuzumab, BMS-599626, varlitinib, tesevatinib, CP-724,714, BMS-690514, afatinib, pertuzumab, ertumaxomab, MP 412, sapitinib, mubritinib, trastuzumab emtansine, lapatinib/pazopanib, JNJ-26483327, lapatinib/letrozole, cyclophosphamide/docetaxel/doxorubicin/trastuzumab, cyclophosphamide/doxorubicin/paclitaxel/trastuzumab, paclitaxel/trastuzumab, capecitabine/lapatinib, docetaxel/pertuzumab/trastu…	2064	13866	24337
ERBIN	erbb2 interacting protein	232896_AT	232896_AT	222473_S_AT	222473_S_AT	232896_AT	232896_AT	232896_AT	232896_AT	232896_AT	0.122	1.119	0.00119	1.183	0.266	-1.094	0.0278	1.123	0.129	1.053	0.414	-1.117	0.482	1.027	0.0218	1.09	0.0325	1.11	Cytoplasm	other			55914	59079	365661
ERC2	ELKS/RAB6-interacting/CAST family member 2	213938_AT	213938_AT	213938_AT	213938_AT	213938_AT	213938_AT	213938_AT	213938_AT	213938_AT	0.747	1.016	4.24e-06	-1.269	0.696	-1.083	0.304	1.042	0.00828	-1.12	0.206	-1.013	0.582	1.022	0.414	-1.003	0.569	-1.059	Cytoplasm	other			26059	238988	259269
ERCC1	ERCC excision repair 1, endonuclease non-catalytic subunit	203719_AT	203719_AT	203720_S_AT	203720_S_AT	203719_AT	203719_AT	203720_S_AT	203719_AT	203719_AT	0.0049	-1.116	1.1e-06	-1.239	0.0262	-1.101	0.0287	-1.092	0.00867	-1.15	0.126	-1.076	0.507	-1.022	0.219	-1.051	0.635	1.02	Nucleus	enzyme	diagnosis,disease progression,efficacy,prognosis,response to therapy		2067	13870	292673
ERCC3	ERCC excision repair 3, TFIIH core complex helicase subunit	202176_AT	202176_AT	202176_AT	202176_AT	202176_AT	202176_AT	202176_AT	202176_AT	202176_AT	0.364	-1.041	0.0158	-1.115	0.000162	-1.15	0.649	1.023	0.67	-1.014	0.328	-1.046	0.71	1.015	0.497	1.027	0.668	1.036	Nucleus	enzyme			2071	13872	291703
ERCC8	ERCC excision repair 8, CSA ubiquitin ligase complex subunit	205162_AT	205162_AT	205162_AT	205162_AT	205162_AT	205162_AT	205162_AT	205162_AT	205162_AT	0.683	-1.023	9.86e-06	-1.211	0.0237	-1.107	0.876	1.009	0.0343	-1.074	0.588	-1.028	0.116	1.049	0.24	-1.044	0.871	-1.006	Nucleus	transcription regulator			1161	71991	310071
EREG	epiregulin	1569583_AT	1569583_AT	1569583_AT	1569583_AT	1569583_AT	1569583_AT	1569583_AT	1569583_AT	1569583_AT	0.201	1.042	0.00205	1.104	0.908	1.002	0.159	-1.058	0.38	1.036	0.376	-1.027	0.102	1.053	0.0027	1.098	0.458	-1.023	Extracellular Space	growth factor	prognosis,response to therapy		2069	13874	59325
ERLEC1	endoplasmic reticulum lectin 1	224630_AT	224630_AT	224630_AT	224630_AT	224630_AT	224630_AT	224628_AT	224628_AT	224628_AT	0.0144	-1.141	5.58e-06	-1.394	0.0151	-1.198	0.312	-1.039	0.0255	-1.081	0.487	-1.02	0.107	1.041	0.0824	1.056	0.891	1.01	Cytoplasm	other			27248	66753	289874
ERLIN2	ER lipid raft associated 2	221543_S_AT	221543_S_AT	221543_S_AT	221543_S_AT	221543_S_AT	221543_S_AT	221543_S_AT	221543_S_AT	221543_S_AT	0.00122	1.224	0.613	1.063	0.873	-1.013	0.00198	1.179	0.145	1.085	0.219	-1.096	0.995	-1.003	0.856	1.036	0.563	-1.01	Plasma Membrane	kinase			11160	244373	290823
ERN2	endoplasmic reticulum to nucleus signaling 2	214372_X_AT	214372_X_AT	214372_X_AT	214372_X_AT	214372_X_AT	214372_X_AT	214372_X_AT	214372_X_AT	214372_X_AT	0.437	1.034	6.45e-05	1.223	0.0224	1.116	0.996	-1	0.563	1.034	0.315	1.032	0.787	-1.006	0.643	-1.012	0.755	-1.006	Cytoplasm	kinase			10595	26918	365363
ERP29	endoplasmic reticulum protein 29	201216_AT	201216_AT	201216_AT	201216_AT	201216_AT	201216_AT	201216_AT	201216_AT	201216_AT	0.6	-1.014	1.75e-07	-1.276	0.27	-1.055	0.883	1.01	0.0376	-1.07	0.655	1.002	0.695	1.014	0.281	-1.043	0.657	1.023	Cytoplasm	transporter			10961	67397	117030
ESF1	ESF1 nucleolar pre-rRNA processing protein homolog	222765_X_AT	222765_X_AT	222765_X_AT	222765_X_AT	222765_X_AT	222765_X_AT	222765_X_AT	222765_X_AT	222765_X_AT	0.000104	1.295	0.622	1.012	0.118	-1.142	0.07	1.101	0.811	1.007	0.274	-1.043	0.00724	1.188	0.329	-1.03	0.453	-1.116	Nucleus	other			51575	66580	366203
ESRRG	estrogen related receptor gamma	209966_X_AT	209966_X_AT	207981_S_AT	207981_S_AT	207981_S_AT	209966_X_AT	209966_X_AT	209966_X_AT	207981_S_AT	0.00133	-1.194	0.000316	-1.261	0.0218	-1.155	0.2	1.073	0.322	1.047	0.375	-1.049	0.606	1.055	0.0758	-1.103	0.128	-1.079	Nucleus	ligand-dependent nuclear receptor	unspecified application	diethylstilbestrol	2104	26381	360896
ETV1	ETS variant 1	221910_AT	221910_AT	221910_AT	221910_AT	221910_AT	221910_AT	221910_AT	221910_AT	221910_AT	0.409	-1.119	0.0522	-1.328	0.00392	-1.332	0.994	-1	0.141	1.22	0.526	-1.055	0.109	-1.149	0.773	-1.023	0.651	-1.079	Nucleus	transcription regulator			2115	14009	362733
ETV3	ETS variant 3	1552423_AT	1552423_AT	1552423_AT	1552423_AT	1552423_AT	1552423_AT	1552423_AT	1552423_AT	1552423_AT	0.031	1.075	0.906	1.012	0.00108	1.162	0.146	-1.05	0.454	-1.017	0.107	1.071	0.617	1.003	0.0979	-1.057	0.401	1.066	Nucleus	transcription regulator			2117	27049	295297
ETV5	ETS variant 5	203348_S_AT	216375_S_AT	203349_S_AT	216375_S_AT	203348_S_AT	203349_S_AT	203348_S_AT	203348_S_AT	203349_S_AT	6.24e-06	-1.312	0.537	-1.078	2.05e-05	-1.27	0.00695	-1.115	0.1	-1.105	0.0484	-1.153	0.0185	-1.174	0.671	-1.033	0.0199	-1.13	Nucleus	transcription regulator			2119	104156	303828
EWSR1	EWS RNA binding protein 1	210011_S_AT	210011_S_AT	210011_S_AT	210011_S_AT	210011_S_AT	210011_S_AT	210011_S_AT	210011_S_AT	210011_S_AT	0.185	-1.05	0.0242	-1.096	0.226	-1.043	0.23	-1.046	0.736	1.01	0.299	-1.032	0.0667	-1.067	0.0652	1.047	0.267	1.04	Nucleus	other			2130
EXOC2	exocyst complex component 2	219349_S_AT	219349_S_AT	219349_S_AT	219349_S_AT	219349_S_AT	219349_S_AT	219349_S_AT	219349_S_AT	219349_S_AT	0.498	-1.032	0.000152	-1.332	0.103	-1.129	0.998	1.015	0.668	-1.028	0.972	1.016	0.757	-1.015	0.634	1.015	0.513	1.039	Cytoplasm	transporter			55770	66482	171455
EXOC5	exocyst complex component 5	218748_S_AT	218748_S_AT	218748_S_AT	218748_S_AT	218748_S_AT	218748_S_AT	218748_S_AT	218748_S_AT	222726_S_AT	0.0266	-1.188	0.000109	-1.593	0.0257	-1.213	0.0866	-1.094	0.0303	-1.163	0.316	-1.051	0.0201	-1.204	0.872	-1.028	0.969	1.017	Cytoplasm	other			10640	105504	60627
EXOC6	exocyst complex component 6	233924_S_AT	233924_S_AT	233924_S_AT	233924_S_AT	233924_S_AT	233924_S_AT	233924_S_AT	233924_S_AT	233924_S_AT	0.0304	-1.193	0.000254	-1.467	0.0669	-1.225	0.38	-1.055	0.0729	-1.096	0.639	-1.035	0.321	-1.088	0.915	1.046	0.813	-1.083	Plasma Membrane	transporter			54536	107371	50556
EXOC7	exocyst complex component 7	212026_S_AT	212026_S_AT	212026_S_AT	212026_S_AT	212026_S_AT	212026_S_AT	212026_S_AT	212026_S_AT	212026_S_AT	0.11	-1.09	2.54e-05	-1.239	0.126	-1.074	0.704	-1.015	0.194	-1.066	0.83	-1.003	0.1	-1.069	0.965	-1.004	0.806	-1.008	Cytoplasm	transporter			23265	53413	100911734
EXTL2	exostosin like glycosyltransferase 2	209537_AT	209537_AT	209537_AT	209537_AT	209537_AT	209537_AT	209537_AT	209537_AT	209537_AT	0.0739	-1.07	9.01e-06	-1.226	0.000211	-1.147	0.899	1.017	0.296	-1.048	0.932	1.015	0.157	1.056	0.444	-1.02	0.0631	1.059	Cytoplasm	enzyme			2135	58193	310803
EZR	ezrin	217234_S_AT	208621_S_AT	208621_S_AT	208621_S_AT	217234_S_AT	208621_S_AT	208621_S_AT	217234_S_AT	208621_S_AT	0.756	-1.02	0.0799	-1.2	0.0557	-1.169	0.0493	1.229	0.365	1.083	0.981	-1.041	0.232	-1.148	0.361	-1.094	0.0292	-1.193	Plasma Membrane	other	prognosis		7430	22350	54319
F2R	coagulation factor II thrombin receptor	203989_X_AT	1569642_AT	203989_X_AT	1569642_AT	1569642_AT	203989_X_AT	203989_X_AT	1569642_AT	1569642_AT	0.0143	1.094	0.25	-1.049	0.0539	1.074	0.00266	-1.091	0.795	1.019	0.558	1.021	0.0798	-1.073	0.0217	-1.066	0.991	-1.024	Plasma Membrane	G-protein coupled receptor	disease progression	chrysalin, vorapaxar, PAR1 inhibitor, argatroban, bivalirudin	2149	14062	25439
FAAH	fatty acid amide hydrolase	204231_S_AT	204231_S_AT	204231_S_AT	204231_S_AT	204231_S_AT	204231_S_AT	204231_S_AT	204231_S_AT	204231_S_AT	0.0881	-1.075	0.138	-1.06	0.00183	-1.093	0.977	-1.001	0.866	1.011	0.855	1.003	0.228	1.048	0.711	1.019	0.124	1.069	Plasma Membrane	enzyme			2166	14073	29347|100911581
FABP3	fatty acid binding protein 3	205738_S_AT	205738_S_AT	214285_AT	205738_S_AT	205738_S_AT	205738_S_AT	205738_S_AT	214285_AT	205738_S_AT	0.000787	-1.285	0.000861	-1.337	0.023	-1.204	0.0533	-1.134	0.0604	-1.118	0.763	1.016	0.314	-1.058	0.75	-1.034	0.412	-1.066	Cytoplasm	transporter	diagnosis,unspecified application		2170	14077	79131
FABP4	fatty acid binding protein 4	235978_AT	235978_AT	235978_AT	235978_AT	235978_AT	235978_AT	235978_AT	235978_AT	235978_AT	0.841	-1.008	0.475	-1.003	0.0164	1.079	0.188	-1.043	0.28	1.057	0.309	1.034	0.264	1.038	0.244	1.023	0.992	1.004	Cytoplasm	transporter	disease progression		2167	11770	79451
FADD	Fas associated via death domain	202535_AT	202535_AT	202535_AT	202535_AT	202535_AT	202535_AT	202535_AT	202535_AT	202535_AT	0.0771	-1.067	0.113	-1.068	0.244	-1.064	0.00892	1.102	0.613	-1.04	0.738	1.021	0.202	1.047	0.295	1.001	0.569	1.02	Cytoplasm	other	diagnosis,disease progression		8772	14082	266610
FAF1	Fas associated factor 1	239749_AT	236200_AT	236200_AT	236200_AT	239749_AT	236200_AT	239749_AT	239749_AT	236200_AT	0.000686	-1.165	0.00646	-1.176	0.0249	-1.117	0.401	1.037	0.522	1.03	0.578	1.009	0.0893	-1.071	0.369	1.05	0.375	1.027	Nucleus	other			11124	14084	140657
FAHD2A	fumarylacetoacetate hydrolase domain containing 2A	235418_AT	235621_AT	235621_AT	235418_AT	235621_AT	235418_AT	235418_AT	235418_AT	235621_AT	0.000151	1.212	0.00149	1.23	0.0165	1.159	0.0373	1.081	0.551	1.12	0.537	1.025	0.0304	1.083	0.724	1.045	0.468	1.034	Other	enzyme			51011
FAIM2	Fas apoptotic inhibitory molecule 2	203619_S_AT	203619_S_AT	203619_S_AT	203619_S_AT	203619_S_AT	203619_S_AT	203619_S_AT	203619_S_AT	203619_S_AT	0.505	-1.021	0.000948	-1.143	0.0161	-1.127	0.333	-1.036	0.00944	-1.111	0.185	-1.051	0.556	1.032	0.865	-1.008	0.668	1.018	Plasma Membrane	other			23017	72393	246274
FAM103A1	family with sequence similarity 103 member A1	225208_S_AT	225208_S_AT	225210_S_AT	225208_S_AT	225208_S_AT	225210_S_AT	225208_S_AT	225210_S_AT	225208_S_AT	0.00169	-1.15	0.000102	-1.271	9.13e-05	-1.169	0.0313	-1.067	0.0891	-1.077	0.607	-1.025	0.0361	-1.089	0.885	-1.019	0.572	-1.037	Nucleus	other			83640	67148	293058
FAM107A	family with sequence similarity 107 member A	207547_S_AT	207547_S_AT	207547_S_AT	207547_S_AT	207547_S_AT	207547_S_AT	207547_S_AT	209074_S_AT	207547_S_AT	0.00147	1.25	0.0521	1.209	0.0114	1.2	0.0791	1.108	0.212	1.09	0.685	-1.03	0.572	-1.077	0.576	-1.042	0.49	-1.069	Nucleus	other			11170	268709	361018
FAM110B	family with sequence similarity 110 member B	221959_AT	221959_AT	221959_AT	228790_AT	221959_AT	228790_AT	221959_AT	228790_AT	221959_AT	0.127	-1.11	1.34e-05	-1.335	0.114	-1.106	0.835	1.006	0.106	-1.094	0.00386	1.117	0.595	-1.059	0.647	-1.038	0.863	-1.026	Cytoplasm	other			90362	242297	500400
FAM122A	family with sequence similarity 122A	226443_AT	226443_AT	226443_AT	226443_AT	226443_AT	226443_AT	226443_AT	226443_AT	226443_AT	0.0159	-1.118	4.91e-06	-1.257	0.000198	-1.188	0.493	-1.04	0.00757	-1.102	0.212	-1.077	0.62	-1.042	0.737	1.004	0.932	-1.026	Extracellular Space	other			116224	68034	309420
FAM126A	family with sequence similarity 126 member A	231396_S_AT	231396_S_AT	231396_S_AT	231396_S_AT	231396_S_AT	231396_S_AT	231396_S_AT	231396_S_AT	231396_S_AT	0.891	-1.007	5.97e-08	-1.593	0.395	1.058	0.619	1.022	0.004	-1.247	0.354	1.068	0.737	1.035	0.398	-1.074	0.216	1.097	Cytoplasm	other			84668	84652	499975
FAM173A	family with sequence similarity 173 member A	219709_X_AT	219709_X_AT	219709_X_AT	219709_X_AT	219709_X_AT	219709_X_AT	219709_X_AT	219709_X_AT	219709_X_AT	0.00184	-1.164	1.39e-06	-1.246	0.107	-1.065	0.404	-1.052	0.163	-1.047	0.0571	-1.078	0.7	-1.017	0.827	1.017	0.621	1.035	Other	other			65990	214917	287150
FAM174A	family with sequence similarity 174 member A	226752_AT	226752_AT	226752_AT	226752_AT	226752_AT	226752_AT	226752_AT	226752_AT	226752_AT	0.713	-1.005	5.4e-05	-1.25	0.00579	-1.134	0.87	-1.009	0.013	-1.133	0.642	1.036	0.61	1.029	0.181	-1.071	0.597	-1.02	Extracellular Space	other			345757	67698	301634
FAM189A2	family with sequence similarity 189 member A2	213900_AT	213900_AT	213900_AT	213900_AT	213900_AT	213900_AT	213900_AT	213900_AT	213900_AT	0.0268	1.296	0.0955	1.252	0.027	1.24	0.111	1.119	0.345	1.079	0.267	-1.097	0.287	-1.001	0.496	1.053	0.468	1.015	Other	other			9413	381217	309415
FAM192A	family with sequence similarity 192 member A	222460_S_AT	222460_S_AT	222460_S_AT	222460_S_AT	222460_S_AT	224248_X_AT	224248_X_AT	217896_S_AT	217896_S_AT	0.0133	-1.082	6.27e-07	-1.223	0.0123	-1.098	0.0449	-1.06	0.11	-1.052	0.166	-1.039	0.361	1.027	0.919	1.012	0.393	1.027	Nucleus	other			80011	102122	307652
FAM19A2	family with sequence similarity 19 member A2, C-C motif chemokine like	241399_AT	241399_AT	241399_AT	241399_AT	241399_AT	241399_AT	241399_AT	241399_AT	241399_AT	0.367	-1.055	5.72e-08	-1.431	0.627	1.017	0.602	-1.012	0.00167	-1.162	0.417	1.063	0.247	1.086	0.659	-1.054	0.601	1.001	Cytoplasm	other			338811	268354	680647
FAM204A	family with sequence similarity 204 member A	222617_S_AT	230667_AT	222617_S_AT	234947_S_AT	234947_S_AT	222617_S_AT	222617_S_AT	230667_AT	222617_S_AT	0.00275	-1.118	3.9e-05	-1.222	7.62e-05	-1.222	0.583	1.043	0.532	-1.038	0.537	-1.028	0.388	-1.032	0.425	1.047	0.305	-1.064	Other	other			63877	76539	308004
FAM20B	FAM20B, glycosaminoglycan xylosylkinase	202915_S_AT	202915_S_AT	202915_S_AT	202916_S_AT	202916_S_AT	202915_S_AT	202916_S_AT	202916_S_AT	202915_S_AT	0.162	-1.069	0.0341	-1.14	0.00486	-1.149	0.303	1.039	0.116	1.088	0.473	1.052	0.341	1.033	0.0493	1.075	0.329	1.017	Extracellular Space	enzyme			9917	215015	304885
FAM20C	FAM20C, golgi associated secretory pathway kinase	229438_AT	229438_AT	229438_AT	229438_AT	229438_AT	229438_AT	229438_AT	229438_AT	229438_AT	0.00962	-1.09	0.000119	1.146	0.146	1.055	0.0225	-1.049	0.366	1.035	0.647	-1.018	0.165	-1.041	0.00776	1.099	0.482	-1.023	Extracellular Space	enzyme			56975	80752	304334
FAM216A	family with sequence similarity 216 member A	204521_AT	204521_AT	204521_AT	204521_AT	204521_AT	204521_AT	204521_AT	204521_AT	204521_AT	0.0925	-1.09	7.99e-05	-1.229	0.00184	-1.135	0.971	-1.003	0.0284	-1.079	0.631	-1.001	0.79	1.007	0.824	1.001	0.742	-1.003	Other	other			29902	68948	288667
FAM219B	family with sequence similarity 219 member B	224805_S_AT	224805_S_AT	224805_S_AT	224805_S_AT	224805_S_AT	224805_S_AT	224805_S_AT	224805_S_AT	224805_S_AT	0.00022	-1.229	0.00202	-1.219	0.39	-1.052	0.00187	-1.143	0.286	-1.039	0.819	1.016	0.0186	-1.114	0.234	-1.059	0.427	-1.023	Other	other			57184	78323	363070
FAM30A	family with sequence similarity 30 member A	220377_AT	220377_AT	220377_AT	220377_AT	220377_AT	220377_AT	220377_AT	220377_AT	220377_AT	0.288	1.025	1.69e-06	1.24	0.547	1.027	0.111	-1.051	0.01	1.124	0.533	-1.024	0.98	1.004	0.0417	1.093	0.144	-1.063	Other	other			9834
FAM3C	family with sequence similarity 3 member C	201889_AT	201889_AT	201889_AT	201889_AT	201889_AT	201889_AT	201889_AT	201889_AT	201889_AT	0.806	1.005	2.18e-06	-1.447	0.000449	-1.234	0.765	1.003	0.000695	-1.209	0.687	-1.021	0.382	1.081	0.229	-1.009	0.259	-1.104	Extracellular Space	cytokine			10447	27999	312159
FAM45A	family with sequence similarity 45 member A	222955_S_AT	222955_S_AT	222955_S_AT	222955_S_AT	222955_S_AT	222955_S_AT	222955_S_AT	222955_S_AT	222955_S_AT	0.0924	-1.086	7.08e-06	-1.344	0.0591	-1.157	0.221	-1.055	0.00247	-1.122	0.382	-1.057	0.392	-1.035	0.693	-1.037	0.885	-1.001	Other	other			404636	67894
FAM49A	family with sequence similarity 49 member A	208092_S_AT	208092_S_AT	208092_S_AT	208092_S_AT	208092_S_AT	208092_S_AT	208092_S_AT	208092_S_AT	208092_S_AT	0.00878	-1.174	0.00374	-1.256	0.0816	-1.137	0.0787	-1.088	0.11	-1.088	0.515	-1.029	0.163	-1.108	0.889	1.026	0.767	-1.097	Other	other			81553	76820	298890
FAM49B	family with sequence similarity 49 member B	228987_AT	228987_AT	228987_AT	228987_AT	228987_AT	228987_AT	228987_AT	228987_AT	228987_AT	0.163	-1.136	0.00302	-1.168	0.0201	-1.289	0.49	-1.016	0.174	-1.002	0.923	-1.004	0.685	-1	0.706	1.056	0.587	1.005	Extracellular Space	other			51571	223601	299909
FAM81A	family with sequence similarity 81 member A	227756_AT	227756_AT	227756_AT	227756_AT	227756_AT	227756_AT	227756_AT	227756_AT	227756_AT	0.243	-1.053	1.76e-05	-1.218	0.477	-1.054	0.984	1.006	0.583	-1.005	0.975	-1.014	0.887	1.009	0.974	-1.047	0.696	-1.035	Other	other			145773	76886	315789
FAM92A	family with sequence similarity 92 member A	235391_AT	235391_AT	235391_AT	228011_AT	235391_AT	235391_AT	235391_AT	235391_AT	235391_AT	0.039	-1.1	5.23e-06	-1.344	0.000141	-1.23	0.0171	1.086	0.0767	-1.095	0.681	-1.025	0.849	1.028	0.759	-1.065	0.663	-1.099	Cytoplasm	other			137392	68099	297903
FAM98A	family with sequence similarity 98 member A	241832_AT	212333_AT	241832_AT	212333_AT	212333_AT	212333_AT	241832_AT	241832_AT	212333_AT	0.0481	-1.119	1.94e-05	-1.235	0.227	1.085	0.447	1.036	0.313	-1.047	0.649	1.022	0.0404	-1.073	0.136	1.049	0.276	1.054	Other	other			25940	72722	313873
FAM98B	family with sequence similarity 98 member B	225086_AT	225086_AT	225086_AT	225086_AT	225086_AT	225086_AT	225086_AT	225086_AT	225086_AT	0.547	-1.029	6.58e-05	-1.187	1.66e-05	-1.206	0.567	1.029	0.241	-1.035	0.123	-1.062	0.239	1.027	0.94	1.012	0.914	-1.01	Nucleus	other			283742	68215	499866
FANCC	Fanconi anemia complementation group C	242654_AT	242654_AT	242654_AT	242654_AT	242654_AT	242654_AT	242654_AT	242654_AT	242654_AT	0.817	1.01	0.574	-1.001	0.205	1.044	0.236	-1.036	0.551	1.032	0.185	-1.043	0.132	1.05	0.0845	1.061	0.362	1.036	Nucleus	other			2176	14088	24361
FANCD2	Fanconi anemia complementation group D2	242560_AT	242560_AT	242560_AT	242560_AT	242560_AT	242560_AT	242560_AT	242560_AT	242560_AT	0.0596	-1.086	0.0495	-1.11	0.323	-1.038	0.0544	-1.08	0.0455	-1.063	0.0976	-1.055	0.824	-1.017	0.291	-1.059	0.376	1.06	Nucleus	other			2177	211651	312641
FAR2	fatty acyl-CoA reductase 2	220615_S_AT	239108_AT	239108_AT	220615_S_AT	220615_S_AT	239108_AT	220615_S_AT	220615_S_AT	239108_AT	0.0854	-1.138	0.00097	-1.326	1.34e-05	-1.344	0.683	-1.042	0.469	-1.064	0.563	-1.03	0.575	-1.051	0.775	-1.026	0.927	-1.003	Cytoplasm	enzyme			55711	330450	500368
FARP1	FERM, ARH/RhoGEF and pleckstrin domain protein 1	239246_AT	239246_AT	239246_AT	239246_AT	239246_AT	239246_AT	1562426_A_AT	239246_AT	201910_AT	0.0884	1.142	0.022	1.287	0.0479	1.232	0.0735	1.118	0.00192	1.217	0.534	1.078	0.414	1.038	0.884	1.073	0.914	-1.011	Plasma Membrane	other			10160	223254	306183
FARP2	FERM, ARH/RhoGEF and pleckstrin domain protein 2	1558855_AT	1558855_AT	1558855_AT	1558855_AT	1558855_AT	1558855_AT	1558855_AT	1558855_AT	1558855_AT	0.00138	1.112	0.46	1.026	0.0336	1.089	0.377	1.036	0.431	-1.026	0.884	1.009	0.0185	1.091	0.723	-1.002	0.365	-1.042	Cytoplasm	other			9855	227377	316639
FARS2	phenylalanyl-tRNA synthetase 2, mitochondrial	204283_AT	204283_AT	204283_AT	204283_AT	204283_AT	204283_AT	204283_AT	204283_AT	204283_AT	0.254	-1.038	3.52e-06	-1.391	0.0262	-1.15	0.841	1.022	0.0905	-1.012	0.829	1.026	0.9	1.008	0.355	-1.047	0.628	-1.06	Cytoplasm	enzyme			10667	69955	306879
FARSA	phenylalanyl-tRNA synthetase alpha subunit	216602_S_AT	216602_S_AT	216602_S_AT	216602_S_AT	216602_S_AT	216602_S_AT	216602_S_AT	202159_AT	216602_S_AT	0.0274	-1.154	3.63e-08	-1.514	0.019	-1.196	0.124	-1.082	0.00294	-1.128	0.945	-1.016	0.473	-1.026	0.656	1.005	0.831	-1.016	Cytoplasm	enzyme			2193	66590	288917
FARSB	phenylalanyl-tRNA synthetase beta subunit	223035_S_AT	223035_S_AT	223035_S_AT	223035_S_AT	223035_S_AT	223035_S_AT	223035_S_AT	223035_S_AT	223035_S_AT	0.298	-1.05	1.42e-09	-1.276	0.234	-1.047	0.974	1.004	0.0432	-1.067	0.576	1.026	0.177	1.035	0.793	-1.006	0.802	1.011	Cytoplasm	enzyme			10056	23874	301544
FASN	fatty acid synthase	212218_S_AT	212218_S_AT	212218_S_AT	212218_S_AT	212218_S_AT	212218_S_AT	212218_S_AT	212218_S_AT	212218_S_AT	0.615	1.023	0.194	-1.051	0.000113	-1.163	0.939	-1.013	0.832	-1.011	0.0739	-1.117	0.247	1.026	0.584	1.025	0.283	-1.012	Cytoplasm	enzyme	diagnosis,efficacy	TVB-2640, orlistat, cerulenin	2194	14104	50671
FASTKD2	FAST kinase domains 2	229135_AT	229135_AT	229135_AT	229135_AT	229135_AT	229135_AT	229135_AT	229135_AT	229135_AT	0.34	-1.034	3.15e-05	-1.201	0.826	-1.07	0.871	-1.008	0.548	-1.005	0.676	-1.002	0.819	1.013	0.215	1.079	0.37	1.028	Cytoplasm	other			22868	75619	301463
FBLIM1	filamin binding LIM protein 1	1554795_A_AT	1554795_A_AT	1554795_A_AT	1554795_A_AT	1554795_A_AT	1554795_A_AT	1554795_A_AT	1554795_A_AT	1554795_A_AT	0.069	1.056	0.0407	1.099	0.38	1.032	0.00573	-1.095	0.505	1.047	0.878	-1.009	0.53	-1.021	0.531	-1	0.23	-1.047	Plasma Membrane	other			54751	74202	362650
FBXL21	F-box and leucine rich repeat protein 21 (gene/pseudogene)	1555412_AT	1555412_AT	1555412_AT	1555412_AT	1555412_AT	1555412_AT	1555412_AT	1555412_AT	1555412_AT	0.299	-1.05	0.263	1.037	2.56e-05	-1.214	0.829	-1.009	0.501	1.006	0.324	-1.057	0.266	-1.027	0.00647	1.125	0.448	-1.025	Cytoplasm	enzyme			26223	213311
FBXO11	F-box protein 11	222119_S_AT	222119_S_AT	222119_S_AT	222119_S_AT	222119_S_AT	222119_S_AT	222119_S_AT	222119_S_AT	222119_S_AT	0.148	1.044	0.553	-1.044	2.98e-05	-1.135	0.0959	1.046	0.131	-1.05	0.406	-1.026	0.0797	1.051	0.313	1.027	0.251	-1.065	Cytoplasm	enzyme			80204	225055	301674
FBXO15	F-box protein 15	231472_AT	231472_AT	231472_AT	231472_AT	231472_AT	231472_AT	231472_AT	231472_AT	231472_AT	0.684	-1.018	1.18e-08	-1.368	0.173	-1.074	0.569	1.031	0.822	-1.02	0.415	-1.041	0.571	1.008	0.867	-1.015	0.071	-1.059	Cytoplasm	transcription regulator			201456	50764	361354
FBXO22	F-box protein 22	225736_AT	225736_AT	225736_AT	219638_AT	225736_AT	219638_AT	219638_AT	219638_AT	219638_AT	0.424	-1.041	2.18e-07	-1.298	0.336	-1.05	0.0541	1.071	0.00445	-1.105	0.484	1.072	0.0905	1.058	0.536	1.024	0.712	-1.013	Cytoplasm	enzyme			26263	71999	300724
FBXO3	F-box protein 3	218432_AT	218432_AT	218432_AT	218432_AT	218432_AT	218432_AT	218432_AT	218432_AT	218432_AT	0.531	-1.039	9.34e-05	-1.202	4.87e-05	-1.157	0.643	-1.025	0.293	-1.055	0.898	-1.006	0.512	1.033	0.714	1.042	0.376	-1.054	Cytoplasm	enzyme			26273	57443	690634
FBXO31	F-box protein 31	236873_AT	236873_AT	236873_AT	236873_AT	236873_AT	236873_AT	236873_AT	236873_AT	236873_AT	0.829	1.178	4.23e-07	1.388	0.476	1.05	0.502	1.104	0.174	1.076	0.655	1.023	0.592	-1.008	0.958	1.005	0.685	-1.019	Extracellular Space	enzyme			79791	76454	498959
FBXO32	F-box protein 32	225801_AT	225801_AT	225801_AT	225801_AT	225801_AT	225801_AT	225801_AT	225801_AT	225801_AT	0.0126	-1.129	0.929	-1.004	0.0103	-1.108	0.0965	-1.067	0.267	1.047	0.603	1.003	0.213	-1.066	0.00158	1.136	0.142	1.06	Cytoplasm	enzyme	efficacy		114907	67731	171043
FBXO45	F-box protein 45	225100_AT	225099_AT	225099_AT	225100_AT	225100_AT	225100_AT	225099_AT	225100_AT	225099_AT	0.00412	-1.164	0.00275	-1.202	0.0115	-1.169	0.691	1.026	0.0147	-1.086	0.779	1.031	0.941	1.021	0.311	-1.048	0.244	1.053	Plasma Membrane	other			200933	268882	288042
FBXO8	F-box protein 8	223240_AT	223240_AT	223240_AT	223240_AT	223240_AT	223240_AT	223240_AT	223240_AT	223240_AT	0.00102	1.216	0.00593	1.206	0.156	1.102	0.0795	1.091	0.269	1.064	0.66	1.024	0.801	-1.014	0.271	-1.002	0.82	1.006	Cytoplasm	other			26269	50753	306436
FBXO9	F-box protein 9	1566509_S_AT	1566509_S_AT	1566509_S_AT	210638_S_AT	1566509_S_AT	212987_AT	1566509_S_AT	1566509_S_AT	1566509_S_AT	0.000192	-1.385	2.41e-06	-1.702	0.00158	-1.352	0.0728	-1.092	0.0158	-1.217	0.153	-1.043	0.327	-1.042	0.314	-1.095	0.752	-1.036	Cytoplasm	enzyme			26268	71538	300849
FBXW11	F-box and WD repeat domain containing 11	209455_AT	209455_AT	209455_AT	209455_AT	209455_AT	209455_AT	209455_AT	209455_AT	209455_AT	0.67	1.055	0.000652	-1.13	0.000973	-1.129	0.559	1.044	0.0133	-1.068	0.161	-1.042	0.227	1.057	0.792	1.021	0.94	-1.005	Cytoplasm	enzyme			23291	103583
FBXW7	F-box and WD repeat domain containing 7	222729_AT	222729_AT	222729_AT	222729_AT	222729_AT	222729_AT	222729_AT	222729_AT	222729_AT	0.0309	-1.127	0.000836	-1.252	0.0345	-1.116	0.77	-1.018	0.14	-1.068	0.939	-1	0.774	-1	0.491	-1.033	0.785	-1.015	Nucleus	transcription regulator	unspecified application		55294	50754	100360914
FCGBP	Fc fragment of IgG binding protein	203240_AT	203240_AT	203240_AT	203240_AT	203240_AT	203240_AT	203240_AT	203240_AT	203240_AT	0.0661	2.245	0.106	2.068	5.56e-08	1.945	0.439	-1.074	0.699	1.063	0.429	-1.017	0.953	-1.021	0.34	-1.177	0.565	-1.04	Extracellular Space	other			8857	215384	100303643
FDFT1	farnesyl-diphosphate farnesyltransferase 1	241954_AT	241954_AT	241954_AT	241954_AT	210950_S_AT	241954_AT	241954_AT	241954_AT	241954_AT	0.000165	1.333	3.6e-05	1.405	0.113	1.121	0.0145	1.159	0.000597	-1.206	0.787	-1.082	0.846	1.015	0.343	1.106	0.138	1.087	Cytoplasm	enzyme	unspecified application	lapaquistat, zoledronic acid	2222	14137	29580
FDPS	farnesyl diphosphate synthase	201275_AT	201275_AT	201275_AT	201275_AT	201275_AT	201275_AT	201275_AT	201275_AT	201275_AT	0.28	-1.056	1.98e-05	-1.368	0.109	-1.116	0.375	-1.029	0.0154	-1.159	0.87	1.013	0.598	1.019	0.86	-1.012	0.466	1.041	Cytoplasm	enzyme		alendronate/cholecalciferol, zoledronic acid, minodronate, ibandronic acid, risedronic acid, alendronic acid, pamidronic acid	2224	110196	83791
FEN1	flap structure-specific endonuclease 1	204768_S_AT	204768_S_AT	204768_S_AT	204768_S_AT	204768_S_AT	204767_S_AT	204767_S_AT	204768_S_AT	204767_S_AT	0.0445	-1.098	2.84e-06	-1.431	0.00659	-1.195	0.642	-1.015	0.0329	-1.115	0.868	-1.005	0.243	1.051	0.444	1.04	0.274	1.049	Nucleus	enzyme			2237	14156	84490
FERMT2	fermitin family member 2	209210_S_AT	214212_X_AT	214212_X_AT	209210_S_AT	214212_X_AT	209210_S_AT	214212_X_AT	214212_X_AT	214212_X_AT	0.000397	1.298	0.259	1.151	0.193	1.141	0.000327	1.24	0.18	1.093	0.923	1.004	0.175	-1.086	0.464	1.028	0.879	1.018	Cytoplasm	other	disease progression		10979	218952	289992
FGD4	FYVE, RhoGEF and PH domain containing 4	230559_X_AT	227948_AT	227948_AT	227948_AT	227948_AT	227948_AT	230559_X_AT	230559_X_AT	227948_AT	4.6e-05	1.295	0.0134	1.205	0.00486	1.23	0.00604	1.151	0.249	1.063	0.174	1.105	0.951	1.048	0.579	-1.01	0.104	1.118	Cytoplasm	other			121512	224014	246174
FGF11	fibroblast growth factor 11	227271_AT	227271_AT	227271_AT	227271_AT	227271_AT	227271_AT	227271_AT	227271_AT	227271_AT	0.0183	1.117	0.0358	1.201	0.0162	1.142	0.605	1.007	0.455	1.008	0.526	1.006	0.293	-1.022	0.23	1.01	0.125	-1.036	Extracellular Space	growth factor			2256	14166	170632
FGF12	fibroblast growth factor 12	207501_S_AT	214589_AT	214589_AT	207501_S_AT	207501_S_AT	214589_AT	207501_S_AT	207501_S_AT	238521_AT	0.00341	-1.264	0.000545	-1.687	0.00405	-1.302	0.126	-1.103	0.0105	-1.168	0.998	1.039	0.288	-1.043	0.962	-1.042	0.317	-1.123	Extracellular Space	other			2257	14167	170630
FGF13	fibroblast growth factor 13	205110_S_AT	205110_S_AT	205110_S_AT	205110_S_AT	205110_S_AT	205110_S_AT	205110_S_AT	205110_S_AT	205110_S_AT	0.0755	-1.085	0.00149	-1.196	0.000137	-1.244	0.166	-1.062	0.0764	-1.055	0.614	-1.026	0.868	1.002	0.932	-1.005	0.281	-1.065	Extracellular Space	growth factor			2258	14168	84488
FGF14	fibroblast growth factor 14	221310_AT	221310_AT	221310_AT	221310_AT	221310_AT	221310_AT	221310_AT	221310_AT	221310_AT	0.0882	-1.209	0.00319	-1.416	0.00305	-1.242	0.286	-1.067	0.0496	-1.148	0.992	1.034	0.242	-1.084	0.78	-1.046	0.877	-1.034	Extracellular Space	growth factor			2259	14169	63851
FGF2	fibroblast growth factor 2	204422_S_AT	204422_S_AT	204422_S_AT	204422_S_AT	204422_S_AT	204421_S_AT	204421_S_AT	204422_S_AT	204422_S_AT	0.000147	1.482	0.0163	1.373	0.0264	1.25	0.00944	1.266	0.132	1.195	0.588	-1.068	0.178	-1.105	0.891	1.063	0.678	-1.15	Extracellular Space	growth factor	diagnosis,efficacy,prognosis	pentosan polysulfate, suradista, CP-547632, sucralfate	2247	14173	54250
FGF9	fibroblast growth factor 9	206404_AT	206404_AT	206404_AT	206404_AT	206404_AT	206404_AT	206404_AT	206404_AT	206404_AT	0.106	-1.079	0.000351	-1.212	0.129	-1.047	0.84	1.029	0.0212	-1.12	0.924	1.056	0.958	1.011	0.175	-1.118	0.225	1.07	Extracellular Space	growth factor	unspecified application		2254	14180	25444
FGFR1	fibroblast growth factor receptor 1	215404_X_AT	207822_AT	207822_AT	207937_X_AT	207822_AT	222164_AT	207937_X_AT	215404_X_AT	222164_AT	0.0107	1.155	3.33e-05	1.384	0.0085	1.266	0.0112	-1.088	0.0763	1.148	0.261	1.083	0.00483	-1.095	0.154	1.061	0.544	-1.037	Plasma Membrane	kinase	diagnosis,prognosis,unspecified application	pazopanib, lenvatinib, nintedanib, regorafenib, bortezomib/sorafenib, dexamethasone/lenalidomide/sorafenib, GSK3052230, lucitanib, cytarabine/idarubicin/sorafenib, 5-azacytidine/sorafenib, decitabine/sorafenib, debio 1347, ARQ 087, SAR103168, sulfatinib, everolimus/sorafenib, INCB054828, PRN1371, docetaxel/nintedanib, everolimus/lenvatinib, sorafenib, orantinib	2260	14182	79114
FGFRL1	fibroblast growth factor receptor-like 1	223321_S_AT	223321_S_AT	223321_S_AT	223321_S_AT	223321_S_AT	223321_S_AT	223321_S_AT	223321_S_AT	223321_S_AT	0.000258	1.269	0.0183	1.212	0.000567	1.216	0.151	1.06	0.394	1.05	0.871	-1	0.968	-1.014	0.838	1.04	0.732	1.016	Plasma Membrane	transmembrane receptor			53834	116701	360903
FH	fumarate hydratase	203033_X_AT	203033_X_AT	203033_X_AT	214170_X_AT	203033_X_AT	214170_X_AT	214170_X_AT	203033_X_AT	214170_X_AT	0.126	-1.072	2.88e-10	-1.35	0.0986	-1.081	0.354	1.031	0.0529	-1.068	0.237	1.019	0.815	-1.012	0.806	1.008	0.73	1.009	Cytoplasm	enzyme			2271	14194	24368
FHDC1	FH2 domain containing 1	226599_AT	226599_AT	226599_AT	226599_AT	226599_AT	226599_AT	226599_AT	226599_AT	226599_AT	0.333	1.032	0.000383	1.209	0.0654	-1.085	0.327	-1.039	0.143	1.07	0.319	-1.046	0.275	1.054	0.399	1.056	0.557	-1.06	Other	other			85462	229474	295161
FHIT	fragile histidine triad	206492_AT	206492_AT	206492_AT	206492_AT	206492_AT	206492_AT	206492_AT	206492_AT	206492_AT	0.0171	-1.113	0.00814	-1.066	0.041	-1.102	0.0161	-1.098	0.238	1.355	0.922	-1.004	0.282	-1.036	0.577	1.067	0.466	1.029	Cytoplasm	enzyme	efficacy		2272	14198	60398
FHL1	four and a half LIM domains 1	214505_S_AT	201539_S_AT	201539_S_AT	214505_S_AT	201539_S_AT	201540_AT	201539_S_AT	201539_S_AT	201539_S_AT	0.0218	-1.185	1.36e-05	-1.594	0.117	-1.145	0.182	-1.071	0.185	-1.152	0.461	-1.022	0.239	-1.123	0.693	-1.055	0.374	-1.132	Cytoplasm	other			2273	14199	25177
FHL2	four and a half LIM domains 2	202949_S_AT	202949_S_AT	202949_S_AT	202949_S_AT	202949_S_AT	202949_S_AT	202949_S_AT	202949_S_AT	202949_S_AT	0.0413	-1.197	5.51e-05	-1.477	0.406	-1.059	0.196	-1.099	0.00211	-1.272	0.566	-1.031	0.564	-1.034	0.333	-1.132	0.276	-1.025	Nucleus	transcription regulator			2274	14200	63839
FHL3	four and a half LIM domains 3	218818_AT	218818_AT	218818_AT	218818_AT	218818_AT	218818_AT	218818_AT	218818_AT	218818_AT	0.0459	-1.059	0.000156	1.188	0.457	1.038	0.000158	-1.137	0.00921	1.106	0.7	-1.008	0.465	-1.026	0.0325	1.086	0.807	-1.005	Plasma Membrane	other			2275	14201	313582
FIBP	FGF1 intracellular binding protein	202041_S_AT	202041_S_AT	202041_S_AT	202041_S_AT	202041_S_AT	202041_S_AT	202041_S_AT	202041_S_AT	202041_S_AT	0.0173	-1.105	5.42e-07	-1.287	0.00145	-1.152	0.522	-1.022	0.0133	-1.098	0.329	-1.03	0.653	-1.016	0.749	-1.002	0.733	1.006	Nucleus	other			9158	58249	282837
FIGN	fidgetin, microtubule severing factor	238964_AT	238964_AT	238964_AT	238964_AT	238964_AT	238964_AT	238964_AT	238964_AT	238964_AT	0.829	-1.017	0.000251	1.389	0.0334	1.142	0.018	1.168	0.571	1.064	0.767	1.013	0.396	1.055	0.892	-1	0.123	1.093	Nucleus	other			55137	60344	295649
FIGNL1	fidgetin like 1	1552921_A_AT	1552921_A_AT	1552921_A_AT	1552921_A_AT	222843_AT	1552921_A_AT	1552921_A_AT	1552921_A_AT	222843_AT	0.00476	-1.176	0.00704	-1.218	0.0247	-1.144	0.253	-1.062	0.132	-1.094	0.136	-1.102	0.0396	-1.119	0.158	1.094	0.347	1.03	Nucleus	enzyme			63979	60530	289777
FIS1	fission, mitochondrial 1	218034_AT	218034_AT	218034_AT	218034_AT	218034_AT	218034_AT	218034_AT	218034_AT	218034_AT	0.0131	-1.123	9.2e-06	-1.259	0.0168	-1.155	0.252	-1.042	0.255	-1.037	0.931	1.006	0.359	-1.039	0.974	-1.009	0.0953	1.074	Cytoplasm	other			51024	66437	288584
FJX1	four jointed box 1	219522_AT	219522_AT	219522_AT	219522_AT	219522_AT	219522_AT	219522_AT	219522_AT	219522_AT	0.0756	-1.162	5.87e-06	-1.287	0.625	-1.099	0.82	-1.008	0.057	-1.114	0.938	-1.04	0.987	1.008	0.186	-1.073	0.7	-1.139	Extracellular Space	other			24147	14221	366140
FKBP14	FK506 binding protein 14	230728_AT	230728_AT	230728_AT	230728_AT	230728_AT	230728_AT	230728_AT	230728_AT	230728_AT	0.0103	1.124	8.79e-05	1.21	0.251	1.068	0.00125	1.155	0.00289	1.179	0.301	1.051	0.955	1.002	0.19	1.059	0.417	1.034	Cytoplasm	enzyme			55033	231997	362366
FKBP5	FK506 binding protein 5	224840_AT	204560_AT	224840_AT	224840_AT	224840_AT	224840_AT	204560_AT	224840_AT	204560_AT	0.00024	1.726	0.00619	1.437	0.000487	1.393	0.0232	1.2	0.858	-1.076	0.233	1.111	0.894	-1.138	0.853	-1.127	0.153	-1.023	Nucleus	enzyme			2289	14229	361810
FLAD1	flavin adenine dinucleotide synthetase 1	205661_S_AT	205661_S_AT	205661_S_AT	205661_S_AT	205661_S_AT	205661_S_AT	205661_S_AT	205661_S_AT	205661_S_AT	0.0952	-1.093	8.11e-08	-1.364	0.0818	-1.092	0.865	-1.024	0.0158	-1.102	0.548	1.018	0.404	1.028	0.476	-1.014	0.991	1.002	Cytoplasm	enzyme			80308	319945	751787
FLCN	folliculin	215645_AT	215645_AT	215645_AT	215645_AT	215645_AT	215645_AT	215645_AT	215645_AT	215645_AT	0.0903	1.2	0.00078	1.697	0.0212	1.35	0.545	-1.014	0.165	1.143	0.631	-1.028	0.0832	-1.104	0.741	1.051	0.978	-1.01	Cytoplasm	other			201163	216805	303185
FLI1	Fli-1 proto-oncogene, ETS transcription factor	211825_S_AT	211825_S_AT	211825_S_AT	211825_S_AT	211825_S_AT	211825_S_AT	211825_S_AT	211825_S_AT	211825_S_AT	0.261	-1.064	0.0413	1.075	0.238	-1.058	0.000161	-1.197	0.501	-1.025	0.0903	-1.069	0.443	-1.031	0.693	1.018	0.227	-1.054	Nucleus	transcription regulator			2313	14247	315532
FLNA	filamin A	200859_X_AT	200859_X_AT	200859_X_AT	200859_X_AT	200859_X_AT	200859_X_AT	200859_X_AT	200859_X_AT	200859_X_AT	0.101	1.074	0.0285	1.113	0.0208	1.125	0.478	1.026	0.455	1.083	0.264	1.002	0.346	-1.042	0.291	-1.02	0.711	1.018	Cytoplasm	other	unspecified application		2316	192176	293860
FLOT1	flotillin 1	208749_X_AT	208749_X_AT	208749_X_AT	208749_X_AT	208749_X_AT	208749_X_AT	208749_X_AT	208749_X_AT	208749_X_AT	0.401	1.003	0.0261	-1.053	0.0184	-1.047	0.696	-1.016	0.286	-1.03	0.51	-1.02	0.202	1.036	0.434	-1.004	0.462	1.024	Plasma Membrane	other			10211	14251	64665
FLOT2	flotillin 2	211299_S_AT	211299_S_AT	211299_S_AT	211299_S_AT	211299_S_AT	211299_S_AT	211299_S_AT	211299_S_AT	211299_S_AT	0.46	-1.034	0.00209	-1.128	0.495	-1.028	0.179	-1.055	0.106	-1.075	0.338	1	0.456	-1.051	0.119	1.098	0.984	-1.054	Plasma Membrane	other			2319	14252	83764
FLT1	fms related tyrosine kinase 1	226497_S_AT	226497_S_AT	226497_S_AT	226497_S_AT	222033_S_AT	226497_S_AT	226497_S_AT	222033_S_AT	226497_S_AT	0.0062	1.447	5.02e-07	1.823	0.0344	1.371	0.115	1.19	0.346	-1.027	0.496	1.107	0.862	1.097	0.274	-1.082	0.773	1.131	Plasma Membrane	kinase	diagnosis,disease progression,efficacy,prognosis,response to therapy,safety	sunitinib, pazopanib, axitinib, CEP 7055, lenvatinib, BMS-690514, motesanib, cabozantinib, nintedanib, XL844, regorafenib, bortezomib/sorafenib, lapatinib/pazopanib, dexamethasone/lenalidomide/sorafenib, bevacizumab/sorafenib, MGCD-265, cabozantinib/erlotinib, famitinib, lucitanib, cytarabine/idarubicin/sorafenib, 5-azacytidine/sorafenib, decitabine/sorafenib, fruquintinib, MGCD516, SAR103168, su…	2321	14254
FMNL3	formin like 3	238823_AT	238823_AT	238823_AT	238823_AT	238823_AT	238823_AT	238823_AT	238823_AT	238823_AT	0.915	1.032	0.00861	-1.149	0.459	-1.043	0.104	-1.075	0.686	-1.063	0.608	1.003	0.0372	1.087	0.0593	-1.075	0.57	1.025	Cytoplasm	other			91010	22379	300225
FNDC3B	fibronectin type III domain containing 3B	225032_AT	218618_S_AT	218618_S_AT	225032_AT	218618_S_AT	225032_AT	218618_S_AT	218618_S_AT	218618_S_AT	0.0036	1.163	0.163	1.176	0.00409	1.281	0.0466	1.096	0.867	-1.003	0.483	1.035	0.102	-1.13	0.0182	-1.195	0.237	-1.103	Cytoplasm	other			64778	72007	294925
FNIP1	folliculin interacting protein 1	1559060_A_AT	243861_AT	243861_AT	1559060_A_AT	243861_AT	243861_AT	243861_AT	1559060_A_AT	1559060_A_AT	0.00829	1.124	0.00126	-1.206	0.000651	-1.212	0.0281	1.11	0.528	-1.077	0.0476	-1.075	0.455	-1.023	0.447	-1.041	0.283	1.098	Cytoplasm	other			96459	216742	100362347
FOLH1	folate hydrolase 1	217483_AT	217483_AT	217483_AT	217483_AT	217483_AT	217483_AT	217483_AT	217483_AT	217483_AT	0.612	-1.058	0.117	-1.111	0.000339	-1.156	0.0658	-1.137	0.242	-1.041	0.342	-1.075	0.771	-1.017	0.196	-1.052	0.0909	1.13	Plasma Membrane	peptidase	efficacy,prognosis	capromab pendetide	2346
FOLR1	folate receptor 1	211074_AT	211074_AT	211074_AT	211074_AT	211074_AT	211074_AT	211074_AT	211074_AT	211074_AT	8.84e-07	-1.658	0.232	1.118	0.495	1.067	0.912	-1.038	0.543	-1.026	0.925	1.012	0.285	-1.109	0.112	-1.121	0.968	-1.001	Plasma Membrane	transporter	diagnosis	farletuzumab	2348	14275	171049
FOLR2	folate receptor beta	204829_S_AT	229619_AT	229619_AT	204829_S_AT	229619_AT	204829_S_AT	204829_S_AT	229619_AT	204829_S_AT	0.0027	-1.16	0.00342	1.157	0.0807	1.085	1.24e-05	-1.229	0.159	1.075	0.156	-1.062	0.0025	-1.149	0.501	1.034	0.149	-1.037	Plasma Membrane	transporter			2350	14276	293154
FOSL1	FOS like 1, AP-1 transcription factor subunit	204420_AT	204420_AT	204420_AT	204420_AT	204420_AT	204420_AT	204420_AT	204420_AT	204420_AT	0.153	1.074	1.95e-05	1.215	0.053	1.17	0.585	-1.031	0.0416	1.076	0.408	1.043	0.823	1.016	0.252	1.021	0.592	-1.015	Nucleus	transcription regulator			8061	14283	25445
FOSL2	FOS like 2, AP-1 transcription factor subunit	218880_AT	218880_AT	218880_AT	218880_AT	218880_AT	218880_AT	218880_AT	218880_AT	218880_AT	0.0556	1.139	0.259	1.313	0.00109	1.303	0.56	1.062	0.208	1.17	0.473	1.018	0.171	1.062	0.495	1.035	0.976	1.047	Nucleus	transcription regulator			2355	14284	25446
FOXG1	forkhead box G1	207658_S_AT	207658_S_AT	207658_S_AT	207658_S_AT	207658_S_AT	207658_S_AT	207658_S_AT	207658_S_AT	207658_S_AT	0.0301	-1.143	0.00489	-1.241	0.000391	-1.226	0.527	-1.051	0.251	-1.068	0.0823	-1.074	0.282	-1.053	0.988	1.015	0.23	-1.098	Nucleus	transcription regulator	prognosis		2290	15228	24370
FOXN3	forkhead box N3	205022_S_AT	205022_S_AT	205022_S_AT	205022_S_AT	205022_S_AT	205022_S_AT	205022_S_AT	205022_S_AT	205022_S_AT	0.415	1.006	0.264	-1.003	0.682	1.01	0.0322	1.052	0.46	1.023	0.323	-1.005	0.106	1.029	0.038	-1.062	0.288	1.066	Nucleus	transcription regulator	unspecified application		1112
FOXO1	forkhead box O1	202724_S_AT	202724_S_AT	202724_S_AT	202724_S_AT	202724_S_AT	202724_S_AT	202724_S_AT	202724_S_AT	202724_S_AT	0.00152	1.216	0.0347	1.103	0.373	1.015	0.00457	1.16	0.271	1.023	0.801	1.008	0.905	-1.007	0.688	-1.006	0.734	-1.039	Nucleus	transcription regulator			2308	56458	84482
FOXO3	forkhead box O3	224891_AT	224889_AT	224889_AT	224891_AT	224889_AT	224889_AT	224891_AT	224889_AT	224889_AT	0.0821	1.055	2.11e-05	1.172	0.00628	1.104	0.0157	1.063	0.0453	1.058	0.0368	1.069	0.029	1.045	0.139	1.056	0.385	1.023	Nucleus	transcription regulator	efficacy		2309	56484	294515
FOXP1	forkhead box P1	229844_AT	229844_AT	229844_AT	229844_AT	229844_AT	229844_AT	229844_AT	229844_AT	229844_AT	0.993	1.024	0.682	-1.026	0.116	-1.116	0.542	1.04	0.0056	1.179	0.741	-1.012	0.171	1.094	0.0393	1.146	0.759	-1.022	Nucleus	other			27086
FPR2	formyl peptide receptor 2	210772_AT	210772_AT	210772_AT	210772_AT	210772_AT	210772_AT	210772_AT	210772_AT	210772_AT	0.644	1.019	0.00352	1.13	0.149	1.056	0.492	-1.025	0.798	-1.002	0.515	-1.022	0.871	-1.007	0.932	1.01	0.311	-1.039	Plasma Membrane	G-protein coupled receptor			2358	14289	690158
FRMPD2	FERM and PDZ domain containing 2	239275_AT	239275_AT	239275_AT	239275_AT	239275_AT	239275_AT	239275_AT	239275_AT	239275_AT	0.000251	-1.334	0.227	-1.13	0.894	1.004	7.19e-06	-1.327	0.0239	-1.239	0.288	-1.091	0.0307	-1.09	0.13	-1.158	0.486	-1.059	Plasma Membrane	other			143162	268729	498583
FRZB	frizzled-related protein	203698_S_AT	203698_S_AT	203698_S_AT	203698_S_AT	203698_S_AT	203698_S_AT	203698_S_AT	203698_S_AT	203698_S_AT	0.0142	-1.233	0.405	-1.094	0.00301	-1.218	0.518	-1.054	0.103	1.33	0.251	-1.028	0.762	-1.044	0.469	1.081	0.732	1.05	Extracellular Space	other			2487	20378	295691
FSCN1	fascin actin-bundling protein 1	201564_S_AT	201564_S_AT	201564_S_AT	201564_S_AT	201564_S_AT	201564_S_AT	201564_S_AT	201564_S_AT	201564_S_AT	0.0243	-1.122	0.0368	-1.118	0.16	-1.105	0.193	-1.068	0.317	-1.043	0.583	-1.02	0.988	1.007	0.679	1.025	0.16	1.078	Cytoplasm	other	unspecified application		6624	14086	683788
FSD1L	fibronectin type III and SPRY domain containing 1 like	242807_AT	242807_AT	242807_AT	242807_AT	242807_AT	242807_AT	242807_AT	242807_AT	242807_AT	0.0143	-1.097	1.75e-05	-1.336	0.0958	-1.096	0.814	1.046	0.274	-1.066	0.979	1.021	0.929	-1.006	0.988	-1.022	0.505	1.043	Other	other			83856	319636	313208
FSTL1	follistatin like 1	208782_AT	208782_AT	208782_AT	208782_AT	208782_AT	240891_AT	208782_AT	208782_AT	240891_AT	0.00984	1.222	0.0353	1.209	0.0128	1.243	0.1	1.152	0.0152	1.243	0.521	-1.003	0.82	1.048	0.408	1.05	0.49	-1.017	Extracellular Space	other			11167	14314	79210
FTO	FTO, alpha-ketoglutarate dependent dioxygenase	209702_AT	209702_AT	209702_AT	209702_AT	209702_AT	209702_AT	209702_AT	209702_AT	209702_AT	0.87	1.01	0.00423	-1.105	0.0195	-1.078	0.445	1.025	0.536	-1.004	0.97	-1.009	0.109	1.026	0.291	1.025	0.717	-1.02	Nucleus	enzyme			79068	26383	291905
FUBP1	far upstream element binding protein 1	212847_AT	212847_AT	214093_S_AT	214093_S_AT	214093_S_AT	212847_AT	212847_AT	212847_AT	214093_S_AT	5.07e-05	1.213	0.00641	1.154	0.446	-1.048	0.0193	1.099	0.988	1.028	0.587	-1.032	0.24	1.025	0.264	-1.034	0.00551	1.126	Nucleus	transcription regulator			8880	51886	654496
FUNDC1	FUN14 domain containing 1	235346_AT	235346_AT	235346_AT	235346_AT	235346_AT	235346_AT	235346_AT	235346_AT	235346_AT	0.74	-1.007	3.24e-07	-1.243	0.00257	-1.148	0.459	1.042	0.0311	-1.07	0.808	-1.015	0.444	1.031	0.884	-1.022	0.424	-1.064	Cytoplasm	other			139341	72018	363442
FUT4	fucosyltransferase 4	209892_AT	209892_AT	209892_AT	209892_AT	209892_AT	209892_AT	209892_AT	209892_AT	209892_AT	0.892	-1.008	0.000229	-1.119	0.135	-1.095	0.312	1.044	0.596	1.034	0.416	-1.054	0.776	1.006	0.752	1.04	0.695	1.005	Cytoplasm	enzyme	unspecified application		2526	14345	60670
FUT6	fucosyltransferase 6	211465_X_AT	211465_X_AT	211465_X_AT	211465_X_AT	211465_X_AT	211465_X_AT	211465_X_AT	211465_X_AT	211465_X_AT	0.756	-1.008	0.25	1.062	0.0987	1.052	0.00072	-1.133	0.384	-1.025	0.0505	1.033	0.469	-1.016	0.357	1.04	0.6	-1.045	Cytoplasm	enzyme			2528
FXYD5	FXYD domain containing ion transport regulator 5	218084_X_AT	224252_S_AT	218084_X_AT	218084_X_AT	218084_X_AT	218084_X_AT	224252_S_AT	224252_S_AT	224252_S_AT	0.972	1.06	0.000498	1.193	0.488	1.114	0.00897	-1.147	0.941	-1.05	0.263	1.005	0.0214	1.068	0.548	-1.046	0.341	1.069	Plasma Membrane	ion channel			53827	18301	60338
FYB	FYN binding protein	205285_S_AT	205285_S_AT	205285_S_AT	205285_S_AT	205285_S_AT	205285_S_AT	205285_S_AT	205285_S_AT	205285_S_AT	0.453	1.058	0.115	1.055	0.0605	1.1	0.000394	-1.158	0.162	-1.02	0.845	1.03	0.905	-1.002	0.00426	-1.097	0.938	1.025	Nucleus	other			2533	23880	499537
FYN	FYN proto-oncogene, Src family tyrosine kinase	243006_AT	243006_AT	1559101_AT	243006_AT	243006_AT	243006_AT	1559101_AT	1559101_AT	1559101_AT	0.233	1.064	1.55e-05	1.35	0.0195	1.165	0.00711	1.132	0.00217	1.186	0.153	1.07	0.0754	-1.098	0.257	1.06	0.387	1.072	Plasma Membrane	kinase	efficacy	dasatinib, JNJ-26483327	2534	14360	25150
FYTTD1	forty-two-three domain containing 1	224642_AT	224642_AT	224642_AT	224642_AT	224642_AT	224642_AT	224642_AT	224642_AT	224642_AT	0.00141	-1.246	0.00245	-1.389	0.0569	-1.204	0.377	-1.037	0.0599	-1.144	0.596	-1.013	0.0922	-1.102	0.809	-1.038	0.688	1.008	Nucleus	other			84248	69823	360726
FZD2	frizzled class receptor 2	210220_AT	210220_AT	210220_AT	210220_AT	210220_AT	210220_AT	210220_AT	210220_AT	210220_AT	0.877	1.02	0.0143	1.277	0.0653	-1.143	0.996	1.018	7.89e-05	1.466	0.324	-1.076	0.0188	-1.151	0.336	1.087	0.902	-1.049	Plasma Membrane	G-protein coupled receptor			2535	57265	64512
FZD4	frizzled class receptor 4	218665_AT	218665_AT	218665_AT	218665_AT	218665_AT	218665_AT	218665_AT	218665_AT	218665_AT	0.0675	1.087	1.14e-05	1.24	0.363	1.037	0.644	1.035	0.157	1.099	0.933	-1.024	0.963	1.016	0.776	1.028	0.594	-1.031	Plasma Membrane	G-protein coupled receptor	diagnosis		8322	14366	64558
G3BP1	G3BP stress granule assembly factor 1	225007_AT	1557350_AT	1557350_AT	225007_AT	225007_AT	1557350_AT	1557350_AT	1557350_AT	225007_AT	0.000111	1.151	0.00187	1.157	0.055	1.09	0.00283	1.115	0.00931	1.099	0.321	1.039	0.242	1.042	0.128	-1.054	0.353	1.045	Nucleus	enzyme			10146	27041	171092
G3BP2	G3BP stress granule assembly factor 2	206383_S_AT	208840_S_AT	208840_S_AT	206383_S_AT	208840_S_AT	206383_S_AT	206383_S_AT	206383_S_AT	208841_S_AT	1.48e-05	-1.469	0.00113	-1.759	0.0602	-1.283	0.063	-1.118	0.122	-1.169	0.706	-1.032	0.0384	-1.161	0.491	-1.082	0.437	-1.067	Cytoplasm	enzyme	prognosis		9908	23881
GABARAPL1	GABA type A receptor associated protein like 1	208868_S_AT	208868_S_AT	208868_S_AT	208868_S_AT	208868_S_AT	208869_S_AT	208869_S_AT	208868_S_AT	208868_S_AT	0.0362	-1.186	9.13e-05	-1.607	0.0808	-1.211	0.313	-1.063	0.0224	-1.231	0.601	1.016	0.81	1.041	0.413	-1.076	0.776	1.034	Cytoplasm	other			23710	57436	689161
GABARAPL2	GABA type A receptor associated protein like 2	209046_S_AT	209046_S_AT	209046_S_AT	209046_S_AT	209046_S_AT	209046_S_AT	209046_S_AT	209046_S_AT	209046_S_AT	0.294	-1.024	2.85e-08	-1.241	0.0258	-1.12	0.337	-1.002	0.00154	-1.085	0.167	-1.03	0.585	1.004	0.368	-1.026	0.902	-1.005	Cytoplasm	other			11345	93739	64670
GABBR1	gamma-aminobutyric acid type B receptor subunit 1	203146_S_AT	203146_S_AT	203146_S_AT	203146_S_AT	203146_S_AT	203146_S_AT	203146_S_AT	203146_S_AT	203146_S_AT	0.851	1.015	5.03e-05	-1.128	2.03e-05	-1.134	0.556	-1.022	0.459	-1.015	0.246	-1.057	0.62	-1.021	0.536	-1.006	0.239	-1.055	Plasma Membrane	G-protein coupled receptor		arbaclofen placarbil, arbaclofen, baclofen, vigabatrin	2550	54393	81657
GABRA1	gamma-aminobutyric acid type A receptor alpha1 subunit	244118_AT	244118_AT	244118_AT	244118_AT	244118_AT	244118_AT	244118_AT	244118_AT	244118_AT	0.165	-1.13	0.0111	-1.363	0.000404	-1.418	0.66	-1.023	0.0155	-1.104	0.63	-1.047	0.849	1.013	0.829	1.01	0.528	-1.163	Plasma Membrane	ion channel		methohexital, primidone, meprobamate, aspirin/butalbital/caffeine, aspirin/meprobamate, aspirin/butalbital/caffeine/codeine, hexobarbital, pagoclone, ethchlorvynol, alphadolone, SEP 174559, heptabarbital, zopiclone, glutethimide, clobazam, nitrazepam, phentermine/topiramate, caffeine/ethanol, adinazolam, butobarbital, metyrapone/oxazepam, acetaminophen/butalbital/caffeine, sevoflurane, isoflurane…	2554	14394	29705
GABRA2	gamma-aminobutyric acid type A receptor alpha2 subunit	207014_AT	207014_AT	207014_AT	207014_AT	207014_AT	207014_AT	207014_AT	207014_AT	207014_AT	0.959	1.004	0.000172	-1.382	0.696	-1.074	0.235	1.072	0.271	-1.119	0.827	-1.03	0.732	-1.015	0.527	-1.01	0.202	-1.066	Plasma Membrane	ion channel		methohexital, primidone, meprobamate, aspirin/butalbital/caffeine, aspirin/meprobamate, aspirin/butalbital/caffeine/codeine, hexobarbital, pagoclone, alphadolone, SEP 174559, heptabarbital, zopiclone, clobazam, nitrazepam, adinazolam, butobarbital, metyrapone/oxazepam, acetaminophen/butalbital/caffeine, sevoflurane, isoflurane, gaboxadol, felbamate, etomidate, muscimol, halothane, fluoxetine/olan…	2555	14395	289606
GABRA4	gamma-aminobutyric acid type A receptor alpha4 subunit	208463_AT	208463_AT	208463_AT	208463_AT	208463_AT	208463_AT	208463_AT	208463_AT	208463_AT	0.176	-1.079	4.26e-06	-1.366	0.173	-1.073	0.0211	-1.106	0.0245	-1.154	0.701	-1.027	0.996	1.012	0.41	-1.047	0.319	-1.119	Plasma Membrane	ion channel		methohexital, primidone, meprobamate, aspirin/butalbital/caffeine, aspirin/meprobamate, aspirin/butalbital/caffeine/codeine, hexobarbital, pagoclone, alphadolone, SEP 174559, heptabarbital, clobazam, nitrazepam, butobarbital, metyrapone/oxazepam, acetaminophen/butalbital/caffeine, sevoflurane, isoflurane, gaboxadol, isoniazid, felbamate, etomidate, muscimol, halothane, fluoxetine/olanzapine, amob…	2557	14397	140675
GABRB1	gamma-aminobutyric acid type A receptor beta1 subunit	1558225_AT	1558225_AT	1558226_A_AT	1558226_A_AT	1558225_AT	1558226_A_AT	207010_AT	1558225_AT	1558226_A_AT	0.00111	1.273	0.482	1.096	0.0892	1.139	0.0262	1.161	0.144	1.087	0.234	1.067	0.185	-1.061	0.621	1.033	0.0419	-1.145	Plasma Membrane	ion channel		methohexital, aspirin/butalbital/caffeine, aspirin/butalbital/caffeine/codeine, pagoclone, alphadolone, SEP 174559, nitrazepam, adinazolam, metyrapone/oxazepam, acetaminophen/butalbital/caffeine, sevoflurane, 4-hydroxybutanoic acid, isoflurane, gaboxadol, lindane, isoniazid, felbamate, etomidate, muscimol, halothane, fluoxetine/olanzapine, amobarbital, estazolam, atropine/hyoscyamine/phenobarbita…	2560	14400	25450
GABRB3	gamma-aminobutyric acid type A receptor beta3 subunit	205850_S_AT	205850_S_AT	205850_S_AT	205850_S_AT	205850_S_AT	205850_S_AT	205850_S_AT	227830_AT	227830_AT	0.00791	-1.338	0.000872	-1.706	0.119	-1.174	0.237	-1.083	0.0612	-1.199	0.951	1.041	0.129	-1.12	0.0908	1.083	0.491	-1.059	Plasma Membrane	ion channel		methohexital, aspirin/butalbital/caffeine, aspirin/butalbital/caffeine/codeine, fospropofol, pagoclone, alphadolone, SEP 174559, nitrazepam, adinazolam, piperazine, metyrapone/oxazepam, acetaminophen/butalbital/caffeine, sevoflurane, isoflurane, gaboxadol, isoniazid, felbamate, etomidate, muscimol, halothane, fluoxetine/olanzapine, amobarbital, estazolam, atropine/hyoscyamine/phenobarbital/scopol…	2562	14402	24922
GABRG2	gamma-aminobutyric acid type A receptor gamma2 subunit	206849_AT	206849_AT	206849_AT	206849_AT	206849_AT	206849_AT	206849_AT	206849_AT	206849_AT	0.0207	-1.284	0.00788	-1.711	0.00165	-1.272	0.366	-1.062	0.0248	-1.218	0.756	-1.016	0.352	-1.08	0.743	-1.017	0.857	-1.129	Plasma Membrane	ion channel		pagoclone, alphadolone, SEP 174559, clobazam, nitrazepam, tracazolate, adinazolam, metyrapone/oxazepam, sevoflurane, isoflurane, gaboxadol, isoniazid, felbamate, etomidate, muscimol, halothane, fluoxetine/olanzapine, estazolam, clorazepate, eszopiclone, quazepam, amitriptyline/chlordiazepoxide, diazepam, temazepam, zolpidem, chlordiazepoxide, lorazepam, olanzapine, triazolam, flumazenil, clonazep…	2566	14406	29709
GAD1	glutamate decarboxylase 1	206670_S_AT	206670_S_AT	206670_S_AT	206670_S_AT	206670_S_AT	206670_S_AT	206670_S_AT	205278_AT	206670_S_AT	0.00851	-1.438	0.0138	-1.758	0.00147	-1.409	0.177	-1.119	0.0325	-1.373	0.96	1.07	0.0545	-1.266	0.29	-1.14	0.965	-1.015	Cytoplasm	enzyme	unspecified application		2571	14415	24379
GAD2	glutamate decarboxylase 2	206780_AT	206780_AT	206780_AT	206780_AT	206780_AT	206780_AT	206780_AT	206780_AT	206780_AT	0.587	-1.014	1.64e-09	-1.431	0.666	-1.018	0.995	-1.004	0.0499	-1.119	0.462	1.049	0.843	1.019	0.256	-1.11	0.655	1.01	Cytoplasm	enzyme		valproic acid	2572	14417	24380
GADD45B	growth arrest and DNA damage inducible beta	207574_S_AT	207574_S_AT	207574_S_AT	207574_S_AT	207574_S_AT	207574_S_AT	207574_S_AT	209305_S_AT	209305_S_AT	1.99e-05	2.028	1.04e-05	2.109	4.4e-06	2.152	0.408	1.728	0.347	1.709	0.777	1.288	0.391	1.695	0.484	1.182	0.844	1.461	Cytoplasm	other			4616	17873	299626
GADD45GIP1	GADD45G interacting protein 1	212891_S_AT	212891_S_AT	212891_S_AT	212891_S_AT	212891_S_AT	212891_S_AT	212891_S_AT	212891_S_AT	212891_S_AT	0.0766	-1.074	8.53e-07	-1.203	0.0496	-1.079	0.483	-1.025	0.181	-1.026	0.65	-1.012	0.58	-1.017	0.836	-1.019	0.326	-1.059	Nucleus	other			90480	102060	288916
GAL	galanin and GMAP prepropeptide	214240_AT	214240_AT	214240_AT	207466_AT	214240_AT	207466_AT	214240_AT	214240_AT	214240_AT	0.0389	-1.179	8.44e-05	-1.406	0.257	-1.075	0.0379	1.075	0.00843	-1.267	0.109	1.053	0.0752	1.155	0.0557	-1.101	0.714	-1.055	Extracellular Space	other			51083	14419	29141
GALNT15	polypeptide N-acetylgalactosaminyltransferase 15	239461_AT	239461_AT	239461_AT	239461_AT	239461_AT	239461_AT	239461_AT	239461_AT	239461_AT	0.574	1.036	0.00084	1.376	0.00334	1.234	0.0658	1.152	0.422	1.076	0.665	1.074	0.509	1.062	0.975	1.017	0.00752	1.214	Cytoplasm	enzyme			117248	78754	100360475
GAP43	growth associated protein 43	204471_AT	204471_AT	204471_AT	204471_AT	204471_AT	204471_AT	204471_AT	204471_AT	204471_AT	0.533	-1.007	9.04e-08	-1.406	0.00459	-1.149	0.705	1.004	0.000723	-1.195	0.936	-1.016	0.683	1.051	0.679	-1.044	0.267	-1.132	Plasma Membrane	other			2596	14432	29423
GAPDH	glyceraldehyde-3-phosphate dehydrogenase	213453_X_AT	213453_X_AT	212581_X_AT	213453_X_AT	212581_X_AT	213453_X_AT	213453_X_AT	212581_X_AT	212581_X_AT	0.282	-1.037	1.13e-06	-1.149	0.293	-1.035	0.149	-1.032	7.21e-05	-1.081	0.54	-1.003	0.898	-1.008	0.118	-1.038	0.944	-1.004	Cytoplasm	enzyme	diagnosis,unspecified application		2597	100042025|14433	24383
GAS2L3	growth arrest specific 2 like 3	238756_AT	238756_AT	238756_AT	238756_AT	238756_AT	238756_AT	238756_AT	238756_AT	238756_AT	0.519	-1.091	0.000183	-1.287	0.705	-1.028	0.802	-1.03	0.00775	-1.056	0.416	-1.091	0.286	-1.002	0.313	1.112	0.715	1.008	Other	other			283431	237436	680280
GAS7	growth arrest specific 7	207704_S_AT	210872_X_AT	210872_X_AT	207704_S_AT	210872_X_AT	210872_X_AT	207704_S_AT	207704_S_AT	210872_X_AT	6.49e-05	-1.401	0.00579	-1.391	0.0253	-1.239	0.00882	-1.184	0.159	-1.108	0.775	-1.006	0.0117	-1.181	0.73	1.025	0.766	-1.014	Cytoplasm	transcription regulator			8522	14457	85246
GAST	gastrin	208138_AT	208138_AT	208138_AT	208138_AT	208138_AT	208138_AT	208138_AT	208138_AT	208138_AT	0.805	-1.002	0.00598	1.143	0.289	1.053	0.0248	-1.06	0.802	-1.005	0.785	-1.011	0.783	-1.02	0.616	1.015	0.708	-1.034	Extracellular Space	other	efficacy,safety		2520	14459	25320
GATAD2A	GATA zinc finger domain containing 2A	218131_S_AT	234294_X_AT	218131_S_AT	218131_S_AT	218131_S_AT	234294_X_AT	234294_X_AT	234294_X_AT	234294_X_AT	0.384	1.092	0.000229	1.257	0.267	1.068	0.495	1.041	0.0568	1.101	0.402	-1.046	0.761	1.033	0.355	-1.045	0.153	1.086	Nucleus	transcription regulator			54815	234366	290669
GBA	glucosylceramidase beta	209093_S_AT	209093_S_AT	209093_S_AT	209093_S_AT	209093_S_AT	209093_S_AT	209093_S_AT	209093_S_AT	209093_S_AT	0.0518	-1.079	6.04e-12	-1.325	0.0651	-1.106	0.0369	-1.084	0.00691	-1.074	0.78	1.006	0.756	-1.033	0.566	1.015	0.423	-1.022	Cytoplasm	enzyme			2629	14466	684536
GCLM	glutamate-cysteine ligase modifier subunit	203925_AT	203925_AT	203925_AT	203925_AT	203925_AT	203925_AT	203925_AT	203925_AT	203925_AT	0.727	1.055	0.000113	-1.081	0.762	1.098	0.254	1.058	0.149	-1.043	0.685	1.012	0.935	-1.004	0.724	-1.033	0.708	-1.033	Cytoplasm	enzyme			2730	14630	29739
GDAP1	ganglioside induced differentiation associated protein 1	221279_AT	221279_AT	226271_AT	221279_AT	221279_AT	221279_AT	221279_AT	221279_AT	221279_AT	0.00369	-1.357	0.000207	-1.873	0.011	-1.209	0.0873	-1.135	0.0324	-1.233	0.721	-1.036	0.127	-1.131	0.802	-1.032	0.943	-1.044	Cytoplasm	other			54332	14545	312890
GDF7	growth differentiation factor 7	214238_AT	214238_AT	214238_AT	214238_AT	214238_AT	214238_AT	214238_AT	214238_AT	214238_AT	0.981	-1.021	1.51e-06	1.131	0.958	-1.015	0.849	-1.052	0.628	-1.05	0.57	-1.008	0.0981	-1.088	0.873	-1.083	0.385	-1.043	Extracellular Space	growth factor			151449	238057	252833
GDNF	glial cell derived neurotrophic factor	230090_AT	230090_AT	230090_AT	230090_AT	230090_AT	230090_AT	230090_AT	230090_AT	230090_AT	0.164	-1.039	0.802	1.022	1.86e-05	1.199	0.00636	-1.091	0.819	1.013	0.0137	1.138	0.0631	-1.023	0.131	-1.042	0.433	1.075	Extracellular Space	growth factor			2668	14573	25453
GDPD1	glycerophosphodiester phosphodiesterase domain containing 1	1555606_A_AT	238681_AT	238681_AT	1555606_A_AT	238681_AT	1555606_A_AT	1555606_A_AT	1555606_A_AT	1555606_A_AT	4.43e-05	-1.381	2.87e-05	-1.308	0.00198	-1.21	0.225	-1.049	0.00662	-1.128	0.511	1.088	0.0171	-1.178	0.602	1.025	0.678	1.064	Other	enzyme			284161	66569	303407
GEM	GTP binding protein overexpressed in skeletal muscle	204472_AT	204472_AT	204472_AT	204472_AT	204472_AT	204472_AT	204472_AT	204472_AT	204472_AT	0.00415	1.43	0.117	1.412	0.0718	1.779	0.617	1.491	0.943	1.714	0.154	1.003	0.699	1.024	0.125	-1.137	0.197	-1.145	Plasma Membrane	enzyme			2669	14579	297902
GEMIN2	gem nuclear organelle associated protein 2	210779_X_AT	211114_X_AT	210779_X_AT	211114_X_AT	211114_X_AT	211114_X_AT	210779_X_AT	211114_X_AT	210779_X_AT	0.156	-1.059	2.47e-06	-1.337	0.0795	-1.117	0.305	-1.052	0.00878	-1.128	0.785	-1.016	0.343	-1.028	0.572	-1.022	0.5	1.032	Nucleus	other			8487	66603	84404
GEMIN7	gem nuclear organelle associated protein 7	1555751_A_AT	1555751_A_AT	1555751_A_AT	1555751_A_AT	1555751_A_AT	1555751_A_AT	1555751_A_AT	1555751_A_AT	1555751_A_AT	0.36	-1.04	5.33e-06	-1.245	0.105	-1.038	0.355	-1.023	0.383	-1.053	0.849	1.032	0.289	1.054	0.516	-1.019	0.353	1.029	Nucleus	other			79760	69731
GFM1	G elongation factor mitochondrial 1	232296_S_AT	225161_AT	225161_AT	225161_AT	225161_AT	225161_AT	232296_S_AT	225161_AT	232296_S_AT	0.00512	-1.188	3.99e-07	-1.438	0.00336	-1.257	0.663	1.012	0.0365	-1.073	0.53	-1.015	0.0627	-1.126	0.356	-1.061	0.662	1.02	Cytoplasm	translation regulator			85476	28030	114017
GFRA1	GDNF family receptor alpha 1	230163_AT	230163_AT	230163_AT	230163_AT	230163_AT	230163_AT	230163_AT	230163_AT	230163_AT	0.147	1.06	0.811	1.006	0.266	1.048	0.537	-1.033	0.0122	1.112	0.701	1.01	0.537	-1.007	0.164	-1.038	0.0879	-1.083	Plasma Membrane	transmembrane receptor			2674	14585	25454
GGA1	golgi associated, gamma adaptin ear containing, ARF binding protein 1	217560_AT	217560_AT	217560_AT	217560_AT	217560_AT	217560_AT	217560_AT	217560_AT	217560_AT	0.158	1.026	0.00171	1.115	0.0141	1.105	0.619	-1.024	0.0538	1.046	0.661	-1.018	0.159	1.012	0.0307	1.055	0.559	1.025	Cytoplasm	transporter			26088	106039	300066
GGCT	gamma-glutamylcyclotransferase	215380_S_AT	215380_S_AT	215380_S_AT	215380_S_AT	215380_S_AT	215380_S_AT	215380_S_AT	215380_S_AT	215380_S_AT	0.139	-1.055	9.12e-07	-1.229	0.0619	-1.05	0.446	-1.009	0.0463	-1.043	0.604	1.014	0.252	1.055	0.578	-1.009	0.754	-1.036	Cytoplasm	enzyme			79017	110175	362368
GGCX	gamma-glutamyl carboxylase	214005_AT	214005_AT	214006_S_AT	235413_AT	235413_AT	214005_AT	205351_AT	235413_AT	235413_AT	0.733	-1.067	9.99e-07	-1.32	0.0442	-1.126	0.1	1.108	0.0141	-1.13	0.443	-1.04	0.253	-1.052	0.448	-1.051	0.577	1.047	Cytoplasm	enzyme		anisindione, vitamin K3	2677	56316	81716
GGH	gamma-glutamyl hydrolase	203560_AT	203560_AT	203560_AT	203560_AT	203560_AT	203560_AT	203560_AT	203560_AT	203560_AT	0.395	-1.045	1.35e-06	-1.475	0.00158	-1.225	0.794	1.009	0.00496	-1.2	0.818	-1.006	0.955	1.008	0.959	-1.037	0.55	-1.085	Cytoplasm	peptidase			8836	14590	25455
GGPS1	geranylgeranyl diphosphate synthase 1	202322_S_AT	202322_S_AT	202322_S_AT	202321_AT	202322_S_AT	202322_S_AT	202321_AT	202321_AT	202321_AT	0.0434	-1.084	0.000438	-1.165	0.00465	-1.119	0.0111	1.083	0.0912	-1.066	0.437	-1.03	0.0198	1.072	0.211	-1.026	0.954	-1.01	Cytoplasm	enzyme		zoledronic acid	9453	14593	291211
GGT1	gamma-glutamyltransferase 1	244179_X_AT	233837_AT	233837_AT	233837_AT	233837_AT	233837_AT	244179_X_AT	233837_AT	233837_AT	0.0851	1.084	7.59e-05	1.165	0.184	1.057	0.009	-1.088	0.342	1.04	0.327	1.04	0.0445	1.069	0.617	1.02	0.529	-1.027	Plasma Membrane	enzyme	efficacy,safety,unspecified application		2678	14598	116568
GH1	growth hormone 1	206886_X_AT	205840_X_AT	206886_X_AT	205840_X_AT	205840_X_AT	206886_X_AT	205840_X_AT	205840_X_AT	206886_X_AT	0.561	-1.006	0.0747	-1.067	0.359	-1.041	0.00123	-1.12	0.000156	-1.146	0.445	-1.034	0.294	-1.036	0.00422	-1.129	0.00826	-1.11	Extracellular Space	growth factor	efficacy,safety		2688
GHITM	growth hormone inducible transmembrane protein	1554510_S_AT	1554510_S_AT	1554510_S_AT	1554510_S_AT	1554510_S_AT	209249_S_AT	1554510_S_AT	209248_AT	1554510_S_AT	0.0955	-1.14	2.13e-05	-1.621	0.0559	-1.207	0.224	-1.07	0.127	-1.128	0.257	-1.03	0.476	-1.043	0.69	1.009	0.675	-1.075	Cytoplasm	other	unspecified application		27069	66092	290596
GLCE	glucuronic acid epimerase	213552_AT	213552_AT	213552_AT	213552_AT	213552_AT	213552_AT	213552_AT	213552_AT	213552_AT	0.0588	-1.12	1.53e-05	-1.384	0.382	-1.099	0.412	-1.052	0.0149	-1.153	0.83	-1.022	0.854	-1.014	0.895	-1.002	0.684	1.004	Cytoplasm	enzyme			26035	93683	363073
GLI2	GLI family zinc finger 2	208057_S_AT	208057_S_AT	208057_S_AT	208057_S_AT	208057_S_AT	208057_S_AT	208057_S_AT	208057_S_AT	208057_S_AT	0.0689	1.06	0.796	-1.014	0.228	1.039	0.00987	-1.088	0.0481	-1.057	0.851	-1.001	0.407	1.009	0.676	-1.01	0.767	-1.008	Nucleus	transcription regulator	efficacy		2736	14633	304729
GLI3	GLI family zinc finger 3	1569342_AT	205201_AT	1569342_AT	1569342_AT	1569342_AT	205201_AT	205201_AT	205201_AT	1569342_AT	0.68	1.058	0.382	1.071	0.00641	1.147	0.585	-1.035	0.814	-1.012	0.869	-1.008	0.0309	-1.088	0.183	-1.005	0.0802	-1.081	Nucleus	transcription regulator	efficacy		2737	14634	140588
GLIS1	GLIS family zinc finger 1	244128_X_AT	244128_X_AT	244128_X_AT	244128_X_AT	244128_X_AT	244128_X_AT	244128_X_AT	244128_X_AT	244128_X_AT	0.417	1.046	0.00502	1.189	0.0178	1.157	0.403	-1.009	0.793	1.014	0.681	1.031	0.364	-1.033	0.94	1.002	0.929	1.001	Nucleus	transcription regulator			148979	230587	298732
GLIS2	GLIS family zinc finger 2	223378_AT	223378_AT	223378_AT	223378_AT	223378_AT	223378_AT	223378_AT	223378_AT	223378_AT	0.06	1.094	0.00027	1.227	0.382	1.13	0.055	1.088	6.68e-05	1.211	0.848	1.007	0.995	1.002	0.593	1.073	0.212	-1.031	Nucleus	transcription regulator			84662	83396	302946
GLIS3	GLIS family zinc finger 3	229435_AT	230258_AT	229435_AT	229435_AT	229435_AT	229435_AT	230258_AT	230258_AT	229435_AT	0.00167	1.366	0.00453	1.339	0.103	1.344	0.00161	1.34	0.035	1.166	0.199	-1.121	0.152	1.091	0.847	1.05	0.353	-1.097	Nucleus	transcription regulator			169792	226075	680671
GLMN	glomulin, FKBP associated protein	207153_S_AT	207153_S_AT	207153_S_AT	207153_S_AT	207153_S_AT	207153_S_AT	207153_S_AT	207153_S_AT	207153_S_AT	0.258	-1.064	3.53e-05	-1.213	0.0745	-1.087	0.28	1.059	0.235	-1.041	0.716	1.013	0.542	1.013	0.303	-1.028	0.62	-1.024	Cytoplasm	other			11146	170823	289437
GLO1	glyoxalase I	200681_AT	200681_AT	200681_AT	200681_AT	200681_AT	200681_AT	200681_AT	200681_AT	200681_AT	0.902	1.008	2.62e-07	-1.284	0.0223	-1.097	0.782	-1.004	0.0434	-1.094	0.622	-1.013	0.631	1.004	0.525	-1.035	0.707	-1.02	Cytoplasm	enzyme			2739	109801	294320
GLOD4	glyoxalase domain containing 4	209092_S_AT	209092_S_AT	209092_S_AT	209092_S_AT	209092_S_AT	209092_S_AT	209092_S_AT	209092_S_AT	209092_S_AT	0.689	-1.013	2.54e-05	-1.297	0.0012	-1.159	0.916	1.011	0.417	-1.013	0.377	-1.039	0.662	1.004	0.844	1.011	0.641	-1.031	Cytoplasm	enzyme			51031	67201	363644
GLRB	glycine receptor beta	205279_S_AT	205279_S_AT	205279_S_AT	205279_S_AT	205279_S_AT	205279_S_AT	244680_AT	244680_AT	205280_AT	0.0523	-1.159	4.22e-07	-1.646	0.000328	-1.338	0.435	-1.039	0.00221	-1.204	0.578	-1.022	0.218	1.076	0.217	1.032	0.266	-1.113	Plasma Membrane	ion channel			2743	14658	25456
GLRX	glutaredoxin	209276_S_AT	209276_S_AT	209276_S_AT	209276_S_AT	209276_S_AT	209276_S_AT	209276_S_AT	209276_S_AT	209276_S_AT	0.305	-1.095	7.15e-06	-1.605	0.184	1.02	0.872	1.006	0.00361	-1.298	0.694	1.021	0.932	1.026	0.901	-1.143	0.844	-1.016	Cytoplasm	enzyme			2745	93692	64045
GLRX3	glutaredoxin 3	209080_X_AT	209080_X_AT	209080_X_AT	214205_X_AT	214205_X_AT	209080_X_AT	214205_X_AT	214205_X_AT	209080_X_AT	0.294	-1.06	2.2e-06	-1.353	0.0156	-1.136	0.0136	-1.071	0.00507	-1.14	0.463	-1.003	0.987	1.019	0.144	-1.104	0.845	-1.018	Cytoplasm	enzyme			10539	30926	58815
GLS	glutaminase	203158_S_AT	203158_S_AT	203157_S_AT	203157_S_AT	203158_S_AT	221510_S_AT	203158_S_AT	221510_S_AT	203158_S_AT	0.0117	-1.297	0.00139	-1.588	0.000255	-1.281	0.184	-1.095	0.0952	-1.186	0.242	1.071	0.169	-1.128	0.189	-1.073	0.316	-1.06	Cytoplasm	enzyme	efficacy	CB-839	2744	14660	24398
GLS2	glutaminase 2	1564706_S_AT	1564706_S_AT	1564706_S_AT	1564706_S_AT	1564706_S_AT	1564706_S_AT	1564706_S_AT	1564706_S_AT	1564706_S_AT	0.304	-1.099	0.000412	-1.307	0.00361	-1.208	0.713	-1.026	0.232	-1.02	0.859	-1.018	0.675	-1.037	0.972	1.021	0.827	-1.047	Cytoplasm	enzyme			27165	216456	192268
GMEB1	glucocorticoid modulatory element binding protein 1	235233_S_AT	235233_S_AT	235233_S_AT	235233_S_AT	235233_S_AT	235233_S_AT	235233_S_AT	235233_S_AT	235233_S_AT	0.187	-1.061	0.00113	-1.118	0.0171	-1.068	0.866	1.029	0.883	-1.036	0.34	1.025	0.422	-1.025	0.262	-1.042	0.687	1.032	Nucleus	transcription regulator			10691	56809	500558
GNA11	G protein subunit alpha 11	221955_AT	221955_AT	221955_AT	221955_AT	221955_AT	221955_AT	221955_AT	221955_AT	221955_AT	0.0292	-1.083	0.00172	1.125	0.2	1.049	0.0959	-1.064	0.00533	1.113	0.145	1.039	0.000676	-1.11	0.0588	1.078	0.803	-1.01	Plasma Membrane	enzyme			2767	14672	81662
GNA12	G protein subunit alpha 12	224681_AT	224681_AT	224681_AT	224681_AT	224681_AT	224681_AT	224681_AT	224681_AT	224681_AT	0.0143	1.13	0.236	1.079	0.0141	1.121	0.0236	1.076	0.717	1.018	0.513	-1.035	0.681	-1.007	0.296	1.004	0.652	-1.006	Plasma Membrane	enzyme	response to therapy		2768	14673	81663
GNA13	G protein subunit alpha 13	227539_AT	227539_AT	227539_AT	227539_AT	227539_AT	227539_AT	227539_AT	227539_AT	227539_AT	0.000116	1.448	0.00118	1.429	0.0783	1.196	0.0166	1.212	0.239	1.104	0.786	-1.046	0.556	-1.038	0.552	1.012	0.614	-1.053	Plasma Membrane	enzyme			10672	14674	303634
GNA15	G protein subunit alpha 15	205349_AT	205349_AT	205349_AT	205349_AT	205349_AT	205349_AT	205349_AT	205349_AT	205349_AT	0.0231	-1.139	0.0176	-1.155	0.0988	1.166	0.0647	-1.106	0.397	1.039	0.366	-1.041	0.181	-1.078	0.589	-1.038	0.663	-1.015	Plasma Membrane	enzyme			2769	14676	89788
GNAI1	G protein subunit alpha i1	209576_AT	209576_AT	209576_AT	209576_AT	209576_AT	209576_AT	209576_AT	209576_AT	209576_AT	0.297	-1.065	0.0384	-1.245	0.209	-1.172	0.604	-1.024	0.288	-1.067	0.876	-1.033	0.914	1.019	0.215	1.102	0.0512	1.138	Plasma Membrane	enzyme			2770	14677	25686
GNAO1	G protein subunit alpha o1	204762_S_AT	204762_S_AT	204762_S_AT	204762_S_AT	204762_S_AT	204762_S_AT	204762_S_AT	204762_S_AT	204762_S_AT	0.00653	-1.218	0.000384	-1.315	0.000576	-1.256	0.538	-1.036	0.0919	-1.114	0.634	-1.056	0.752	-1.009	0.497	1.007	0.782	-1.001	Plasma Membrane	enzyme			2775	14681	50664
GNAS	GNAS complex locus	214157_AT	214157_AT	214157_AT	228173_AT	214157_AT	214157_AT	200780_X_AT	214157_AT	228173_AT	0.354	-1.052	9.34e-10	-1.382	0.0362	-1.127	0.00555	1.136	0.00269	-1.122	0.322	1.072	0.106	1.03	0.134	-1.119	0.378	1.067	Plasma Membrane	enzyme	unspecified application		2778	14683	24896
GNB1	G protein subunit beta 1	200744_S_AT	200744_S_AT	200744_S_AT	200744_S_AT	200744_S_AT	200746_S_AT	200744_S_AT	200746_S_AT	200745_S_AT	0.0106	-1.235	0.00694	-1.352	0.0757	-1.187	0.0627	-1.118	0.0939	-1.143	0.515	-1.015	0.0832	-1.1	0.152	1.02	0.857	1.015	Plasma Membrane	enzyme			2782	14688	24400
GNB5	G protein subunit beta 5	211871_X_AT	207124_S_AT	207124_S_AT	211871_X_AT	204000_AT	207124_S_AT	211871_X_AT	211871_X_AT	207124_S_AT	0.00582	-1.313	0.000132	-1.458	0.00311	-1.26	0.13	-1.133	0.143	1.059	0.745	1.048	0.122	-1.124	0.674	1.046	0.747	-1.054	Plasma Membrane	enzyme			10681	14697	83579
GNG12	G protein subunit gamma 12	212294_AT	212294_AT	212294_AT	212294_AT	212294_AT	212294_AT	212294_AT	212294_AT	212294_AT	0.00246	1.236	0.0224	1.197	0.0513	1.136	0.0752	1.138	0.0488	1.133	0.971	-1.003	0.618	-1.013	0.487	1.034	0.295	-1.067	Plasma Membrane	enzyme			55970	14701	114120
GNG3	G protein subunit gamma 3	222005_S_AT	222005_S_AT	222005_S_AT	222005_S_AT	222005_S_AT	222005_S_AT	222005_S_AT	222005_S_AT	222005_S_AT	0.0987	-1.103	7.25e-06	-1.359	0.0335	-1.146	0.0847	-1.105	0.0347	-1.089	0.618	-1.024	0.771	-1.024	0.649	1.011	0.619	-1.06	Plasma Membrane	enzyme			2785	14704	114117
GNG5	G protein subunit gamma 5	207157_S_AT	207157_S_AT	207157_S_AT	207157_S_AT	207157_S_AT	207157_S_AT	207157_S_AT	207157_S_AT	207157_S_AT	0.00122	1.257	0.403	1.175	0.895	1.067	0.0037	1.13	0.919	1.01	0.708	-1.018	0.846	-1.011	0.0327	-1.001	0.398	-1.053	Plasma Membrane	other			2787	100043507|14707	79218
GNG7	G protein subunit gamma 7	228831_S_AT	228831_S_AT	228831_S_AT	228831_S_AT	228831_S_AT	228831_S_AT	228831_S_AT	228831_S_AT	228831_S_AT	0.153	-1.028	0.00033	1.126	0.193	-1.039	0.147	-1.05	0.332	1.023	0.954	-1.007	0.557	-1.017	0.702	-1.002	0.61	1.008	Plasma Membrane	enzyme			2788	14708	58979
GNG8	G protein subunit gamma 8	233416_AT	233416_AT	233416_AT	233416_AT	233416_AT	233416_AT	233416_AT	233416_AT	233416_AT	0.0039	1.14	0.00088	1.229	0.0767	1.109	0.257	1.033	0.055	1.112	0.405	1.044	0.235	1.035	0.144	1.083	0.0227	1.131	Plasma Membrane	enzyme			94235	14709	245986
GNL1	G protein nucleolar 1 (putative)	238487_AT	238487_AT	238487_AT	238487_AT	238487_AT	228857_AT	228857_AT	239068_AT	238487_AT	0.0655	-1.106	0.0123	-1.282	0.00959	-1.216	0.293	-1.04	0.654	-1.039	0.369	-1.029	0.173	1.032	0.227	1.023	0.792	-1.024	Nucleus	other			2794	14670	309593
GNL3	G protein nucleolar 3	217850_AT	217850_AT	217850_AT	217850_AT	217850_AT	217850_AT	217850_AT	217850_AT	217850_AT	0.753	-1.007	0.0111	-1.099	0.00588	-1.097	0.201	1.057	0.634	-1.002	0.469	1.01	0.101	1.071	0.642	-1.005	0.532	1.027	Nucleus	other			26354	30877	290556
GNRH1	gonadotropin releasing hormone 1	207987_S_AT	207987_S_AT	207987_S_AT	207987_S_AT	207987_S_AT	207987_S_AT	207987_S_AT	207987_S_AT	207987_S_AT	0.265	1.073	0.0318	1.189	0.00526	-1.239	0.285	1.064	0.774	1.031	0.0101	1.241	0.492	1.037	0.789	1.027	0.000132	1.288	Extracellular Space	other		GNRH1, flutamide/goserelin, anastrozole/goserelin, goserelin/tamoxifen, anastrozole/goserelin/tamoxifen, anastrozole/fulvestrant/goserelin/tamoxifen, exemestane/fulvestrant/goserelin/letrozole/tamoxifen, bicalutamide/goserelin, triptorelin, goserelin	2796	14714	25194
GOLGB1	golgin B1	201057_S_AT	201057_S_AT	201057_S_AT	201057_S_AT	201057_S_AT	201057_S_AT	201057_S_AT	201057_S_AT	201057_S_AT	0.34	-1.049	1.24e-07	-1.346	0.841	-1.032	0.654	1.008	0.0757	-1.062	0.367	-1.028	0.876	-1.024	0.558	-1.027	0.992	-1.007	Cytoplasm	other			2804	224139	192243
GOLT1B	golgi transport 1B	218193_S_AT	218193_S_AT	218193_S_AT	218193_S_AT	218193_S_AT	218193_S_AT	218193_S_AT	218193_S_AT	218193_S_AT	0.0636	-1.105	0.000905	-1.298	0.0295	-1.171	0.588	-1.001	0.111	-1.059	0.648	-1.013	0.527	-1.008	0.996	1.024	0.737	1.012	Cytoplasm	other			51026	66964	362460
GOSR2	golgi SNAP receptor complex member 2	243880_AT	213180_S_AT	213180_S_AT	243880_AT	213144_AT	213144_AT	243880_AT	213144_AT	243880_AT	0.00259	1.276	5.52e-05	-1.265	0.0673	-1.109	0.000754	1.216	0.00249	-1.125	0.288	-1.051	0.0202	1.156	0.526	-1.013	0.307	1.092	Cytoplasm	transporter			9570	56494	64154
GOT1	glutamic-oxaloacetic transaminase 1	208813_AT	208813_AT	208813_AT	208813_AT	208813_AT	208813_AT	208813_AT	208813_AT	208813_AT	0.0642	-1.123	3.28e-08	-1.553	0.000463	-1.259	0.18	-1.062	0.00118	-1.167	0.507	-1.027	0.665	-1.01	0.675	-1.015	0.882	-1.041	Cytoplasm	enzyme			2805	14718	24401
GP6	glycoprotein VI platelet	220336_S_AT	220336_S_AT	220336_S_AT	220336_S_AT	220336_S_AT	220336_S_AT	220336_S_AT	220336_S_AT	220336_S_AT	0.195	1.055	0.0945	1.083	0.0505	1.085	0.543	1.021	0.588	1.017	0.428	1.028	0.5	1.012	0.0641	-1.056	0.331	1.041	Plasma Membrane	transmembrane receptor			51206	243816	684555
GPATCH2L	G-patch domain containing 2 like	229520_S_AT	229520_S_AT	229520_S_AT	229520_S_AT	235302_AT	229520_S_AT	229520_S_AT	235302_AT	229520_S_AT	0.229	1.077	0.000734	1.301	6.31e-06	1.415	0.0933	1.112	0.583	1.017	0.0822	1.13	0.181	1.08	0.241	1.046	0.0136	1.191	Other	other			55668	70373	314325
GPATCH4	G-patch domain containing 4	224632_AT	224634_AT	224634_AT	224632_AT	224634_AT	224632_AT	224632_AT	224634_AT	224634_AT	0.000463	-1.217	3.07e-09	-1.376	0.0751	-1.13	0.134	-1.069	0.00378	-1.137	0.981	1.007	0.722	-1.031	0.309	-1.063	0.954	-1.025	Other	other			54865	66614	295228
GPBP1	GC-rich promoter binding protein 1	232455_X_AT	232455_X_AT	232455_X_AT	232455_X_AT	232455_X_AT	232455_X_AT	232455_X_AT	232455_X_AT	232455_X_AT	0.00243	1.161	0.000288	1.236	0.0066	1.145	0.0729	1.087	0.119	1.08	0.311	1.022	0.189	1.039	0.963	1.038	0.753	1.014	Nucleus	transcription regulator			65056	73274	294734
GPCPD1	glycerophosphocholine phosphodiesterase 1	224826_AT	224826_AT	224826_AT	224826_AT	224826_AT	224826_AT	224826_AT	224835_AT	224826_AT	0.00124	-1.24	0.00179	-1.38	0.00872	-1.236	0.353	-1.08	0.494	-1.123	0.576	-1.019	0.741	-1.021	0.774	1.014	0.185	1.09	Cytoplasm	enzyme			56261	74182	362219
GPD1	glycerol-3-phosphate dehydrogenase 1	204997_AT	204997_AT	204997_AT	204997_AT	204997_AT	204997_AT	204997_AT	204997_AT	204997_AT	0.00676	-1.163	0.000651	-1.234	0.203	-1.035	0.0096	-1.159	0.692	-1.021	0.818	1.027	0.306	-1.052	0.664	1.025	0.28	1.073	Cytoplasm	enzyme	unspecified application		2819	14555	60666
GPHN	gephyrin	220773_S_AT	220773_S_AT	220773_S_AT	223319_AT	220773_S_AT	220773_S_AT	220773_S_AT	220773_S_AT	223319_AT	0.063	-1.105	1.16e-05	-1.443	0.000102	-1.254	0.476	1.032	0.0736	-1.103	0.444	-1.041	0.138	-1.086	0.367	1.031	0.914	-1.014	Plasma Membrane	enzyme			10243	268566	64845
GPI	glucose-6-phosphate isomerase	208308_S_AT	208308_S_AT	208308_S_AT	208308_S_AT	208308_S_AT	208308_S_AT	208308_S_AT	208308_S_AT	208308_S_AT	0.766	-1.019	9.18e-06	-1.264	0.0696	-1.1	0.439	-1.038	0.0315	-1.093	0.925	-1.004	0.94	1.001	0.544	-1.003	0.822	-1.022	Extracellular Space	enzyme	unspecified application		2821	14751	292804
GPLD1	glycosylphosphatidylinositol specific phospholipase D1	238752_AT	238752_AT	238752_AT	238752_AT	238752_AT	238752_AT	238752_AT	238752_AT	238752_AT	0.56	-1.037	0.0273	-1.157	0.000465	-1.2	0.159	1.053	0.321	1.042	0.293	-1.047	0.504	1.028	0.731	1.02	0.972	-1.023	Cytoplasm	enzyme			2822	14756	291132
GPM6B	glycoprotein M6B	209168_AT	209168_AT	209168_AT	209168_AT	209168_AT	209168_AT	209169_AT	209169_AT	209169_AT	0.0563	1.085	0.0656	-1.124	0.381	-1.081	0.291	1.052	0.331	-1.038	0.229	-1.038	0.0375	-1.073	0.457	1.04	0.376	-1.031	Plasma Membrane	other			2824	14758
GPR1	G protein-coupled receptor 1	214605_X_AT	214605_X_AT	214605_X_AT	214605_X_AT	214605_X_AT	214605_X_AT	214605_X_AT	214605_X_AT	214605_X_AT	0.0866	1.068	2.03e-07	1.229	0.0209	1.1	0.499	1.024	0.00251	1.096	0.214	1.044	0.483	1.027	0.554	1.037	0.694	1.01	Plasma Membrane	G-protein coupled receptor			2825	241070	25457
GPR155	G protein-coupled receptor 155	239533_AT	239533_AT	239533_AT	239533_AT	239533_AT	239533_AT	239533_AT	239533_AT	239533_AT	0.00341	1.219	0.0107	1.16	0.0818	1.112	0.0681	1.099	0.951	1.021	0.125	1.085	0.006	1.201	0.756	1.01	0.967	-1.084	Plasma Membrane	G-protein coupled receptor			151556	68526	311730
GPR158	G protein-coupled receptor 158	232195_AT	232195_AT	232195_AT	232195_AT	232195_AT	232195_AT	232195_AT	232195_AT	232195_AT	0.333	-1.048	3.88e-07	-1.29	0.274	-1.12	0.449	1.027	0.00667	-1.104	0.94	-1.021	0.435	1.039	0.591	-1.026	0.168	1.026	Plasma Membrane	G-protein coupled receptor	safety		57512	241263	291352
GPR180	G protein-coupled receptor 180	1566257_AT	1566257_AT	1566257_AT	1566257_AT	1566257_AT	1566257_AT	1566257_AT	1566257_AT	1566257_AT	0.483	-1.018	0.33	-1.035	0.063	-1.059	0.0893	1.075	0.0821	1.065	0.345	1.009	0.423	1.037	0.185	1.064	0.32	1.02	Cytoplasm	other			160897	58245	306165
GPR22	G protein-coupled receptor 22	221288_AT	244493_AT	244493_AT	244493_AT	221288_AT	244493_AT	244493_AT	244493_AT	221288_AT	0.4	-1.042	0.143	-1.115	8.36e-05	-1.341	0.603	-1.036	0.431	-1.032	0.888	-1.049	0.47	1.109	0.274	1.035	0.182	-1.168	Plasma Membrane	G-protein coupled receptor			2845	73010	298944
GPR4	G protein-coupled receptor 4	206236_AT	206236_AT	211266_S_AT	211266_S_AT	206236_AT	206236_AT	206236_AT	206236_AT	211266_S_AT	0.174	1.216	1.21e-05	1.389	0.00276	1.248	0.0244	-1.138	0.0659	1.12	0.844	1.083	0.32	1.064	0.404	1.043	0.467	1.063	Plasma Membrane	G-protein coupled receptor			2828	319197	308408
GPR85	G protein-coupled receptor 85	234303_S_AT	234303_S_AT	234303_S_AT	234303_S_AT	234303_S_AT	234303_S_AT	234303_S_AT	234303_S_AT	234303_S_AT	0.0328	-1.127	0.00533	-1.205	8.74e-05	-1.259	0.79	1.006	0.19	-1.108	0.734	-1.022	0.632	-1.04	0.9	-1.015	0.901	-1.056	Plasma Membrane	G-protein coupled receptor			54329	64450	64020
GPRASP1	G protein-coupled receptor associated sorting protein 1	204793_AT	204793_AT	204793_AT	204793_AT	204793_AT	204793_AT	204793_AT	204793_AT	204793_AT	0.831	-1.063	0.00229	-1.332	0.00293	-1.16	0.717	-1.038	0.354	-1.095	0.865	-1.054	0.794	-1.102	0.385	-1.104	0.817	-1.117	Cytoplasm	transporter			9737	67298	171407
GPS2	G protein pathway suppressor 2	209350_S_AT	209350_S_AT	209350_S_AT	209350_S_AT	209350_S_AT	209350_S_AT	209350_S_AT	209350_S_AT	209350_S_AT	0.0868	-1.042	0.744	-1.001	0.0882	-1.04	0.0313	-1.06	0.338	-1.008	0.111	-1.034	0.195	-1.03	0.0789	1.054	0.127	1.02	Nucleus	transcription regulator			2874	56310	497941
GPX4	glutathione peroxidase 4	201106_AT	201106_AT	201106_AT	201106_AT	201106_AT	201106_AT	201106_AT	201106_AT	201106_AT	0.0112	-1.096	0.000114	-1.157	0.0206	-1.111	0.0693	-1.075	0.0232	-1.052	0.561	-1.042	0.859	1.007	0.509	1.005	0.779	-1.038	Cytoplasm	enzyme			2879	625249	29328
GRAMD1C	GRAM domain containing 1C	219313_AT	219313_AT	219313_AT	219313_AT	219313_AT	219313_AT	219313_AT	219313_AT	219313_AT	0.00277	1.272	0.297	1.127	0.688	1.044	0.0292	1.213	0.617	1.038	0.749	-1.013	0.293	-1.084	0.988	1.021	0.187	-1.152	Other	other			54762		360717
GRB10	growth factor receptor bound protein 10	215248_AT	215248_AT	215248_AT	215248_AT	215248_AT	215248_AT	215248_AT	215248_AT	215248_AT	0.0448	1.151	0.000275	1.411	0.000158	1.39	0.192	1.126	0.414	1.054	0.191	1.097	0.434	1.065	0.751	1.055	0.0102	1.227	Cytoplasm	other			2887	14783	498416
GREM2	gremlin 2, DAN family BMP antagonist	240509_S_AT	240509_S_AT	240509_S_AT	240509_S_AT	240509_S_AT	240509_S_AT	240509_S_AT	240509_S_AT	240509_S_AT	0.281	1.097	1.42e-05	-1.454	0.873	-1.045	0.0168	1.204	0.0173	-1.157	0.849	-1.043	0.303	1.085	0.283	-1.074	0.528	-1.05	Extracellular Space	other			64388	23893	289264
GRIA4	glutamate ionotropic receptor AMPA type subunit 4	238663_X_AT	238663_X_AT	238663_X_AT	238663_X_AT	238663_X_AT	238663_X_AT	238663_X_AT	238663_X_AT	238663_X_AT	0.991	1.016	2.13e-05	-1.322	2.73e-06	-1.383	0.562	1.033	0.14	-1.094	0.861	-1.03	0.162	1.092	0.629	-1.053	0.71	-1.098	Plasma Membrane	ion channel		talampanel, farampator, LY451395, tezampanel	2893	14802	29629
GRIN1	glutamate ionotropic receptor NMDA type subunit 1	205915_X_AT	205915_X_AT	205915_X_AT	205915_X_AT	205915_X_AT	205915_X_AT	205915_X_AT	205915_X_AT	205915_X_AT	0.0405	-1.124	0.00893	-1.119	0.207	-1.03	0.109	-1.084	0.0219	-1.087	0.721	-1.076	0.488	-1.006	0.322	1.083	0.648	-1.048	Plasma Membrane	ion channel	unspecified application	dextromethorphan/morphine, neramexane, bicifadine, delucemine, nebostinel, besonprodil, UK-240455, dextromethorphan/quinidine, donepezil/memantine, ketamine, felbamate, ifenprodil, memantine, orphenadrine, cycloserine, aspirin/caffeine/orphenadrine, N-(2-indanyl)glycinamide, dextromethorphan, acamprosate, brompheniramine/dextromethorphan/pseudoephedrine, chlorpheniramine/dextromethorphan/phenylep…	2902	14810	24408
GRIN2A	glutamate ionotropic receptor NMDA type subunit 2A	206534_AT	206534_AT	206534_AT	206534_AT	206534_AT	231384_AT	231384_AT	242286_AT	231384_AT	0.115	-1.162	0.00756	-1.44	0.0362	-1.135	0.142	-1.095	0.0335	-1.132	0.114	1.039	0.086	1.089	0.114	1.092	0.0203	1.126	Plasma Membrane	ion channel	unspecified application	dextromethorphan/morphine, neramexane, bicifadine, delucemine, nebostinel, besonprodil, UK-240455, tenocyclidine, dextromethorphan/quinidine, donepezil/memantine, ketamine, felbamate, memantine, orphenadrine, cycloserine, N-(2-indanyl)glycinamide, dextromethorphan, brompheniramine/dextromethorphan/pseudoephedrine, chlorpheniramine/dextromethorphan/phenylephrine, carbinoxamine/dextromethorphan/pse…	2903	14811	24409
GRIN2C	glutamate ionotropic receptor NMDA type subunit 2C	210400_AT	210400_AT	210400_AT	210400_AT	210400_AT	210400_AT	210400_AT	210400_AT	210400_AT	0.0334	1.202	0.0573	1.175	0.614	1.074	0.404	1.081	0.519	1.078	0.613	-1.035	0.0316	-1.075	0.19	1.039	0.416	-1.077	Plasma Membrane	ion channel		dextromethorphan/morphine, neramexane, bicifadine, delucemine, nebostinel, besonprodil, UK-240455, tenocyclidine, dextromethorphan/quinidine, donepezil/memantine, ketamine, felbamate, memantine, orphenadrine, cycloserine, N-(2-indanyl)glycinamide, dextromethorphan, brompheniramine/dextromethorphan/pseudoephedrine, chlorpheniramine/dextromethorphan/phenylephrine, carbinoxamine/dextromethorphan/pse…	2905	14813	24411
GRK3	G protein-coupled receptor kinase 3	204184_S_AT	204184_S_AT	228771_AT	204184_S_AT	204184_S_AT	204184_S_AT	204184_S_AT	204184_S_AT	228771_AT	0.00069	-1.23	0.1	1.144	0.000137	-1.232	0.553	-1.032	0.348	1.083	0.564	1.044	0.423	-1.043	0.48	-1.057	0.35	-1.042	Cytoplasm	kinase			157	320129	25372
GRM5	glutamate metabotropic receptor 5	214217_AT	214217_AT	214217_AT	214217_AT	214217_AT	214217_AT	214217_AT	214217_AT	214217_AT	0.0119	1.163	0.226	1.143	0.002	-1.163	0.0379	1.11	0.123	1.108	0.546	-1.046	0.173	1.084	0.013	1.135	0.467	-1.058	Plasma Membrane	G-protein coupled receptor		fasoracetam, acamprosate	2915	108071	24418
GRM7	glutamate metabotropic receptor 7	217008_S_AT	217008_S_AT	217008_S_AT	217008_S_AT	217008_S_AT	217008_S_AT	217008_S_AT	217008_S_AT	217008_S_AT	0.0731	-1.127	8.53e-06	-1.478	0.906	-1.004	0.0607	-1.114	0.0024	-1.247	0.934	1.015	0.169	-1.075	0.638	-1.032	0.393	-1.072	Plasma Membrane	G-protein coupled receptor		fasoracetam	2917	108073	81672
GRSF1	G-rich RNA sequence binding factor 1	201520_S_AT	201520_S_AT	201520_S_AT	201520_S_AT	201520_S_AT	201501_S_AT	201501_S_AT	201520_S_AT	201501_S_AT	0.047	-1.14	9e-05	-1.436	0.114	-1.147	0.303	-1.04	0.117	-1.071	0.439	-1.026	0.224	1.045	0.545	1.003	0.232	-1.056	Cytoplasm	other			2926	231413	305256
GSDMB	gasdermin B	219233_S_AT	219233_S_AT	219233_S_AT	219233_S_AT	219233_S_AT	219233_S_AT	219233_S_AT	219233_S_AT	219233_S_AT	0.292	1.048	0.00101	1.276	0.0587	1.16	0.746	1.009	0.622	1.029	0.888	1.01	0.149	-1.047	0.278	-1.013	0.191	-1.031	Cytoplasm	other			55876
GSK3B	glycogen synthase kinase 3 beta	226191_AT	226191_AT	226191_AT	226191_AT	226191_AT	226191_AT	226191_AT	226191_AT	226183_AT	0.157	-1.08	0.00236	-1.133	0.000148	-1.133	0.67	-1.016	0.681	-1.014	0.376	-1.04	0.343	-1.039	0.0838	1.046	0.845	-1.017	Nucleus	kinase	efficacy	enzastaurin	2932	56637	84027
GSTA4	glutathione S-transferase alpha 4	202967_AT	202967_AT	235405_AT	235405_AT	202967_AT	235405_AT	235405_AT	202967_AT	235405_AT	0.465	-1.032	1.06e-07	-1.236	0.00367	1.121	0.00366	1.148	0.0143	-1.07	0.00119	1.146	0.0965	1.085	0.951	-1.012	0.00346	1.15	Cytoplasm	enzyme			2941
GSTM3	glutathione S-transferase mu 3	235867_AT	235867_AT	235867_AT	235867_AT	235867_AT	235867_AT	235867_AT	235867_AT	235867_AT	0.0159	1.206	0.00964	1.265	0.107	1.133	0.00117	1.298	5.74e-06	1.427	0.0189	1.192	0.0358	1.127	0.0671	1.144	0.311	1.046	Cytoplasm	enzyme	diagnosis,prognosis		2947	14866	64352|100912430
GTDC1	glycosyltransferase like domain containing 1	238585_AT	238585_AT	238585_AT	238585_AT	238585_AT	238585_AT	238585_AT	238585_AT	238585_AT	0.00183	-1.254	9.31e-05	-1.485	0.453	-1.107	0.0446	-1.133	0.0014	-1.253	0.852	-1.009	0.102	-1.088	0.382	-1.04	0.485	1.016	Other	other			79712	227835	362129
GTF2H1	general transcription factor IIH subunit 1	202453_S_AT	202453_S_AT	202453_S_AT	202453_S_AT	202453_S_AT	202453_S_AT	202453_S_AT	202453_S_AT	202453_S_AT	0.00681	-1.227	6.35e-06	-1.465	0.0103	-1.224	0.0818	-1.091	0.00797	-1.13	0.161	-1.05	0.256	-1.107	0.469	-1.067	0.49	-1.038	Nucleus	transcription regulator			2965	14884	361580
GTF2H3	general transcription factor IIH subunit 3	222104_X_AT	222104_X_AT	222104_X_AT	222104_X_AT	222104_X_AT	222104_X_AT	222104_X_AT	222104_X_AT	222104_X_AT	0.0866	1.127	0.000279	1.294	0.0134	1.188	0.303	1.038	0.0515	1.099	0.259	1.074	0.386	-1.025	0.0991	1.096	0.411	1.052	Nucleus	transcription regulator			2967	209357	288651
GTF2H4	general transcription factor IIH subunit 4	203577_AT	203577_AT	203577_AT	203577_AT	203577_AT	203577_AT	203577_AT	203577_AT	203577_AT	0.616	-1.116	0.642	-1.106	0.00102	-1.272	0.572	-1.013	0.341	-1.091	0.00666	-1.222	0.344	1.084	0.116	1.138	0.434	1.194	Nucleus	transcription regulator			2968	14885	294236
GTF2I	general transcription factor IIi	201065_S_AT	201065_S_AT	201065_S_AT	210891_S_AT	201065_S_AT	210891_S_AT	201065_S_AT	201065_S_AT	201065_S_AT	0.00324	-1.106	0.0985	-1.071	0.0043	-1.096	0.043	1.052	0.192	-1.035	0.185	-1.029	0.373	-1.032	0.555	1.035	0.255	1.051	Nucleus	transcription regulator			2969	14886	353256
GTPBP10	GTP binding protein 10	234311_S_AT	234311_S_AT	234311_S_AT	234311_S_AT	234311_S_AT	234311_S_AT	234311_S_AT	234311_S_AT	234311_S_AT	0.0451	-1.146	0.000125	-1.315	0.749	-1.047	0.73	1.035	0.138	-1.079	0.722	-1.004	0.587	1.034	0.225	1.069	0.281	1.064	Cytoplasm	other			85865	207704	312054
GTSE1	G2 and S-phase expressed 1	204318_S_AT	211040_X_AT	204318_S_AT	204318_S_AT	204318_S_AT	211040_X_AT	204318_S_AT	204318_S_AT	211040_X_AT	0.299	1.05	0.000203	1.135	0.00437	1.14	0.275	1.043	0.897	1.032	0.0677	1.06	0.365	1.033	0.203	-1.045	0.477	1.044	Cytoplasm	other			51512	29870	300126
GUCA1A	guanylate cyclase activator 1A	231700_AT	231700_AT	231700_AT	231700_AT	231700_AT	231700_AT	231700_AT	231700_AT	231700_AT	0.809	1.01	0.285	1.047	0.0118	1.11	0.122	-1.086	0.128	-1.068	0.35	1.04	0.393	-1.037	0.256	-1.047	0.776	-1.012	Cytoplasm	other			2978	14913	301233
GUCY1B3	guanylate cyclase 1 soluble subunit beta	211555_S_AT	203817_AT	211555_S_AT	211555_S_AT	211555_S_AT	203817_AT	211555_S_AT	211555_S_AT	211555_S_AT	0.0387	-1.211	1.05e-06	-1.34	2.24e-05	-1.369	0.274	-1.091	0.262	-1.128	0.583	-1.027	0.375	-1.066	0.904	-1.049	0.912	-1.081	Cytoplasm	enzyme		nitroglycerin, isosorbide-5-mononitrate, isosorbide dinitrate, nitroprusside	2983	54195	25202
GUF1	GUF1 homolog, GTPase	218884_S_AT	218884_S_AT	218884_S_AT	218884_S_AT	218884_S_AT	218884_S_AT	218884_S_AT	218884_S_AT	218884_S_AT	0.167	-1.081	4.24e-05	-1.484	0.067	-1.18	0.0484	-1.109	0.00644	-1.218	0.247	-1.089	0.189	-1.063	0.342	-1.064	0.251	-1.086	Cytoplasm	other			60558	231279	305317
H2AFJ	H2A histone family member J	220936_S_AT	220936_S_AT	220936_S_AT	220936_S_AT	220936_S_AT	220936_S_AT	220936_S_AT	220936_S_AT	220936_S_AT	0.0732	1.097	0.0861	1.088	0.744	1.109	0.000635	1.204	0.0807	1.046	0.0434	1.111	0.0306	1.117	0.382	1.04	0.834	1.059	Cytoplasm	other			55766	232440	690795
H2AFV	H2A histone family member V	212206_S_AT	212206_S_AT	212206_S_AT	212206_S_AT	212206_S_AT	212206_S_AT	212206_S_AT	212206_S_AT	212206_S_AT	0.866	1.005	4.98e-05	-1.135	0.000711	-1.149	0.864	-1.001	0.108	-1.044	0.361	-1.027	0.932	-1.001	0.323	-1.029	0.765	-1.009	Nucleus	other			94239	77605	685909
H2AFY	H2A histone family member Y	214501_S_AT	214500_AT	214500_AT	214501_S_AT	214500_AT	214500_AT	214500_AT	214501_S_AT	214501_S_AT	0.0561	-1.069	0.000301	-1.355	0.0219	-1.171	0.268	1.04	0.131	-1.073	0.871	-1.029	0.597	1.032	0.0629	-1.079	0.689	-1.032	Nucleus	other			9555	26914	29384
H2AFZ	H2A histone family member Z	200853_AT	200853_AT	213911_S_AT	200853_AT	213911_S_AT	213911_S_AT	213911_S_AT	213911_S_AT	200853_AT	0.556	-1.021	0.000228	-1.258	0.0446	-1.096	0.559	-1.003	0.00754	-1.108	0.842	1.032	0.491	1.05	0.974	-1.016	0.824	-1.029	Nucleus	other			3015	51788	58940
H6PD	hexose-6-phosphate dehydrogenase/glucose 1-dehydrogenase	206933_S_AT	1555685_AT	206933_S_AT	206933_S_AT	206933_S_AT	1555685_AT	206933_S_AT	1555685_AT	1555685_AT	0.783	1.054	6.92e-06	1.175	0.268	1.051	0.0247	-1.093	0.00882	-1.102	0.187	1.044	0.273	1.025	0.123	1.077	0.262	1.038	Cytoplasm	enzyme			9563	100198	298655
HACD3	3-hydroxyacyl-CoA dehydratase 3	222405_AT	222405_AT	222405_AT	222405_AT	222405_AT	222405_AT	222405_AT	222405_AT	222405_AT	0.782	-1.01	0.000149	-1.189	0.347	-1.042	0.631	1.027	0.577	-1.026	0.629	-1.015	0.909	-1.004	0.13	1.03	0.874	1.002	Cytoplasm	enzyme			51495	57874	300783
HAGH	hydroxyacylglutathione hydrolase	205012_S_AT	205012_S_AT	205012_S_AT	205012_S_AT	205012_S_AT	205012_S_AT	205012_S_AT	205012_S_AT	205012_S_AT	0.42	-1.059	1.74e-06	-1.477	0.0443	-1.134	0.634	-1.023	0.00158	-1.216	0.379	-1.047	0.864	-1.001	0.209	-1.083	0.783	-1.016	Cytoplasm	enzyme			3029	14651	24439
HAND2	heart and neural crest derivatives expressed 2	220480_AT	220480_AT	220480_AT	220480_AT	220480_AT	220480_AT	220480_AT	220480_AT	220480_AT	0.115	1.089	0.0112	1.145	0.227	1.08	0.00801	1.138	0.0199	1.108	0.562	1.025	0.177	1.079	0.914	-1.008	0.961	-1.003	Nucleus	transcription regulator			9464	15111	64637
HAPLN1	hyaluronan and proteoglycan link protein 1	205523_AT	205523_AT	205523_AT	205524_S_AT	205523_AT	205524_S_AT	230204_AT	205523_AT	205523_AT	0.00423	-1.233	2.31e-05	-1.434	0.0106	-1.26	0.0287	-1.079	0.0343	-1.166	0.906	-1.028	0.239	1.059	0.0671	-1.143	0.346	-1.084	Extracellular Space	other			1404	12950	29331
HARS	histidyl-tRNA synthetase	202042_AT	202042_AT	202042_AT	202042_AT	202042_AT	202042_AT	202042_AT	202042_AT	202042_AT	0.218	-1.034	0.0261	-1.071	0.00536	-1.087	0.821	1.005	0.597	1.012	0.656	-1.009	0.737	-1.013	0.351	1.001	0.629	-1.021	Cytoplasm	enzyme			3035	15115	307492
HAUS2	HAUS augmin like complex subunit 2	220071_X_AT	229208_AT	220071_X_AT	220071_X_AT	229208_AT	220071_X_AT	220071_X_AT	229208_AT	229208_AT	0.0342	1.132	0.000107	-1.216	0.0456	1.122	0.311	1.052	0.157	-1.063	0.309	1.034	0.234	1.05	0.135	1.04	0.434	1.035	Cytoplasm	other			55142	66296	100912076|679550
HBG1	hemoglobin subunit gamma 1	204848_X_AT	204848_X_AT	204848_X_AT	204848_X_AT	204848_X_AT	204848_X_AT	204848_X_AT	204848_X_AT	204848_X_AT	0.00239	1.791	0.022	1.619	0.00045	1.437	0.437	1.103	0.146	1.343	0.74	1.317	0.398	1.093	0.575	1.174	0.822	1.093	Cytoplasm	other			3047		502359
HBS1L	HBS1 like translational GTPase	209316_S_AT	209316_S_AT	209316_S_AT	209316_S_AT	209316_S_AT	209316_S_AT	209316_S_AT	209316_S_AT	209316_S_AT	0.012	-1.119	0.000414	-1.306	0.0219	-1.156	0.185	-1.088	0.845	-1.004	0.686	-1.001	0.67	-1.035	0.179	1.071	0.0952	1.075	Cytoplasm	translation regulator			10767	56422	293408
HCCS	holocytochrome c synthase	203745_AT	203745_AT	203745_AT	203745_AT	203745_AT	203745_AT	203745_AT	203745_AT	203745_AT	0.33	-1.056	1.56e-07	-1.321	0.00649	-1.11	0.972	1.026	0.0241	-1.095	0.931	1.01	0.906	1.003	0.987	-1.014	0.77	-1.045	Cytoplasm	enzyme			3052	15159	317444
HDAC2	histone deacetylase 2	201833_AT	201833_AT	201833_AT	201833_AT	201833_AT	201833_AT	201833_AT	201833_AT	201833_AT	0.716	1.003	0.0209	-1.075	4.06e-06	-1.134	0.058	1.055	0.567	-1.016	0.296	-1.004	0.0362	1.059	0.771	-1.018	0.878	-1.02	Nucleus	transcription regulator		tributyrin, belinostat, pyroxamide, histone deacetylase class II inhibitors, bortezomib/vorinostat, chidamide, 4SC-202, vorinostat, theophylline	3066	15182	84577
HDAC3	histone deacetylase 3	216326_S_AT	216326_S_AT	216326_S_AT	216326_S_AT	216326_S_AT	216326_S_AT	216326_S_AT	216326_S_AT	216326_S_AT	0.685	-1.016	4.23e-05	-1.122	0.201	-1.062	0.311	1.019	0.109	-1.051	0.498	-1.017	0.648	1.015	0.514	-1.003	0.879	-1.004	Nucleus	transcription regulator		tributyrin, belinostat, pyroxamide, mocetinostat, bortezomib/vorinostat, chidamide, 4SC-202, vorinostat	8841	15183	84578
HDAC6	histone deacetylase 6	206846_S_AT	206846_S_AT	206846_S_AT	206846_S_AT	206846_S_AT	206846_S_AT	206846_S_AT	206846_S_AT	206846_S_AT	0.493	1.017	0.912	-1.01	0.802	1.003	0.0174	-1.07	0.203	-1.024	0.372	-1.024	0.693	1.02	0.477	-1.018	0.163	1.051	Nucleus	transcription regulator	efficacy	tributyrin, belinostat, pyroxamide, bortezomib/vorinostat, ricolinostat, vorinostat	10013	15185	84581
HDAC8	histone deacetylase 8	223909_S_AT	223909_S_AT	223909_S_AT	223909_S_AT	223909_S_AT	223909_S_AT	223909_S_AT	223909_S_AT	223909_S_AT	0.000322	-1.125	0.000464	-1.145	0.989	-1.006	0.0252	-1.051	0.000914	-1.117	0.775	-1.005	0.0226	-1.059	0.26	-1.034	0.79	-1.009	Nucleus	transcription regulator		tributyrin, belinostat, pyroxamide, R 306465	55869	70315	363481
HDAC9	histone deacetylase 9	1552760_AT	1552760_AT	230968_AT	1552760_AT	1552760_AT	230968_AT	1552760_AT	230968_AT	230968_AT	0.00484	-1.272	0.00465	-1.29	0.0124	-1.13	0.428	-1.048	0.349	-1.046	0.553	-1.033	0.275	-1.081	0.912	-1.043	0.243	1.063	Nucleus	transcription regulator		tributyrin, belinostat, pyroxamide	9734	79221	687001
HDGFL3	HDGF like 3	228266_S_AT	209526_S_AT	228266_S_AT	216693_X_AT	1558103_A_AT	209526_S_AT	1558103_A_AT	1558103_A_AT	228266_S_AT	0.0125	-1.168	2.14e-06	-1.241	0.000662	-1.206	0.215	-1.05	0.0063	1.135	0.414	-1.031	0.544	-1.046	0.00328	1.092	0.664	-1.055	Nucleus	other			50810	29877	252941
HECTD1	HECT domain E3 ubiquitin protein ligase 1	224481_S_AT	224481_S_AT	224481_S_AT	224481_S_AT	224481_S_AT	224481_S_AT	224481_S_AT	224481_S_AT	224481_S_AT	0.7	1.002	0.000194	-1.082	0.0598	-1.063	0.0309	1.053	0.63	-1.003	0.281	-1.013	0.0641	1.041	0.54	1.023	0.195	1.029	Other	enzyme			25831	207304	362736
HECW1	HECT, C2 and WW domain containing E3 ubiquitin protein ligase 1	243163_AT	243163_AT	243163_AT	243163_AT	243163_AT	243163_AT	243163_AT	243163_AT	243163_AT	0.803	-1.015	0.00331	-1.343	0.0453	-1.103	0.393	1.052	0.381	-1.034	0.755	1.021	0.211	1.056	0.211	1.09	0.549	1.021	Cytoplasm	enzyme			23072	94253	291209
HELLS	helicase, lymphoid-specific	227350_AT	227350_AT	227350_AT	227350_AT	227350_AT	227350_AT	227350_AT	227350_AT	227350_AT	0.6	1.019	0.138	-1.094	0.0169	-1.122	0.0463	1.083	0.095	1.056	0.877	-1.002	0.284	1.045	0.508	1.011	0.677	-1.034	Nucleus	enzyme			3070	15201
HELZ2	helicase with zinc finger 2	228230_AT	232787_AT	228230_AT	232787_AT	228230_AT	228230_AT	232787_AT	232787_AT	232787_AT	0.0973	1.075	7.16e-05	1.156	0.0282	1.071	0.0559	-1.063	0.469	1.029	0.162	1.051	0.0533	-1.056	0.479	1.027	0.975	-1.024	Nucleus	transcription regulator			85441	229003	296474
HENMT1	HEN1 methyltransferase homolog 1	225841_AT	225841_AT	225841_AT	225841_AT	225841_AT	225841_AT	225841_AT	225841_AT	225841_AT	0.0468	-1.111	1.18e-06	-1.342	0.0107	-1.174	0.186	-1.051	0.0239	-1.082	0.627	-1.018	0.711	-1.004	0.33	1.036	0.62	-1.064	Other	enzyme			113802	66715	100363095
HEPH	hephaestin	203903_S_AT	203903_S_AT	203903_S_AT	203903_S_AT	203903_S_AT	203903_S_AT	203903_S_AT	203903_S_AT	203903_S_AT	0.000473	1.31	0.116	1.22	0.089	1.175	0.00699	1.225	0.0986	1.153	0.636	1.037	0.342	-1.063	0.647	1.042	0.772	1.01	Plasma Membrane	transporter			9843	15203	117240
HERPUD1	homocysteine inducible ER protein with ubiquitin like domain 1	1569380_A_AT	1569380_A_AT	1569380_A_AT	1569380_A_AT	1569380_A_AT	1569380_A_AT	1569380_A_AT	1569380_A_AT	1569380_A_AT	0.957	1.01	2.81e-06	1.217	0.0368	1.087	0.0966	-1.039	0.296	1.068	0.872	1.005	0.674	1.03	0.162	1.038	0.773	1.01	Cytoplasm	other			9709	64209	85430
HEYL	hes related family bHLH transcription factor with YRPW motif-like	226828_S_AT	226828_S_AT	226828_S_AT	226828_S_AT	226828_S_AT	226828_S_AT	226828_S_AT	226828_S_AT	226828_S_AT	0.677	1.152	0.212	1.11	0.00951	1.227	0.787	1.013	0.762	1.012	0.12	1.134	0.846	-1.027	0.0599	-1.134	0.151	-1.087	Nucleus	transcription regulator	diagnosis,prognosis		26508	56198	313575
HGF	hepatocyte growth factor	209960_AT	209960_AT	209960_AT	209960_AT	209960_AT	209960_AT	209960_AT	209960_AT	209960_AT	2.97e-05	1.386	0.59	1.006	0.9	1.115	0.00553	1.195	0.873	1.011	0.906	-1.012	0.871	-1.024	0.843	-1.016	0.527	1.047	Extracellular Space	growth factor	diagnosis,disease progression,efficacy,prognosis,unspecified application	rilotumumab, MP0250	3082	15234	24446
HIBCH	3-hydroxyisobutyryl-CoA hydrolase	213374_X_AT	213374_X_AT	213374_X_AT	213374_X_AT	213374_X_AT	213374_X_AT	213374_X_AT	213374_X_AT	213374_X_AT	0.000389	1.222	0.159	1.028	0.747	1.031	0.0284	1.132	0.97	1.061	0.777	-1.003	0.129	1.078	0.519	1.025	0.857	1.006	Cytoplasm	enzyme			26275	227095	301384
HIF3A	hypoxia inducible factor 3 alpha subunit	222123_S_AT	222123_S_AT	222123_S_AT	222123_S_AT	222123_S_AT	222123_S_AT	222123_S_AT	222123_S_AT	222123_S_AT	0.118	1.038	0.219	1.099	0.398	1.06	0.111	1.071	0.199	1.074	0.553	-1.028	0.65	-1.022	0.0342	-1.049	0.195	-1.09	Nucleus	transcription regulator			64344	53417	64345
HIGD1A	HIG1 hypoxia inducible domain family member 1A	217845_X_AT	242317_AT	242317_AT	221896_S_AT	221896_S_AT	242317_AT	242317_AT	242317_AT	242317_AT	0.087	1.056	1.43e-05	-1.232	0.000429	-1.155	0.119	1.06	0.421	-1.04	0.0987	-1.058	0.535	1.033	0.639	1.021	0.364	-1.048	Cytoplasm	other			25994	56295	140937
HIKESHI	Hikeshi, heat shock protein nuclear import factor	230326_S_AT	230326_S_AT	230326_S_AT	230326_S_AT	230326_S_AT	230326_S_AT	230326_S_AT	230326_S_AT	230326_S_AT	0.095	-1.086	5.42e-06	-1.231	0.00698	-1.116	0.465	-1.019	0.0197	-1.081	0.286	-1.016	0.669	-1.014	0.0939	-1.064	0.369	-1.023	Cytoplasm	transporter			51501	67669	293103
HILPDA	hypoxia inducible lipid droplet associated	1554452_A_AT	1554452_A_AT	1554452_A_AT	1554452_A_AT	1554452_A_AT	1554452_A_AT	218507_AT	1554452_A_AT	1554452_A_AT	0.014	2.313	1.54e-09	4.363	0.00886	2.895	0.68	1.234	0.197	1.284	0.793	1.075	0.704	1.708	0.988	1.586	0.867	1.721	Cytoplasm	other	diagnosis		29923	69573	100361568
HINT1	histidine triad nucleotide binding protein 1	1555960_AT	200093_S_AT	1555960_AT	1555960_AT	207721_X_AT	1555960_AT	208826_X_AT	207721_X_AT	200093_S_AT	0.0286	-1.141	2.21e-08	-1.419	0.000108	-1.27	0.105	1.054	2.93e-05	-1.164	0.325	-1.032	0.588	1.029	0.0508	-1.086	0.922	-1.068	Nucleus	enzyme	prognosis		3094	15254	690660
HIPK1	homeodomain interacting protein kinase 1	212291_AT	212291_AT	212291_AT	212291_AT	212291_AT	212291_AT	212291_AT	212291_AT	212291_AT	0.000994	-1.231	0.627	1.048	0.0171	1.159	0.599	-1.032	0.346	-1.074	0.27	1.042	0.341	-1.07	0.0585	-1.185	0.5	1.016	Nucleus	kinase			204851	15257	365895
HIST1H3D	histone cluster 1 H3 family member d	214472_AT	214472_AT	214472_AT	214472_AT	214472_AT	214472_AT	214472_AT	214472_AT	214472_AT	0.487	1.037	0.0195	1.289	1.55e-07	1.429	0.245	-1.054	0.724	1.041	0.908	1.05	0.564	-1.026	0.655	1.009	0.154	1.085	Nucleus	other			8351	360198	691496
HIVEP2	human immunodeficiency virus type I enhancer binding protein 2	212641_AT	212641_AT	212641_AT	212642_S_AT	212641_AT	212641_AT	212641_AT	212641_AT	212642_S_AT	0.101	-1.118	0.0178	-1.171	4.57e-05	-1.384	0.33	1.029	0.532	-1.011	0.0322	-1.154	0.613	-1.026	0.345	1.038	0.142	-1.071	Nucleus	transcription regulator			3097	15273	29721
HLA-DMB	major histocompatibility complex, class II, DM beta	203932_AT	203932_AT	203932_AT	203932_AT	203932_AT	203932_AT	203932_AT	203932_AT	203932_AT	0.00642	-1.058	0.106	-1.12	0.0169	-1.101	0.00206	-1.207	0.0207	-1.132	0.0149	-1.152	0.05	-1.151	0.789	-1.044	0.225	-1.046	Plasma Membrane	transmembrane receptor			3109	15000|14999
HLA-DQA1	major histocompatibility complex, class II, DQ alpha 1	203290_AT	203290_AT	203290_AT	203290_AT	203290_AT	203290_AT	203290_AT	203290_AT	203290_AT	0.817	-1.037	0.00607	-1.302	0.015	-1.287	0.364	-1.062	0.00998	-1.234	0.00499	-1.266	0.946	-1.007	0.61	1.008	0.528	1.079	Plasma Membrane	transmembrane receptor			3117	14960	309621
HLA-E	major histocompatibility complex, class I, E	217456_X_AT	217456_X_AT	217456_X_AT	217456_X_AT	217456_X_AT	217456_X_AT	217456_X_AT	217456_X_AT	217456_X_AT	0.257	1.074	0.00322	1.152	0.148	1.074	0.937	-1.005	0.579	1.018	0.532	1.009	0.213	-1.082	0.187	-1.058	0.793	1.024	Plasma Membrane	transmembrane receptor	prognosis		3133	667803|15040	294228
HLF	HLF, PAR bZIP transcription factor	204755_X_AT	204755_X_AT	204755_X_AT	204754_AT	204755_X_AT	204754_AT	204755_X_AT	204754_AT	204755_X_AT	0.196	-1.084	0.00875	-1.264	0.000736	-1.252	0.713	1.016	0.418	-1.05	0.309	-1.056	0.513	1.055	0.245	1.031	0.419	1.015	Nucleus	transcription regulator			3131	217082	690286
HMGA2	high mobility group AT-hook 2	1568286_AT	1568286_AT	1568286_AT	1568286_AT	1568286_AT	1568286_AT	1568286_AT	1568286_AT	1568286_AT	0.00765	-1.067	0.168	1.039	0.728	-1.005	0.222	-1.03	0.000886	1.086	0.0863	-1.041	0.0382	-1.05	0.195	1.033	0.84	-1.002	Nucleus	enzyme	prognosis		8091
HMGB1	high mobility group box 1	200679_X_AT	224734_AT	224734_AT	200679_X_AT	200679_X_AT	224734_AT	224734_AT	200679_X_AT	224734_AT	0.089	-1.069	0.00237	-1.108	0.011	-1.1	0.328	1.041	0.33	-1.034	0.166	-1.031	0.782	1.038	0.143	-1.06	0.56	1.037	Nucleus	transcription regulator	diagnosis		3146
HMGB2	high mobility group box 2	208808_S_AT	208808_S_AT	208808_S_AT	208808_S_AT	208808_S_AT	208808_S_AT	208808_S_AT	208808_S_AT	208808_S_AT	0.000804	1.387	0.0089	1.334	0.0111	1.235	0.271	1.103	0.698	1.072	0.886	1.012	0.519	1.009	0.911	1.116	0.766	-1.03	Nucleus	transcription regulator	unspecified application		3148	97165
HMGCLL1	3-hydroxymethyl-3-methylglutaryl-CoA lyase like 1	1554872_A_AT	1554872_A_AT	232305_AT	1554872_A_AT	1554872_A_AT	1554872_A_AT	1554872_A_AT	1554872_A_AT	1554872_A_AT	0.0122	-1.209	3.1e-06	-1.635	0.439	-1.162	0.274	-1.093	0.0171	-1.169	0.803	1.03	0.22	-1.1	0.442	-1.091	0.463	-1.124	Cytoplasm	enzyme			54511	208982	367112
HMGCR	3-hydroxy-3-methylglutaryl-CoA reductase	202539_S_AT	202539_S_AT	202539_S_AT	202539_S_AT	202539_S_AT	202539_S_AT	202539_S_AT	202539_S_AT	202539_S_AT	0.245	-1.053	1.98e-05	-1.401	0.000863	-1.219	0.51	-1.017	0.033	-1.128	0.345	-1.058	0.819	-1.019	0.953	1.037	0.47	-1.072	Cytoplasm	enzyme	efficacy	aspirin/pravastatin, beta-hydroxy simvastatin acid, ezetimibe/fluvastatin, atorvastatin/niacin, fenofibric acid/rosuvastatin, atorvastatin/ezetimibe, ezetimibe/rosuvastatin, simvastatin/sitagliptin, atorvastatin/choline fenofibrate, choline fenofibrate/simvastatin, fenofibrate/simvastatin, pitavastatin, lovastatin/niacin, ezetimibe/simvastatin, amlodipine/atorvastatin, fluvastatin, cerivastatin, …	3156	15357	25675
HMOX2	heme oxygenase 2	218120_S_AT	218120_S_AT	218120_S_AT	218120_S_AT	218120_S_AT	218120_S_AT	218120_S_AT	218120_S_AT	218120_S_AT	0.038	-1.119	3.94e-09	-1.475	0.0149	-1.143	0.0794	-1.08	0.00157	-1.14	0.956	1.017	0.579	-1.008	0.333	-1.01	0.995	-1.019	Cytoplasm	enzyme		tin mesoporphyrin	3163	15369	79239
HMP19	HMP19 protein	218623_AT	218623_AT	218623_AT	218623_AT	218623_AT	218623_AT	218623_AT	218623_AT	218623_AT	0.921	-1.011	4.31e-05	-1.239	0.0258	-1.201	0.599	-1.042	0.129	-1.085	0.479	-1.045	0.728	1.002	0.375	1.009	0.339	-1.078	Cytoplasm	other			51617	18197	497878
HNRNPA0	heterogeneous nuclear ribonucleoprotein A0	229083_AT	229083_AT	229083_AT	229083_AT	229083_AT	229083_AT	229083_AT	229083_AT	229083_AT	0.111	-1.094	6.91e-06	-1.463	0.0947	-1.16	0.77	1.006	0.253	-1.082	0.918	1.038	0.993	-1.003	0.655	-1.013	0.995	-1.007	Nucleus	other			10949	77134	681410
HNRNPC	heterogeneous nuclear ribonucleoprotein C (C1/C2)	200014_S_AT	200014_S_AT	200014_S_AT	200014_S_AT	200014_S_AT	214737_X_AT	200014_S_AT	214737_X_AT	214737_X_AT	0.0472	1.067	0.000367	-1.127	0.0941	-1.016	0.25	1.041	0.0362	-1.077	0.679	-1.008	0.0901	1.046	0.333	-1.013	0.696	1.012	Nucleus	other			3183	15381	290046
HNRNPD	heterogeneous nuclear ribonucleoprotein D	229129_AT	229129_AT	229129_AT	229129_AT	229129_AT	229129_AT	229129_AT	229129_AT	229129_AT	0.335	1.041	2.46e-06	-1.207	0.595	-1.073	0.0389	1.076	0.346	1.005	0.262	1.041	0.937	-1.015	0.133	-1.018	0.547	-1.02	Nucleus	transcription regulator			3184	11991	79256
HNRNPH1	heterogeneous nuclear ribonucleoprotein H1	213470_S_AT	213470_S_AT	213470_S_AT	213470_S_AT	213470_S_AT	213470_S_AT	213470_S_AT	213470_S_AT	213470_S_AT	0.00205	-1.283	0.000702	-1.315	0.000125	-1.326	0.461	-1.009	0.0945	-1.137	0.0373	-1.115	0.201	-1.063	0.792	-1.001	0.901	1.077	Nucleus	other	diagnosis		3187	59013
HNRNPK	heterogeneous nuclear ribonucleoprotein K	200097_S_AT	200097_S_AT	200097_S_AT	200097_S_AT	200097_S_AT	200097_S_AT	200097_S_AT	200097_S_AT	200097_S_AT	0.332	-1.016	1.25e-06	-1.224	0.000468	-1.153	0.746	1.019	0.849	-1.035	0.356	-1.019	0.774	-1.004	0.871	1.016	0.526	-1.032	Nucleus	transcription regulator	prognosis		3190	15387	117282
HNRNPLL	heterogeneous nuclear ribonucleoprotein L like	225386_S_AT	225386_S_AT	225386_S_AT	225386_S_AT	225386_S_AT	225386_S_AT	225386_S_AT	225386_S_AT	225386_S_AT	0.0126	-1.126	0.00322	-1.203	0.0102	-1.152	0.126	-1.057	0.141	-1.091	0.516	-1.024	0.0873	-1.071	0.428	-1.056	0.55	-1.024	Other	other			92906	72692	313842
HNRNPM	heterogeneous nuclear ribonucleoprotein M	1555843_AT	214918_AT	1555843_AT	214918_AT	214918_AT	214918_AT	1555843_AT	214918_AT	1555843_AT	0.0149	1.1	0.000142	1.229	0.00799	1.125	0.00906	1.15	0.0261	1.129	0.571	-1.032	0.267	1.032	0.049	1.114	0.241	1.054	Nucleus	other			4670	76936	116655
HNRNPU	heterogeneous nuclear ribonucleoprotein U	225786_AT	225786_AT	225805_AT	225786_AT	225786_AT	225786_AT	225786_AT	225786_AT	225786_AT	0.00124	1.247	6.51e-06	1.398	0.00054	-1.185	0.0346	1.162	0.00864	1.177	0.509	1.042	0.681	1.054	0.756	1.034	0.89	1.067	Nucleus	transporter	unspecified application		3192	51810	117280
HOPX	HOP homeobox	211597_S_AT	211597_S_AT	211597_S_AT	211597_S_AT	211597_S_AT	211597_S_AT	211597_S_AT	211597_S_AT	211597_S_AT	0.924	1.003	8.03e-07	-1.468	0.832	1.028	0.493	-1.038	0.000747	-1.245	0.863	-1.002	0.719	-1.006	0.119	-1.065	0.435	-1.099	Nucleus	transcription regulator			84525	74318	171160
HOXB1	homeobox B1	208224_AT	208224_AT	208224_AT	208224_AT	208224_AT	208224_AT	208224_AT	208224_AT	208224_AT	0.963	1.004	0.000571	1.212	0.0317	1.103	0.634	-1.047	0.0195	1.119	0.787	1.019	0.22	-1.061	0.236	1.057	0.207	-1.067	Nucleus	transcription regulator			3211	15407	303491
HOXC8	homeobox C8	221350_AT	221350_AT	221350_AT	221350_AT	221350_AT	221350_AT	221350_AT	221350_AT	221350_AT	0.308	1.077	0.115	1.075	0.0656	1.08	0.157	1.052	0.2	-1.007	0.62	1.016	0.0169	1.076	0.877	-1.002	0.0323	-1.058	Nucleus	transcription regulator			3224	15426	24460
HPF1	histone PARylation factor 1	218646_AT	218646_AT	218646_AT	218646_AT	218646_AT	218646_AT	218646_AT	218646_AT	218646_AT	0.662	-1.015	4.7e-08	-1.23	0.0822	-1.054	0.244	1.048	0.0399	-1.041	0.956	1.011	0.178	1.039	0.662	1.014	0.0659	1.088	Nucleus	other			54969	72612	290706
HPGD	hydroxyprostaglandin dehydrogenase 15-(NAD)	203914_X_AT	211548_S_AT	211548_S_AT	203914_X_AT	203914_X_AT	211548_S_AT	211548_S_AT	211548_S_AT	211548_S_AT	0.121	-1.07	0.0254	-1.116	0.806	-1.031	0.557	-1.045	0.731	1.397	0.498	1.131	0.593	1.032	0.484	1.047	0.00314	1.23	Cytoplasm	enzyme	prognosis		3248	15446	79242
HPRT1	hypoxanthine phosphoribosyltransferase 1	202854_AT	202854_AT	202854_AT	202854_AT	202854_AT	202854_AT	202854_AT	202854_AT	202854_AT	0.183	-1.056	7.68e-08	-1.43	0.000265	-1.235	0.41	-1.047	0.00547	-1.15	0.569	-1.028	0.762	1.003	0.416	-1.041	0.567	-1.065	Cytoplasm	enzyme		6-mercaptopurine, thioguanine, azathioprine, cyclophosphamide/cytarabine/6-mercaptopurine	3251	15452	24465
HPX	hemopexin	210013_AT	210013_AT	210013_AT	210013_AT	210013_AT	210013_AT	210013_AT	210013_AT	210013_AT	0.952	-1.016	0.133	1.018	0.128	1.05	3.93e-05	-1.196	0.742	-1.033	0.447	-1.005	0.0277	-1.084	0.243	1.029	0.28	-1.04	Extracellular Space	transporter	unspecified application		3263	15458	58917
HS2ST1	heparan sulfate 2-O-sulfotransferase 1	230465_AT	230465_AT	230465_AT	203285_S_AT	203285_S_AT	230465_AT	203285_S_AT	230465_AT	230465_AT	0.159	-1.102	0.00169	-1.326	0.00199	-1.283	0.0543	1.121	0.493	1.064	0.573	-1.07	0.261	1.039	0.147	1.121	0.13	-1.137	Cytoplasm	enzyme			9653	23908	292155
HS3ST3B1	heparan sulfate-glucosamine 3-sulfotransferase 3B1	227361_AT	227361_AT	227361_AT	227361_AT	227361_AT	227361_AT	227361_AT	227361_AT	227361_AT	4.7e-06	1.409	0.0596	1.047	0.443	1.079	0.668	1.117	0.243	-1.063	0.559	1.019	0.637	1.221	0.103	-1.091	0.759	1.021	Cytoplasm	enzyme			9953	54710	303218
HS3ST4	heparan sulfate-glucosamine 3-sulfotransferase 4	228206_AT	228206_AT	228206_AT	228206_AT	228206_AT	228206_AT	228206_AT	228206_AT	228206_AT	0.779	-1.002	0.00295	-1.178	0.00129	-1.243	0.253	1.037	0.0518	1.002	0.198	-1.098	0.761	1.006	0.229	-1.089	0.272	-1.18	Cytoplasm	enzyme			9951	628779
HS3ST5	heparan sulfate-glucosamine 3-sulfotransferase 5	240479_AT	240479_AT	240479_AT	240479_AT	240479_AT	240479_AT	240479_AT	240479_AT	240479_AT	7.17e-05	-1.241	0.00389	-1.197	0.481	-1.037	0.0458	-1.104	0.775	-1.021	0.83	1.003	0.214	-1.064	0.72	-1.025	0.913	-1.004	Cytoplasm	enzyme			222537	319415	294449
HS6ST3	heparan sulfate 6-O-sulfotransferase 3	232275_S_AT	232275_S_AT	232275_S_AT	232275_S_AT	232275_S_AT	232275_S_AT	232275_S_AT	232275_S_AT	232275_S_AT	0.095	-1.171	0.452	-1.048	7.69e-06	-1.448	0.768	1.004	0.665	1.032	0.632	-1.047	0.763	1.047	0.168	1.163	0.958	-1.053	Other	enzyme			266722	50787	364476
HSBP1	heat shock factor binding protein 1	200941_AT	200941_AT	200941_AT	200941_AT	200941_AT	200941_AT	200941_AT	200941_AT	200941_AT	0.0192	-1.067	3.43e-07	-1.17	0.0822	-1.056	0.417	-1.013	0.0253	-1.048	0.401	-1.001	0.683	-1.005	0.143	-1.03	0.395	1.034	Nucleus	other			3281	68196	286899
HSD11B2	hydroxysteroid 11-beta dehydrogenase 2	204130_AT	204130_AT	204130_AT	204130_AT	204130_AT	204130_AT	204130_AT	204130_AT	204130_AT	0.735	1.044	0.51	-1.052	2.12e-09	1.554	0.239	-1.091	0.283	-1.063	0.00319	1.192	0.935	-1.035	0.0978	-1.123	0.109	1.106	Cytoplasm	enzyme			3291	15484	25117
HSD17B6	hydroxysteroid 17-beta dehydrogenase 6	37512_AT	37512_AT	37512_AT	37512_AT	37512_AT	37512_AT	37512_AT	37512_AT	37512_AT	0.0423	1.256	0.00538	-1.391	0.151	-1.197	0.0733	1.164	0.546	-1.042	0.97	-1.112	0.0932	-1.162	0.46	-1.099	0.0446	-1.314	Other	enzyme	unspecified application	3-hydroxysteroid dehydrogenase inhibitor	8630	27400
HSF2	heat shock transcription factor 2	209657_S_AT	209657_S_AT	209657_S_AT	209657_S_AT	209657_S_AT	209657_S_AT	209657_S_AT	209657_S_AT	209657_S_AT	0.959	1.044	9.78e-06	-1.198	0.0356	-1.114	0.339	1.066	0.196	-1.052	0.411	-1.031	0.788	1.024	0.671	-1.007	0.819	-1.021	Nucleus	transcription regulator			3298	15500	64441
HSF2BP	heat shock transcription factor 2 binding protein	207020_AT	207020_AT	207020_AT	207020_AT	207020_AT	207020_AT	207020_AT	207020_AT	207020_AT	0.109	1.063	0.000169	-1.2	0.00493	1.129	0.852	1.005	0.0753	-1.085	0.173	1.047	0.208	1.06	0.071	-1.092	0.0734	1.085	Cytoplasm	other			11077	74377	499413
HSP90AA1	heat shock protein 90 alpha family class A member 1	210211_S_AT	210211_S_AT	210211_S_AT	210211_S_AT	210211_S_AT	210211_S_AT	210211_S_AT	210211_S_AT	210211_S_AT	0.276	1.05	6.53e-06	-1.052	0.675	1.008	0.881	1.016	0.0057	-1.049	0.534	-1.004	0.926	1.017	0.106	1.048	0.797	-1.013	Cytoplasm	enzyme	safety,unspecified application	alvespimycin, retaspimycin, luminespib, cisplatin	3320	15519	299331
HSP90B1	heat shock protein 90 beta family member 1	200599_S_AT	200599_S_AT	200599_S_AT	200599_S_AT	200599_S_AT	200599_S_AT	200599_S_AT	200599_S_AT	200599_S_AT	0.000169	1.18	0.182	1.003	0.757	1.004	0.394	1.04	0.212	-1.039	0.827	1.029	0.8	1.006	0.926	-1.016	0.666	-1.024	Cytoplasm	other		alvespimycin, retaspimycin, cisplatin	7184	22027	362862
HSPA12A	heat shock protein family A (Hsp70) member 12A	214434_AT	214434_AT	214434_AT	214434_AT	214434_AT	214434_AT	214434_AT	214434_AT	214434_AT	0.16	-1.05	7.43e-05	-1.174	0.0018	-1.151	0.453	-1.021	0.723	1.014	0.546	-1.033	0.784	-1.001	0.0517	1.081	0.944	-1.002	Cytoplasm	other			259217	73442	307997
HSPA8	heat shock protein family A (Hsp70) member 8	224187_X_AT	224187_X_AT	221891_X_AT	224187_X_AT	221891_X_AT	224187_X_AT	221891_X_AT	221891_X_AT	221891_X_AT	0.345	-1.063	0.000103	-1.408	0.667	-1.042	0.125	-1.055	2.5e-05	-1.205	0.536	1.013	0.928	1.032	0.309	-1.057	0.566	-1.07	Cytoplasm	enzyme	diagnosis		3312	15481	24468
HSPA9	heat shock protein family A (Hsp70) member 9	200691_S_AT	200690_AT	200690_AT	200691_S_AT	200690_AT	200691_S_AT	200690_AT	200690_AT	200690_AT	0.605	1.026	1.5e-08	-1.228	0.0455	-1.078	0.491	1.026	0.0181	-1.062	0.361	-1.019	0.314	-1.016	0.644	-1.036	0.993	-1.01	Cytoplasm	other			3313	15526	291671
HSPB1	heat shock protein family B (small) member 1	201841_S_AT	201841_S_AT	201841_S_AT	201841_S_AT	201841_S_AT	201841_S_AT	201841_S_AT	201841_S_AT	201841_S_AT	0.0146	1.993	0.000191	2.776	0.0182	2.063	0.12	1.456	0.0944	1.538	0.866	1.395	0.661	1.025	0.962	1.003	0.961	1.007	Cytoplasm	other	diagnosis,efficacy		3315	15507	24471
HSPB11	heat shock protein family B (small) member 11	203960_S_AT	203960_S_AT	203960_S_AT	203960_S_AT	203960_S_AT	203960_S_AT	203960_S_AT	203960_S_AT	203960_S_AT	0.347	-1.042	0.000724	-1.22	0.0023	-1.163	0.405	1.057	0.279	-1.072	0.562	-1.005	0.369	1.047	0.444	-1.086	0.492	-1.075	Extracellular Space	other			51668	72938	685284
HSPB8	heat shock protein family B (small) member 8	233057_AT	233057_AT	233057_AT	233057_AT	233057_AT	233057_AT	233057_AT	233057_AT	233057_AT	0.432	1.363	0.00251	1.987	0.0526	1.434	0.947	1.072	0.374	1.128	0.265	-1.134	0.733	-1.038	0.203	-1.067	0.239	-1.121	Cytoplasm	kinase			26353	80888	113906
HSPBP1	HSPA (Hsp70) binding protein 1	202415_S_AT	202415_S_AT	202415_S_AT	202415_S_AT	202415_S_AT	202415_S_AT	202415_S_AT	202415_S_AT	202415_S_AT	0.0185	-1.116	0.0137	-1.094	0.00379	-1.111	0.0124	-1.107	0.373	-1.025	0.299	-1.047	0.206	-1.043	0.794	-1.023	0.553	-1.045	Cytoplasm	other			23640	66245	246146
HTR2B	5-hydroxytryptamine receptor 2B	206638_AT	206638_AT	206638_AT	206638_AT	206638_AT	206638_AT	206638_AT	206638_AT	206638_AT	0.0657	-1.105	0.000813	-1.194	0.0213	-1.111	0.176	-1.067	0.567	-1.031	0.191	1.012	0.427	-1.033	0.04	-1.11	0.236	-1.013	Plasma Membrane	G-protein coupled receptor		risperidone, buspirone, blonanserin, asenapine, cariprazine, opipramol, brexpiprazole, fenfluramine/phentermine, chlorprothixene, doxepin, clomipramine, eletriptan, triflupromazine, epinastine, fenfluramine, quetiapine, nefazodone, mirtazapine, methysergide, dihydroergotamine, apomorphine, ergotamine	3357	15559	29581
HTRA2	HtrA serine peptidase 2	203089_S_AT	203089_S_AT	203089_S_AT	203089_S_AT	203089_S_AT	203089_S_AT	203089_S_AT	203089_S_AT	203089_S_AT	0.547	-1.039	0.000552	-1.2	0.135	-1.086	0.826	-1.003	0.023	-1.074	0.38	-1.036	0.416	1.053	0.407	-1.022	0.705	1.009	Cytoplasm	peptidase			27429	64704	297376
HUS1	HUS1 checkpoint clamp component	204884_S_AT	204884_S_AT	204884_S_AT	204884_S_AT	204884_S_AT	204884_S_AT	204884_S_AT	204883_S_AT	204883_S_AT	0.0839	-1.111	0.000157	-1.242	0.0612	-1.103	0.254	-1.051	0.0337	-1.075	0.686	-1.011	0.0472	-1.07	0.0265	1.039	0.484	1.021	Nucleus	kinase			3364	15574	498411
HUWE1	HECT, UBA and WWE domain containing 1, E3 ubiquitin protein ligase	208598_S_AT	208598_S_AT	208599_AT	208598_S_AT	208598_S_AT	208598_S_AT	208599_AT	208599_AT	208599_AT	0.218	-1.041	1.55e-05	-1.163	0.0116	1.081	0.515	-1.019	0.259	-1.035	0.727	-1.023	0.726	1.015	0.489	-1.022	0.992	-1.014	Nucleus	transcription regulator	unspecified application		10075	59026
IARS	isoleucyl-tRNA synthetase	204744_S_AT	204744_S_AT	204744_S_AT	204744_S_AT	204744_S_AT	204744_S_AT	204744_S_AT	204744_S_AT	204744_S_AT	0.12	-1.061	5.15e-05	-1.216	0.0441	-1.07	0.37	-1.024	0.00496	-1.122	0.49	-1.014	0.928	-1.006	0.225	1.016	0.726	-1.022	Cytoplasm	enzyme			3376	105148	306804
IARS2	isoleucyl-tRNA synthetase 2, mitochondrial	217900_AT	217900_AT	217900_AT	217900_AT	217900_AT	217900_AT	217900_AT	217900_AT	217900_AT	0.144	-1.045	3.86e-06	-1.27	0.00926	-1.137	0.401	-1.001	0.126	-1.058	0.229	-1.04	0.567	-1.011	0.818	-1	0.804	1.007	Cytoplasm	enzyme			55699	381314	364070
ICA1	islet cell autoantigen 1	210547_X_AT	210547_X_AT	204002_S_AT	204002_S_AT	210547_X_AT	204002_S_AT	210547_X_AT	204002_S_AT	204002_S_AT	0.0991	-1.103	2.17e-05	-1.25	0.00181	-1.116	0.188	-1.055	0.268	-1.086	0.41	-1.04	0.817	-1.028	0.142	1.041	0.292	-1.05	Cytoplasm	other	unspecified application		3382	15893	81024
ICAM1	intercellular adhesion molecule 1	202637_S_AT	202637_S_AT	202637_S_AT	202637_S_AT	202637_S_AT	202637_S_AT	202637_S_AT	202637_S_AT	202637_S_AT	0.0492	1.115	0.000639	1.212	0.0114	1.164	0.938	1.031	0.0336	1.137	0.696	1.101	0.636	1.028	0.872	1.012	0.765	1.015	Plasma Membrane	transmembrane receptor	diagnosis,efficacy,prognosis,unspecified application		3383	15894	25464
ICMT	isoprenylcysteine carboxyl methyltransferase	201611_S_AT	201609_X_AT	201611_S_AT	201609_X_AT	201609_X_AT	201611_S_AT	201611_S_AT	201609_X_AT	201609_X_AT	0.00128	-1.131	7.03e-06	-1.189	1.75e-06	-1.18	0.171	-1.041	0.296	-1.038	0.738	-1.025	0.825	1.007	0.534	-1.025	0.853	-1.019	Cytoplasm	enzyme			23463	57295	170818
ID2	inhibitor of DNA binding 2, HLH protein	213931_AT	213931_AT	213931_AT	213931_AT	213931_AT	213931_AT	213931_AT	213931_AT	213931_AT	0.345	-1.075	0.000901	-1.421	6.17e-05	-1.532	0.989	-1	0.00242	-1.291	0.000689	-1.53	0.533	-1.121	0.0436	-1.206	0.427	-1.162	Nucleus	transcription regulator			3398	15902	25587
ID4	inhibitor of DNA binding 4, HLH protein	209293_X_AT	209293_X_AT	209293_X_AT	209293_X_AT	209293_X_AT	209293_X_AT	209293_X_AT	209293_X_AT	209293_X_AT	0.167	1.121	0.845	1.013	0.429	-1.068	0.0289	1.167	0.238	1.1	0.477	-1.043	0.227	-1.135	0.32	-1.064	0.0234	-1.212	Nucleus	transcription regulator	prognosis		3400	15904	291023
IDH3A	isocitrate dehydrogenase 3 (NAD(+)) alpha	202069_S_AT	202069_S_AT	202069_S_AT	202069_S_AT	202069_S_AT	202070_S_AT	202069_S_AT	202069_S_AT	202069_S_AT	0.0776	-1.133	2.64e-06	-1.625	0.178	-1.165	0.204	-1.05	0.00314	-1.181	0.987	-1.013	0.209	-1.076	0.205	-1.026	0.988	-1.026	Cytoplasm	enzyme			3419	67834	114096
IDH3B	isocitrate dehydrogenase 3 (NAD(+)) beta	210418_S_AT	210418_S_AT	210014_X_AT	210418_S_AT	210418_S_AT	201509_AT	210014_X_AT	201509_AT	201509_AT	0.0208	-1.119	5.15e-09	-1.445	0.00641	-1.176	0.0984	-1.057	0.00375	-1.118	0.23	-1.031	0.815	-1.011	0.182	-1.015	0.858	-1.027	Cytoplasm	enzyme			3420	170718	94173
IFI6	interferon alpha inducible protein 6	204415_AT	204415_AT	204415_AT	204415_AT	204415_AT	204415_AT	204415_AT	204415_AT	204415_AT	0.168	-1.04	0.000909	-1.262	0.106	-1.029	0.927	1.011	0.00283	-1.175	0.394	-1.035	0.981	1.001	0.682	-1.024	0.764	1.012	Cytoplasm	other			2537
IFIT1	interferon induced protein with tetratricopeptide repeats 1	203153_AT	203153_AT	203153_AT	203153_AT	203153_AT	203153_AT	203153_AT	203153_AT	203153_AT	0.104	-1.068	1.47e-05	-1.259	0.00241	-1.166	0.561	1.032	0.238	-1.06	0.516	-1.025	0.543	1.02	0.481	1.031	0.618	1.013	Cytoplasm	other			3434	112419|667373	294090
IFITM1	interferon induced transmembrane protein 1	201601_X_AT	201601_X_AT	201601_X_AT	201601_X_AT	214022_S_AT	214022_S_AT	214022_S_AT	201601_X_AT	201601_X_AT	0.00328	1.534	1.69e-07	1.947	0.01	1.418	0.17	1.146	0.188	1.144	0.624	1.152	0.178	1.121	0.824	1.039	0.0992	1.169	Plasma Membrane	transmembrane receptor			8519
IFITM2	interferon induced transmembrane protein 2	201315_X_AT	201315_X_AT	201315_X_AT	201315_X_AT	201315_X_AT	201315_X_AT	201315_X_AT	201315_X_AT	201315_X_AT	3.48e-05	1.639	2.8e-07	1.796	0.000668	1.376	0.714	1.027	0.446	1.05	0.73	1.037	0.855	1.046	0.542	-1.005	0.601	1.061	Cytoplasm	other	prognosis		10581	80876	114709
IFITM3	interferon induced transmembrane protein 3	212203_X_AT	212203_X_AT	212203_X_AT	212203_X_AT	212203_X_AT	212203_X_AT	212203_X_AT	212203_X_AT	212203_X_AT	1.12e-06	1.705	3.71e-07	1.701	0.00069	1.353	0.171	1.115	0.551	1.025	0.741	1.012	0.58	1.049	0.266	-1.044	0.467	1.028	Plasma Membrane	other			10410	66141	361673
IFNA21	interferon alpha 21	211145_X_AT	211145_X_AT	211145_X_AT	211145_X_AT	211145_X_AT	211145_X_AT	211145_X_AT	211145_X_AT	211145_X_AT	0.383	1.028	0.936	-1.006	0.925	1.008	0.00315	-1.099	0.686	-1.007	0.11	-1.021	0.514	1.04	0.447	-1.022	0.182	-1.045	Extracellular Space	cytokine			3452
IFRD1	interferon related developmental regulator 1	202146_AT	202146_AT	202146_AT	202146_AT	202146_AT	202146_AT	202146_AT	202146_AT	202146_AT	0.0135	1.136	0.012	1.155	0.0545	1.119	0.677	1.05	0.754	1.063	0.31	1.041	0.648	-1.012	0.197	1.069	0.733	1.02	Nucleus	other			3475	15982	29596
IGDCC4	immunoglobulin superfamily DCC subclass member 4	227870_AT	227870_AT	227870_AT	227870_AT	227870_AT	227870_AT	227870_AT	227870_AT	227870_AT	0.00204	1.428	0.0868	1.264	0.0222	1.255	0.000502	1.466	0.0235	1.293	0.397	1.098	0.462	-1.044	0.436	1.059	0.628	-1.038	Plasma Membrane	other			57722	56741	363081
[truncated: 1,910 more rows]
