# Supplementary material for: Postmortem transcriptional profiling reveals widespread increase in inflammation in schizophrenia: a comparison of prefrontal cortex, striatum, and hippocampus among matched tetrads of controls with subjects diagnosed with schizophrenia, bipolar or major depressive disorder
Source: Transl Psychiatry. 2019 May 23;9:151. doi: 10.1038/s41398-019-0492-8 (PMC6533277; doi:10.1038/s41398-019-0492-8)
Supplement: Supplementary file 9 — Supplemental Table 6 [file 41398_2019_492_MOESM9_ESM.xlsx]

## Sheet: PFC
SCZ-BD-MDD	SCZ-BD	SCZ-MDD	BD-MDD	SCZ	BD	MDD
(none)	PCP pathway	CXCR4 Signaling	(none)	LPS/IL-1 Mediated Inhibition of RXR Function	Serine Biosynthesis	Cholecystokinin/Gastrin-mediated Signaling
	HIPPO signaling	Tec Kinase Signaling		Ephrin Receptor Signaling	Superpathway of Serine and Glycine Biosynthesis I	HMGB1 Signaling
	Adipogenesis pathway	IL-8 Signaling		Ephrin B Signaling	Methylthiopropionate Biosynthesis	Germ Cell-Sertoli Cell Junction Signaling
	Retinoic acid Mediated Apoptosis Signaling	Thrombin Signaling		G Protein Signaling Mediated by Tubby	Î²-alanine Degradation I	ILK Signaling
	Th2 Pathway	Signaling by Rho Family GTPases		STAT3 Pathway	Th1 and Th2 Activation Pathway	Production of Nitric Oxide and Reactive Oxygen Species in Macrophages
	Synaptic Long Term Depression	Clathrin-mediated Endocytosis Signaling		IL-1 Signaling	S-methyl-5-thio-a-D-ribose 1-phosphate Degradation	EGF Signaling
	Death Receptor Signaling	Gaq Signaling		Androgen Signaling	Transcriptional Regulatory Network in Embryonic Stem Cells	Antiproliferative Role of Somatostatin Receptor 2
	Human Embryonic Stem Cell Pluripotency	Axonal Guidance Signaling		VDR/RXR Activation	Sphingomyelin Metabolism	Integrin Signaling
		Cell Cycle: G1/S Checkpoint Regulation		Aryl Hydrocarbon Receptor Signaling	Phospholipases	Sphingomyelin Metabolism
				Cholecystokinin/Gastrin-mediated Signaling	Eicosanoid Signaling	IL-17 Signaling
				G Beta Gamma Signaling	Oleate Biosynthesis II (Animals)	IGF-1 Signaling
				Protein Kinase A Signaling		Phagosome Formation
				Role of NFAT in Regulation of the Immune Response		Fc Epsilon RI Signaling
				Phospholipase C Signaling		DNA Double-Strand Break Repair by Non-Homologous End Joining
				Putrescine Degradation III		DNA Double-Strand Break Repair by Homologous Recombination
				CCR5 Signaling in Macrophages		Sphingosine-1-phosphate Signaling
				Inhibition of Angiogenesis by TSP1		GNRH Signaling
				14-3-3-mediated Signaling		IL-6 Signaling
				IL-6 Signaling		GADD45 Signaling
				RhoGDI Signaling		DNA damage-induced 14-3-3s Signaling
				Relaxin Signaling
				Antiproliferative Role of Somatostatin Receptor 2
				Role of JAK family kinases in IL-6-type Cytokine Signaling
				Sperm Motility
				CREB Signaling in Neurons
				Synaptic Long Term Potentiation
				PTEN Signaling
				Calcium Signaling
				ERK5 Signaling
				Corticotropin Releasing Hormone Signaling
				GNRH Signaling
				GABA Receptor Signaling
				Agrin Interactions at Neuromuscular Junction
				Oxidative Ethanol Degradation III
				P2Y Purigenic Receptor Signaling Pathway
				Endothelin-1 Signaling
				Dopamine-DARPP32 Feedback in cAMP Signaling
				p38 MAPK Signaling
				Oncostatin M Signaling
				Salvage Pathways of Pyrimidine Ribonucleotides
				IL-17A Signaling in Fibroblasts
				Epithelial Adherens Junction Signaling
				Tryptophan Degradation X (Mammalian, via Tryptamine)
				Interferon Signaling
				Wnt/b-catenin Signaling
				Glutamate Receptor Signaling
				Sertoli Cell-Sertoli Cell Junction Signaling
				Ethanol Degradation IV
				fMLP Signaling in Neutrophils
				CCR3 Signaling in Eosinophils
				IGF-1 Signaling
				IL-3 Signaling
				Gas Signaling
				Acyl Carrier Protein Metabolism
				L-cysteine Degradation II
				UVC-Induced MAPK Signaling
				Nitric Oxide Signaling in the Cardiovascular System
				IL-17 Signaling
				a-Adrenergic Signaling
				Xenobiotic Metabolism Signaling
				IL-17A Signaling in Gastric Cells
				Pyridoxal 5'-phosphate Salvage Pathway
				Phagosome Maturation
				Chondroitin Sulfate Biosynthesis (Late Stages)
				Cardiac b-adrenergic Signaling
				Factors Promoting Cardiogenesis in Vertebrates
				HGF Signaling
				IL-15 Production
				Dopamine Degradation
				Acute Phase Response Signaling
				PPARa/RXRa Activation
				Hypoxia Signaling in the Cardiovascular System

## Sheet: HIP
SCZ-BD-MDD	SCZ-BD	SCZ-MDD	BD-MDD	SCZ	BD	MDD
Cholecystokinin/Gastrin-mediated Signaling	Clathrin-mediated Endocytosis Signaling	Clathrin-mediated Endocytosis Signaling	Clathrin-mediated Endocytosis Signaling	Oxidative Phosphorylation	Factors Promoting Cardiogenesis in Vertebrates	Regulation of the Epithelial-Mesenchymal Transition Pathway
GNRH Signaling	Myc Mediated Apoptosis Signaling	Myc Mediated Apoptosis Signaling	Myc Mediated Apoptosis Signaling	Protein Ubiquitination Pathway	ERK5 Signaling	ErbB Signaling
Clathrin-mediated Endocytosis Signaling	Cholecystokinin/Gastrin-mediated Signaling	Cholecystokinin/Gastrin-mediated Signaling	Cholecystokinin/Gastrin-mediated Signaling	Glycolysis I	GPCR-Mediated Integration of Enteroendocrine Signaling Exemplified by an L Cell	FAK Signaling
	Axonal Guidance Signaling	GNRH Signaling	GNRH Signaling	Acetyl-CoA Biosynthesis I (Pyruvate Dehydrogenase Complex)	ATM Signaling	HMGB1 Signaling
	Melatonin Signaling	IL-6 Signaling	Growth Hormone Signaling	Gluconeogenesis I	P2Y Purigenic Receptor Signaling Pathway	NF-ÎºB Signaling
	NRF2-mediated Oxidative Stress Response	IGF-1 Signaling	LPS-stimulated MAPK Signaling	Death Receptor Signaling	TGF-b Signaling	Production of Nitric Oxide and Reactive Oxygen Species in Macrophages
	ERK/MAPK Signaling	Germ Cell-Sertoli Cell Junction Signaling	Neurotrophin/TRK Signaling	RAN Signaling	Glutamate Removal from Folates	IL-8 Signaling
	Glutamate Dependent Acid Resistance		IL-17 Signaling	Cholesterol Biosynthesis I	G-Protein Coupled Receptor Signaling	EGF Signaling
	Epoxysqualene Biosynthesis		ILK Signaling	Cholesterol Biosynthesis III (via Desmosterol)	Cardiomyocyte Differentiation via BMP Receptors	Thrombin Signaling
	Superpathway of Cholesterol Biosynthesis		Fc Epsilon RI Signaling	Cholesterol Biosynthesis II (via 24,25-dihydrolanosterol)	Antioxidant Action of Vitamin C	Antiproliferative Role of Somatostatin Receptor 2
	Methylglyoxal Degradation I			Androgen Signaling	cAMP-mediated signaling	Integrin Signaling
	BMP signaling pathway			Remodeling of Epithelial Adherens Junctions	Wnt/Ca+ pathway	CD40 Signaling
	4-1BB Signaling in T Lymphocytes			TCA Cycle II (Eukaryotic)	Glutathione-mediated Detoxification	Macropinocytosis Signaling
	Inhibition of Angiogenesis by TSP1			Apoptosis Signaling	PCP pathway	Sphingomyelin Metabolism
	14-3-3-mediated Signaling			Ephrin Receptor Signaling	Ascorbate Recycling (Cytosolic)	FGF Signaling
	Synaptic Long Term Potentiation			Hypoxia Signaling in the Cardiovascular System	Endothelin-1 Signaling	Mouse Embryonic Stem Cell Pluripotency
	GNRH Signaling			Ephrin B Signaling	Glutathione Redox Reactions II	Telomerase Signaling
	GABA Receptor Signaling			STAT3 Pathway	Arginine Degradation I (Arginase Pathway)	Phagosome Formation
	Pyridoxal 5'-phosphate Salvage Pathway			Branched-chain a-keto acid Dehydrogenase Complex	Synaptic Long Term Depression	RhoA Signaling
	Phagosome Maturation			Nucleotide Excision Repair Pathway	GPCR-Mediated Nutrient Sensing in Enteroendocrine Cells	Th1 Pathway
				Role of JAK family kinases in IL-6-type Cytokine Signaling	Glutamate Degradation III (via 4-aminobutyrate)	nNOS Signaling in Skeletal Muscle Cells
				Adipogenesis pathway	Serine Biosynthesis	DNA Double-Strand Break Repair by Non-Homologous End Joining
				TNFR1 Signaling		DNA Double-Strand Break Repair by Homologous Recombination
				Protein Kinase A Signaling		Sphingosine-1-phosphate Signaling
				HIPPO signaling		GADD45 Signaling
				RhoGDI Signaling		DNA damage-induced 14-3-3s Signaling
				Salvage Pathways of Pyrimidine Ribonucleotides		IL-12 Signaling and Production in Macrophages
				2-oxobutanoate Degradation I		Regulation of eIF4 and p70S6K Signaling
				Glutamine Degradation I
				Valine Degradation I
				Estrogen Receptor Signaling
				Oncostatin M Signaling
				IL-22 Signaling
				Tumoricidal Function of Hepatic Natural Killer Cells
				Isoleucine Degradation I
				Mechanisms of Viral Exit from Host Cells
				p70S6K Signaling
				Interferon Signaling
				UVC-Induced MAPK Signaling
				IL-1 Signaling
				Aldosterone Signaling in Epithelial Cells
				Lipid Antigen Presentation by CD1
				Vitamin-C Transport
				Signaling by Rho Family GTPases
				Cell Cycle: G2/M DNA Damage Checkpoint Regulation
				Epithelial Adherens Junction Signaling
				Sertoli Cell-Sertoli Cell Junction Signaling
				G Beta Gamma Signaling
				tRNA Charging
				IL-10 Signaling
				Granzyme B Signaling
				Cardiac b-adrenergic Signaling
				Insulin Receptor Signaling
				CCR5 Signaling in Macrophages
				RAR Activation
				Aspartate Degradation II
				PTEN Signaling
				TWEAK Signaling
				Glucocorticoid Receptor Signaling
				CREB Signaling in Neurons

## Sheet: STR
SCZ-BD-MDD	SCZ-BD	SCZ-MDD	BD-MDD	SCZ	BD	MDD
(none)	Production of Nitric Oxide and Reactive Oxygen Species in Macrophages	Cholecystokinin/Gastrin-mediated Signaling	(none)	IL-6 Signaling	Serine Biosynthesis	Sperm Motility
		IGF-1 Signaling		14-3-3-mediated Signaling	Superpathway of Serine and Glycine Biosynthesis I	GNRH Signaling
		Melatonin Signaling		Myc Mediated Apoptosis Signaling	B Cell Development	Regulation of Cellular Mechanics by Calpain Protease
		Protein Kinase A Signaling		JAK/Stat Signaling	Antigen Presentation Pathway	Retinoate Biosynthesis II
		Nitric Oxide Signaling in the Cardiovascular System		Thrombopoietin Signaling	Nucleotide Excision Repair Pathway	Pyridoxal 5'-phosphate Salvage Pathway
		HGF Signaling		p70S6K Signaling	nNOS Signaling in Neurons	dTMP De Novo Biosynthesis
		Renin-Angiotensin Signaling		Prolactin Signaling	OX40 Signaling Pathway	VDR/RXR Activation
				Role of JAK family kinases in IL-6-type Cytokine Signaling	Nur77 Signaling in T Lymphocytes	Salvage Pathways of Pyrimidine Ribonucleotides
				GDNF Family Ligand-Receptor Interactions	Assembly of RNA Polymerase II Complex	The Visual Cycle
				UVB-Induced MAPK Signaling
				P2Y Purigenic Receptor Signaling Pathway
				Erythropoietin Signaling
				Growth Hormone Signaling
				IL-3 Signaling
				VEGF Family Ligand-Receptor Interactions
				UVA-Induced MAPK Signaling
				FGF Signaling
				PDGF Signaling
				Oncostatin M Signaling
				Acute Phase Response Signaling
				IL-9 Signaling
				Role of JAK1 and JAK3 in gc Cytokine Signaling
				ErbB Signaling
				CNTF Signaling
				IL-17 Signaling
				GM-CSF Signaling
				LPS-stimulated MAPK Signaling
				ERK/MAPK Signaling
				IL-15 Signaling
				Clathrin-mediated Endocytosis Signaling
				Gap Junction Signaling
				Glucocorticoid Receptor Signaling
				Endothelin-1 Signaling
				IL-17A Signaling in Airway Cells
				NRF2-mediated Oxidative Stress Response
				EGF Signaling
				ErbB2-ErbB3 Signaling
				Role of JAK2 in Hormone-like Cytokine Signaling
				GÎ±q Signaling
				eNOS Signaling
				IL-12 Signaling and Production in Macrophages
				Glutamine Degradation I
				ErbB4 Signaling
				VEGF Signaling
				Antiproliferative Role of Somatostatin Receptor 2
				Tec Kinase Signaling
				G-Protein Coupled Receptor Signaling
				Regulation of the Epithelial-Mesenchymal Transition Pathway
				CREB Signaling in Neurons
				STAT3 Pathway
				Relaxin Signaling
				AMPK Signaling
				Insulin Receptor Signaling
				LPS/IL-1 Mediated Inhibition of RXR Function
				Neurotrophin/TRK Signaling
				Sphingosine and Sphingosine-1-phosphate Metabolism
				fMLP Signaling in Neutrophils
				Ceramide Signaling
				CD40 Signaling
				IL-2 Signaling
				Docosahexaenoic Acid (DHA) Signaling
				Macropinocytosis Signaling
				FcgRIIB Signaling in B Lymphocytes
				PRPP Biosynthesis I
				FLT3 Signaling in Hematopoietic Progenitor Cells
				Ga12/13 Signaling
				TR/RXR Activation
				CXCR4 Signaling
				HMGB1 Signaling
				IL-4 Signaling
				NGF Signaling
				PPARa/RXRa Activation
				Phagosome Maturation
				Leukocyte Extravasation Signaling
				Virus Entry via Endocytic Pathways
				RAR Activation
				Mouse Embryonic Stem Cell Pluripotency
				Xenobiotic Metabolism Signaling
				Inhibition of Angiogenesis by TSP1
				Ephrin Receptor Signaling
				Axonal Guidance Signaling
				Sphingosine-1-phosphate Signaling
				CD28 Signaling in T Helper Cells
				Ephrin A Signaling
				Molybdenum Cofactor Biosynthesis
				Death Receptor Signaling
				IL-8 Signaling
				TNFR1 Signaling
				Androgen Signaling
				Pyrimidine Deoxyribonucleotides De Novo Biosynthesis I
				p53 Signaling
				Interferon Signaling
				Melanocyte Development and Pigmentation Signaling
				Aldosterone Signaling in Epithelial Cells
				Phagosome Formation
				SAPK/JNK Signaling
				Th1 and Th2 Activation Pathway
				Rac Signaling
				PAK Signaling
				IL-10 Signaling
				Th2 Pathway
				HIPPO signaling
				Role of NFAT in Regulation of the Immune Response
				Th1 Pathway
				Role of Tissue Factor in Cancer
				LXR/RXR Activation
				Pyrimidine Ribonucleotides Interconversion
				Synaptic Long Term Depression
				Acetyl-CoA Biosynthesis I (Pyruvate Dehydrogenase Complex)
				Ceramide Degradation
				Dendritic Cell Maturation
				Corticotropin Releasing Hormone Signaling
				Dopamine-DARPP32 Feedback in cAMP Signaling
				Granzyme B Signaling
				UVC-Induced MAPK Signaling
				Role of p14/p19ARF in Tumor Suppression
				Pyrimidine Ribonucleotides De Novo Biosynthesis
				CCR3 Signaling in Eosinophils
				Telomerase Signaling
				Thrombin Signaling
				Retinoic acid Mediated Apoptosis Signaling
				Reelin Signaling in Neurons
				Chondroitin Sulfate Biosynthesis (Late Stages)
				Aspartate Degradation II
				Superpathway of Inositol Phosphate Compounds
				Role of Pattern Recognition Receptors in Recognition of Bacteria and Viruses
				Signaling by Rho Family GTPases
				Sertoli Cell-Sertoli Cell Junction Signaling
				ERK5 Signaling
				PCP pathway
				Citrulline Biosynthesis
				3-phosphoinositide Biosynthesis
				D-myo-inositol-5-phosphate Metabolism
				HIF1a Signaling
				ILK Signaling
				T Helper Cell Differentiation
				Glutamate Removal from Folates
				Acyl Carrier Protein Metabolism
				L-cysteine Degradation II
				Acetyl-CoA Biosynthesis III (from Citrate)
				Fc Epsilon RI Signaling
				Natural Killer Cell Signaling
				mTOR Signaling
				Synaptic Long Term Potentiation
				PTEN Signaling
				TWEAK Signaling
				Role of NANOG in Mammalian Embryonic Stem Cell Pluripotency
				Lymphotoxin b Receptor Signaling
				IL-17A Signaling in Fibroblasts
				PI3K/AKT Signaling
