# Supplementary material for: Postmortem transcriptional profiling reveals widespread increase in inflammation in schizophrenia: a comparison of prefrontal cortex, striatum, and hippocampus among matched tetrads of controls with subjects diagnosed with schizophrenia, bipolar or major depressive disorder
Source: Transl Psychiatry. 2019 May 23;9:151. doi: 10.1038/s41398-019-0492-8 (PMC6533277; doi:10.1038/s41398-019-0492-8)
Supplement: Supplementary file 10 — Supplemental Table 7 [file 41398_2019_492_MOESM10_ESM.xlsx]

## Sheet: Schizophrenia, APD
		Haloperidol - HIP			Risperidone - HIP			Haloperidol - PFC			Risperidone - PFC			Haloperidol - STR			Risperidone - STR
Symbol	Entrez Gene Name	FDR Adj p-value	Fold Change	unadj p-value	FDR Adj p-value	Fold Change	unadj p-value	FDR Adj p-value	Fold Change	unadj p-value	FDR Adj p-value	Fold Change	unadj p-value	FDR Adj p-value	Fold Change	unadj p-value	FDR Adj p-value	Fold Change	unadj p-value	Location	Type(s)	Entrez Gene ID for Human	Entrez Gene ID for Mouse	Entrez Gene ID for Rat
5430435G22Rik	RIKEN cDNA 5430435G22 gene																0.0357	1.207	0.000526	Cytoplasm	peptidase		226421	501854
A230065H16Rik	RIKEN cDNA A230065H16 gene										0.172	1.214	0.0264							Other	other		380787	500724
A2M	alpha-2-macroglobulin							0.239	1.451	0.0129	0.0386	1.653	0.00127							Extracellular Space	transporter	2	232345	24153
Aak1	AP2 associated kinase 1				0.0667	-1.302	0.00225													Plasma Membrane	kinase			500244
AANAT	aralkylamine N-acetyltransferase																0.0787	1.3	0.00334	Cytoplasm	enzyme	15	11298	25120
AASDH	aminoadipate-semialdehyde dehydrogenase																0.126	-1.223	0.00983	Other	enzyme	132949	231326	364136
AATK	apoptosis-associated tyrosine kinase													0.291	1.202	0.0143	0.113	1.225	0.00749	Cytoplasm	kinase	9625	11302	690853
ABAT	4-aminobutyrate aminotransferase				0.114	-1.229	0.01							0.222	-1.429	0.00303	0.0456	-1.495	0.00106	Cytoplasm	enzyme	18	268860	81632
ABCA1	ATP-binding cassette, sub-family A (ABC1), member 1										0.0855	1.294	0.00686							Plasma Membrane	transporter	19	11303	313210
ABCA7	ATP-binding cassette, sub-family A (ABC1), member 7				0.129	-1.218	0.0138				0.206	-1.222	0.0379							Plasma Membrane	transporter	10347	27403	299609
ABCB1	ATP-binding cassette, sub-family B (MDR/TAP), member 1				0.183	-1.283	0.0292				0.00548	-1.542	2.07e-05				0.203	-1.226	0.0305	Plasma Membrane	transporter	5243	18671	170913
Abcb1b	ATP-binding cassette, sub-family B (MDR/TAP), member 1B				0.0598	-1.352	0.00158				0.0991	-1.333	0.00925				0.244	-1.241	0.0475	Plasma Membrane	transporter		18669	24646
ABCC5	ATP-binding cassette, sub-family C (CFTR/MRP), member 5				0.0534	-1.255	0.00108							0.225	-1.301	0.00316	0.046	-1.346	0.00108	Plasma Membrane	transporter	10057	27416	116721
ABCC9	ATP-binding cassette, sub-family C (CFTR/MRP), member 9										0.144	-1.255	0.0188				0.126	-1.354	0.00998	Plasma Membrane	ion channel	10060	20928	25560
ABCG2	ATP-binding cassette, sub-family G (WHITE), member 2							0.357	-1.492	0.0437										Plasma Membrane	transporter	9429	26357	312382
ABHD4	abhydrolase domain containing 4										0.0343	1.2	0.000981							Other	peptidase	63874	105501	364380
ABHD6	abhydrolase domain containing 6																0.145	-1.239	0.0135	Cytoplasm	enzyme	57406	66082	305795
ABLIM2	actin binding LIM protein family, member 2													0.277	-1.221	0.0104	0.0656	-1.276	0.00232	Cytoplasm	other	84448	231148	360958
ABLIM3	actin binding LIM protein family, member 3										0.0202	1.411	0.000313							Cytoplasm	other	22885	319713	307395
ABTB2	ankyrin repeat and BTB (POZ) domain containing 2																0.104	1.225	0.0064	Other	other	25841	99382	171440
ACBD3	acyl-CoA binding domain containing 3																0.0362	-1.289	0.000545	Cytoplasm	other	64746	170760	289312
ACER3	alkaline ceramidase 3				0.049	1.207	0.000746													Cytoplasm	enzyme	55331	66190	499210
Acot1	acyl-CoA thioesterase 1				0.0455	1.414	0.000568				0.216	1.335	0.0419							Cytoplasm	enzyme		26897	50559
ACOT2	acyl-CoA thioesterase 2																0.14	1.215	0.0125	Cytoplasm	enzyme	10965	171210	192272
ACPL2	acid phosphatase-like 2							0.315	-1.203	0.0298										Other	phosphatase	92370	235534	315939
ACSL5	acyl-CoA synthetase long-chain family member 5													0.314	-1.228	0.0203	0.059	-1.217	0.00186	Cytoplasm	enzyme	51703	433256	94340
ACSS1	acyl-CoA synthetase short-chain family member 1				0.0454	1.239	0.00056				0.0276	1.257	0.000611							Cytoplasm	enzyme	84532	68738	296259
ACSS2	acyl-CoA synthetase short-chain family member 2																0.104	1.219	0.00641	Cytoplasm	enzyme	55902	60525	311569
ACTG1	actin, gamma 1	0.828	1.204	0.0297																Cytoplasm	other	71	11465	100361457|287876
ACTN1	actinin, alpha 1													0.278	-1.224	0.0113	0.0238	-1.37	0.000232	Cytoplasm	other	87	109711	81634
ACTN2	actinin, alpha 2																0.0967	-1.455	0.00537	Nucleus	transcription regulator	88	11472	291245
ACTR2	ARP2 actin-related protein 2 homolog (yeast)				0.0491	-1.355	0.000763							0.311	-1.247	0.0188	0.0275	-1.223	0.000303	Plasma Membrane	other	10097	66713	289820
ACTR3	ARP3 actin-related protein 3 homolog (yeast)																0.125	-1.22	0.00978	Plasma Membrane	other	10096	74117	81732
ACVR1C	activin A receptor, type IC				0.129	-1.276	0.0137	0.24	-1.293	0.013										Plasma Membrane	kinase	130399	269275	245921
ACY1	aminoacylase 1				0.0368	1.217	0.000184													Cytoplasm	peptidase	95	109652	300981
ACYP2	acylphosphatase 2, muscle type										0.0305	-1.669	0.000764							Cytoplasm	enzyme	98	75572	364224
Adam3	a disintegrin and metallopeptidase domain 3 (cyritestin)							0.22	1.205	0.0104										Plasma Membrane	peptidase		11497	57021
ADAMTS1	ADAM metallopeptidase with thrombospondin type 1 motif, 1							0.224	-1.271	0.011	0.139	-1.248	0.0178							Extracellular Space	peptidase	9510	11504	79252
ADAMTS4	ADAM metallopeptidase with thrombospondin type 1 motif, 4				0.184	1.27	0.0297													Extracellular Space	peptidase	9507	240913	66015
ADAMTS6	ADAM metallopeptidase with thrombospondin type 1 motif, 6													0.252	-1.262	0.00578				Extracellular Space	peptidase	11174	108154	361886
ADAMTS7	ADAM metallopeptidase with thrombospondin type 1 motif, 7																0.0746	1.201	0.00297	Extracellular Space	peptidase	11173	108153	315879
ADAMTS9	ADAM metallopeptidase with thrombospondin type 1 motif, 9																0.0548	1.282	0.00155	Extracellular Space	peptidase	56999	101401	312566
ADAMTSL1	ADAMTS-like 1										0.0584	1.32	0.00309							Extracellular Space	other	92949	77739	362539
ADAMTSL2	ADAMTS-like 2													0.278	1.315	0.0111	0.0448	1.448	0.00101	Other	other	9719	77794	311827
ADAP2	ArfGAP with dual PH domains 2										0.18	-1.211	0.0289							Cytoplasm	other	55803	216991	56826
ADCY5	adenylate cyclase 5																0.175	-1.291	0.0215	Plasma Membrane	enzyme	111	224129	64532
ADCY8	adenylate cyclase 8 (brain)				0.163	1.352	0.0229				0.107	1.464	0.0107							Plasma Membrane	enzyme	114	11514	29241
Adcy9	adenylate cyclase 9				0.145	-1.523	0.018													Plasma Membrane	enzyme			302950
ADCYAP1	adenylate cyclase activating polypeptide 1 (pituitary)				0.189	1.269	0.0312							0.369	1.37	0.0429	0.14	1.486	0.0125	Extracellular Space	other	116	11516	24166
ADIPOR2	adiponectin receptor 2																0.2	-1.207	0.0295	Plasma Membrane	other	79602	68465	312670
ADK	adenosine kinase										0.0158	1.283	0.000195							Nucleus	kinase	132	11534	25368
ADORA2A	adenosine A2a receptor																0.158	-1.353	0.0165	Plasma Membrane	G-protein coupled receptor	135	11540	25369
ADORA2B	adenosine A2b receptor										0.178	1.212	0.0285							Plasma Membrane	G-protein coupled receptor	136	11541	29316
ADRA1B	adrenoceptor alpha 1B																0.214	1.462	0.0344	Plasma Membrane	G-protein coupled receptor	147	11548	24173
ADRA1D	adrenoceptor alpha 1D				0.0849	-1.249	0.0046										0.22	1.436	0.0366	Plasma Membrane	G-protein coupled receptor	146	11550	29413
ADRA2C	adrenoceptor alpha 2C																0.2	-1.233	0.0296	Plasma Membrane	G-protein coupled receptor	152	11553	24175
AEBP1	AE binding protein 1				0.156	1.436	0.0205													Nucleus	peptidase	165	11568	305494
AFAP1L1	actin filament associated protein 1-like 1										0.0869	-1.211	0.00705							Other	other	134265	106877	291565
AFF4	AF4/FMR2 family, member 4																0.0472	-1.251	0.00112	Nucleus	transcription regulator	27125	93736	303132
AGAP2	ArfGAP with GTPase domain, ankyrin repeat and PH domain 2	0.828	-1.208	0.0213																Nucleus	enzyme	116986	216439	65218
AGMO	alkylglycerol monooxygenase				0.218	1.201	0.0417	0.273	1.288	0.0201	0.121	1.311	0.0134							Cytoplasm	enzyme	392636	319660	362732
AGO2	argonaute RISC catalytic component 2							0.244	-1.224	0.014							0.0129	-1.382	8.83e-05	Cytoplasm	translation regulator	27161	239528	59117
AGPAT4	1-acylglycerol-3-phosphate O-acyltransferase 4													0.283	1.367	0.012	0.141	1.362	0.0128	Cytoplasm	enzyme	56895	68262	170919
AGTRAP	angiotensin II receptor-associated protein										0.0762	1.226	0.00536							Plasma Membrane	G-protein coupled receptor	57085	11610	298646
AHI1	Abelson helper integration site 1							0.139	-1.304	0.00247	0.056	-1.311	0.00287	0.299	-1.243	0.0162	0.00417	-1.576	1.14e-05	Cytoplasm	other	54806	52906	308923
AHNAK	AHNAK nucleoprotein							0.339	-1.269	0.0364	0.225	-1.256	0.0451							Nucleus	other	79026	66395	191572
AIF1	allograft inflammatory factor 1				0.207	1.209	0.0375													Nucleus	other	199	11629	29427
AIF1L	allograft inflammatory factor 1-like				0.0669	1.202	0.00226										0.147	1.285	0.0141	Plasma Membrane	other	83543	108897	362107
AIFM2	apoptosis-inducing factor, mitochondrion-associated, 2																0.0129	-1.322	8.75e-05	Cytoplasm	enzyme	84883	71361	361843
AK7	adenylate kinase 7	0.828	1.573	0.0208	0.103	1.702	0.00769													Cytoplasm	kinase	122481	78801	314416
AKAP1	A kinase (PRKA) anchor protein 1													0.324	-1.201	0.0239	0.132	-1.232	0.0111	Cytoplasm	other	8165	11640	114124
AKAP13	A kinase (PRKA) anchor protein 13				0.0341	-1.302	0.000112										0.242	-1.211	0.0463	Cytoplasm	other	11214	75547	293024
AKAP8L	A kinase (PRKA) anchor protein 8-like													0.316	-1.226	0.0212	0.0129	-1.347	9.04e-05	Nucleus	other	26993	54194	299569
AKAP9	A kinase (PRKA) anchor protein (yotiao) 9							0.132	-1.221	0.00215				0.108	-1.36	0.000355	0.00458	-1.483	1.64e-05	Cytoplasm	other	10142	100986	246150
AKIP1	A kinase (PRKA) interacting protein 1																0.0955	1.206	0.0052	Nucleus	other	56672	57373	361624
AKIRIN2	akirin 2																0.13	-1.209	0.0106	Nucleus	other	55122	433693	297968
AKR1B1	aldo-keto reductase family 1, member B1 (aldose reductase)										0.0857	1.201	0.00689							Cytoplasm	enzyme	231	11677	24192
Akr1c19	aldo-keto reductase family 1, member C19				0.0721	1.383	0.00284													Other	other		432720	307096
AKR7A3	aldo-keto reductase family 7, member A3 (aflatoxin aldehyde reductase)	0.828	1.212	0.0244	0.0454	1.37	0.000558	0.151	1.413	0.00343	0.0541	1.431	0.00254							Cytoplasm	enzyme	22977		26760
ALAS2	aminolevulinate, delta-, synthase 2										0.233	-1.302	0.0481							Cytoplasm	enzyme	212	11656	25748
ALDH1A2	aldehyde dehydrogenase 1 family, member A2	0.828	1.277	0.0497										0.297	1.324	0.0154				Cytoplasm	enzyme	8854	19378	116676
ALDH1B1	aldehyde dehydrogenase 1 family, member B1										0.0931	1.224	0.0082							Cytoplasm	enzyme	219	72535	298079
ALDH6A1	aldehyde dehydrogenase 6 family, member A1				0.0654	1.202	0.00212													Cytoplasm	enzyme	4329	104776	81708
ALG1	ALG1, chitobiosyldiphosphodolichol beta-mannosyltransferase										0.206	1.211	0.0381							Cytoplasm	enzyme	56052	208211	360475
ALK	anaplastic lymphoma receptor tyrosine kinase													0.302	-1.227	0.0169	0.0898	-1.283	0.00444	Plasma Membrane	kinase	238	11682	266802
ALKBH1	alkB, alkylation repair homolog 1 (E. coli)	0.828	-1.21	0.0298				0.22	-1.229	0.0103				0.234	-1.25	0.00417				Cytoplasm	enzyme	8846	211064	362766
ALKBH7	alkB, alkylation repair homolog 7 (E. coli)										0.00711	1.229	3.25e-05							Cytoplasm	other	84266	66400	679944
AMIGO2	adhesion molecule with Ig-like domain 2	0.828	-1.207	0.00502	0.0926	-1.203	0.00578				0.0797	1.389	0.00599							Plasma Membrane	other	347902	105827	300186
AMOT	angiomotin													0.0641	-1.252	5.81e-05				Plasma Membrane	other	154796	27494	300289
ANAPC11	anaphase promoting complex subunit 11										0.0238	1.201	0.00045							Cytoplasm	enzyme	51529	66156	498030
ANK2	ankyrin 2, neuronal				0.0419	-1.291	0.00041	0.104	-1.288	0.000613	0.00751	-1.372	4.52e-05				0.0322	-1.445	0.000429	Plasma Membrane	other	287		362036
ANKRD17	ankyrin repeat domain 17				0.0605	-1.319	0.00163													Nucleus	other	26057	81702	289521
ANKRD37	ankyrin repeat domain 37																0.163	-1.25	0.018	Other	other	353322	654824	361149
ANO3	anoctamin 3										0.0541	-1.321	0.00254							Other	other	63982	228432	311287
ANO8	anoctamin 8				0.14	-1.201	0.0166													Extracellular Space	other	57719	382014	306340
ANP32A	acidic (leucine-rich) nuclear phosphoprotein 32 family, member A													0.221	-1.714	0.00291				Nucleus	other	8125	11737	25379
ANXA1	annexin A1	0.828	1.217	0.0399																Plasma Membrane	other	301	16952	25380
ANXA3	annexin A3							0.141	1.318	0.00258	0.181	1.211	0.0293							Cytoplasm	enzyme	306	11745	25291
ANXA4	annexin A4				0.0373	1.432	0.00023							0.234	1.391	0.00406	0.0848	1.393	0.0039	Plasma Membrane	other	307	11746	79124
AP1S2	adaptor-related protein complex 1, sigma 2 subunit										0.204	1.444	0.0373				0.0891	-1.205	0.00437	Cytoplasm	transporter	8905	108012	302671
Ap3s1	adaptor-related protein complex 3, sigma 1 subunit				0.0691	-1.221	0.00253										0.0861	-1.275	0.00408	Other	other			302290
APBB2	amyloid beta (A4) precursor protein-binding, family B, member 2	0.828	-1.212	0.0272	0.0999	-1.272	0.00692							0.382	-1.231	0.05	0.241	-1.236	0.0458	Cytoplasm	other	323	11787	305338
APLN	apelin													0.291	-1.222	0.0132				Extracellular Space	other	8862	30878	58812
Aplp2	amyloid beta (A4) precursor-like protein 2				0.0763	-1.24	0.00333							0.288	-1.227	0.0124	0.19	-1.231	0.0262	Nucleus	other			64312
APOC1	apolipoprotein C-I										0.224	1.382	0.0447							Extracellular Space	transporter	341	11812	25292
APOD	apolipoprotein D				0.116	1.315	0.0105													Extracellular Space	transporter	347	11815	25239
APPL2	adaptor protein, phosphotyrosine interaction, PH domain and leucine zipper containing 2																0.223	1.204	0.0379	Cytoplasm	other	55198	216190	362860
AQP1	aquaporin 1 (Colton blood group)				0.239	1.625	0.0496													Plasma Membrane	transporter	358	11826	25240
AQP4	aquaporin 4	0.828	1.206	0.0106	0.068	1.256	0.00238													Plasma Membrane	transporter	361	11829	25293
ARAF	v-raf murine sarcoma 3611 viral oncogene homolog										0.0762	1.244	0.00537							Cytoplasm	kinase	369	11836	64363
ARC	activity-regulated cytoskeleton-associated protein	0.828	-1.259	0.0131	0.0784	-1.317	0.00374	0.013	-2.455	3.1e-06	0.005	-2.229	1.69e-05	0.273	-1.341	0.01	0.0658	-1.428	0.00233	Cytoplasm	other	23237	11838	54323
ARG1	arginase, liver										0.0434	1.663	0.00162							Cytoplasm	enzyme	383	11846	29221
ARHGAP15	Rho GTPase activating protein 15																0.101	1.449	0.00591	Cytoplasm	other	55843	76117	295635
ARHGAP17	Rho GTPase activating protein 17										0.0464	-1.241	0.00191							Cytoplasm	other	55114	70497	63994
ARHGAP18	Rho GTPase activating protein 18													0.277	-1.285	0.0105	0.0922	-1.323	0.00481	Cytoplasm	other	93663	73910	293947
ARHGAP20	Rho GTPase activating protein 20																0.11	-1.249	0.00722	Cytoplasm	other	57569	244867	367085
ARHGAP21	Rho GTPase activating protein 21				0.037	-1.31	0.000213										0.123	-1.235	0.00915	Cytoplasm	other	57584	71435	307178
ARHGAP22	Rho GTPase activating protein 22										0.0184	1.358	0.000251							Cytoplasm	other	58504	239027	306279
ARHGAP24	Rho GTPase activating protein 24				0.0784	1.233	0.00367													Cytoplasm	other	83478	231532	305156
ARHGAP6	Rho GTPase activating protein 6				0.0999	1.954	0.00694										0.181	-1.311	0.0236	Cytoplasm	other	395	11856	100363276
ARHGAP9	Rho GTPase activating protein 9																0.206	-1.265	0.0316	Cytoplasm	other	64333	216445	362893
ARHGDIB	Rho GDP dissociation inhibitor (GDI) beta													0.295	-1.256	0.015	0.237	-1.204	0.0441	Cytoplasm	other	397	11857	362456
ARHGEF17	Rho guanine nucleotide exchange factor (GEF) 17				0.176	-1.312	0.0269													Cytoplasm	other	9828	207212	308862
ARHGEF3	Rho guanine nucleotide exchange factor (GEF) 3							0.104	-1.257	0.000639	0.00751	-1.333	4.46e-05				0.00688	-1.355	2.92e-05	Cytoplasm	other	50650	71704	290541
ARID1B	AT rich interactive domain 1B (SWI1-like)							0.132	1.208	0.00208				0.263	1.22	0.00826	0.102	1.231	0.0062	Nucleus	transcription regulator	57492	239985	282546
ARID2	AT rich interactive domain 2 (ARID, RFX-like)							0.039	-1.238	4.31e-05										Nucleus	transcription regulator	196528	77044	366980
ARL13B	ADP-ribosylation factor-like 13B										0.057	-1.226	0.00296							Extracellular Space	other	200894	68146	304037
ARL15	ADP-ribosylation factor-like 15				0.126	-1.23	0.0129													Other	other	54622	218639	689079
ARL4D	ADP-ribosylation factor-like 4D													0.348	-2.245	0.0334				Nucleus	enzyme	379	80981	303559
ARL6IP1	ADP-ribosylation factor-like 6 interacting protein 1													0.193	-1.28	0.00195				Cytoplasm	other	23204	54208	293551
ARMC8	armadillo repeat containing 8				0.127	1.212	0.0134													Other	other	25852	74125	315949
ARMCX2	armadillo repeat containing, X-linked 2																0.0426	-1.216	0.000849	Other	other	9823	67416	367903
ARMCX3	armadillo repeat containing, X-linked 3																0.18	-1.336	0.0228	Cytoplasm	other	51566	71703	367902
ARNTL	aryl hydrocarbon receptor nuclear translocator-like													0.0705	-1.29	7.32e-05	0.00444	-1.333	1.48e-05	Nucleus	transcription regulator	406	11865	29657
Arpp19	cAMP-regulated phosphoprotein 19										0.176	-1.241	0.0277				0.139	-1.266	0.0123	Other	other			60336
ART3	ADP-ribosyltransferase 3										0.0713	1.285	0.00458				0.0186	-1.366	0.000159	Plasma Membrane	enzyme	419	109979	305235
ARX	aristaless related homeobox										0.0547	1.323	0.00268							Nucleus	transcription regulator	170302	11878	317268
ASAP1	ArfGAP with SH3 domain, ankyrin repeat and PH domain 1										0.00748	-1.311	4.08e-05							Plasma Membrane	other	50807	13196	314961
ASAP2	ArfGAP with SH3 domain, ankyrin repeat and PH domain 2										0.00293	-1.319	7.3e-06							Nucleus	other	8853	211914	362719
ASH1L	ash1 (absent, small, or homeotic)-like (Drosophila)	0.453	-1.372	0.00038				0.104	-1.245	0.00054	0.0366	-1.206	0.00114				0.00366	-1.427	8.2e-06	Nucleus	transcription regulator	55870	192195	310638
ASIC1	acid-sensing (proton-gated) ion channel 1																0.209	-1.21	0.0328	Plasma Membrane	ion channel	41	11419	79123
ASIC4	acid-sensing (proton-gated) ion channel family member 4				0.144	1.335	0.0178				0.0609	1.311	0.00349							Plasma Membrane	ion channel	55515	241118	63882
ASL	argininosuccinate lyase										0.0289	1.228	0.000689							Cytoplasm	enzyme	435	109900	59085
ASPA	aspartoacylase				0.187	1.233	0.0305													Cytoplasm	enzyme	443	11484	79251
ASS1	argininosuccinate synthase 1				0.068	1.831	0.00241													Cytoplasm	enzyme	445	11898	25698
ATAD5	ATPase family, AAA domain containing 5										0.0774	1.25	0.00553							Extracellular Space	other	79915	237877	303348
ATP10D	ATPase, class V, type 10D				0.131	-1.213	0.0143													Cytoplasm	transporter	57205		360932
ATP13A5	ATPase type 13A5				0.228	-1.233	0.0452				0.073	-1.311	0.00488							Other	transporter	344905	268878	303856
ATP1B2	ATPase, Na+/K+ transporting, beta 2 polypeptide																0.0128	1.26	8.46e-05	Plasma Membrane	transporter	482	11932	24214
ATP2A2	ATPase, Ca++ transporting, cardiac muscle, slow twitch 2				0.11	-1.205	0.00908													Cytoplasm	transporter	488	11938	29693
ATP2B1	ATPase, Ca++ transporting, plasma membrane 1				0.0368	-1.444	0.000196							0.291	-1.29	0.0133	0.0779	-1.364	0.00324	Plasma Membrane	transporter	490	67972	29598
ATP2B2	ATPase, Ca++ transporting, plasma membrane 2							0.126	-1.278	0.00181	0.0329	-1.303	0.000894				0.0955	-1.233	0.00517	Plasma Membrane	transporter	491	11941	24215
ATP2B4	ATPase, Ca++ transporting, plasma membrane 4													0.378	1.203	0.0483	0.212	1.222	0.0337	Plasma Membrane	transporter	493	381290	29600
ATP8B2	ATPase, aminophospholipid transporter, class I, type 8B, member 2										0.0921	-1.285	0.00794				0.0925	-1.205	0.00485	Plasma Membrane	transporter	57198	54667	685152
ATRX	alpha thalassemia/mental retardation syndrome X-linked							0.111	-1.227	0.000953	0.0294	-1.235	0.000717	0.23	-1.229	0.00353	0.00434	-1.529	1.32e-05	Nucleus	transcription regulator	546	22589	246284
AXIN2	axin 2																0.214	-1.21	0.0347	Cytoplasm	other	8313	12006	29134
AZI2	5-azacytidine induced 2				0.116	-1.23	0.0108													Cytoplasm	other	64343	27215	316051
AZIN1	antizyme inhibitor 1																0.24	1.225	0.0454	Cytoplasm	enzyme	51582	54375	58961
B3gat2	beta-1,3-glucuronyltransferase 2 (glucuronosyltransferase S)										0.0534	1.258	0.0025							Cytoplasm	enzyme			64544
B3GNT2	UDP-GlcNAc:betaGal beta-1,3-N-acetylglucosaminyltransferase 2																0.018	-1.435	0.00015	Cytoplasm	enzyme	10678	53625	305571
B4GALT1	UDP-Gal:betaGlcNAc beta 1,4- galactosyltransferase, polypeptide 1							0.11	1.232	0.000736										Cytoplasm	enzyme	2683	14595	24390
BACE2	beta-site APP-cleaving enzyme 2				0.0564	1.224	0.00129				0.0245	1.371	0.000483							Cytoplasm	peptidase	25825	56175	288227
BASP1	brain abundant, membrane attached signal protein 1																0.233	1.377	0.0416	Nucleus	transcription regulator	10409	70350	64160
BAZ2B	bromodomain adjacent to zinc finger domain, 2B																0.0978	-1.305	0.00557	Extracellular Space	other	29994	407823	317627
BC026585	cDNA sequence BC026585	0.828	1.238	0.0354	0.233	1.221	0.0474													Cytoplasm	other		226527	289138
BCAT1	branched chain amino-acid transaminase 1, cytosolic				0.191	1.493	0.0318													Cytoplasm	enzyme	586	12035	29592
BCKDHA	branched chain keto acid dehydrogenase E1, alpha polypeptide										0.0164	1.218	0.000206	0.361	-1.279	0.0383	0.207	-1.291	0.0321	Cytoplasm	enzyme	593	12039	25244
BCL11B	B-cell CLL/lymphoma 11B (zinc finger protein)										0.177	1.267	0.0281	0.295	-1.329	0.015	0.132	-1.348	0.011	Nucleus	other	64919	58208	314423
BCL2	B-cell CLL/lymphoma 2																0.14	-1.206	0.0125	Cytoplasm	transporter	596	12043	24224
BCL2A1	BCL2-related protein A1										0.216	1.201	0.0419							Cytoplasm	other	597	12044|12045|12047	170929
BCL2L14	BCL2-like 14 (apoptosis facilitator)																0.113	1.25	0.00747	Cytoplasm	other	79370	66813	500348
BCLAF1	BCL2-associated transcription factor 1				0.0885	-1.306	0.00527							0.193	-1.309	0.00197				Nucleus	transcription regulator	9774	72567	293017
BCR	breakpoint cluster region																0.119	-1.262	0.00854	Cytoplasm	kinase	613	110279	309696
BDNF	brain-derived neurotrophic factor							0.21	-1.315	0.00907	0.0915	-1.322	0.00782							Extracellular Space	growth factor	627	12064	24225
BEND5	BEN domain containing 5							0.245	-1.228	0.0146										Cytoplasm	other	79656	67621	362564
BET1	Bet1 golgi vesicular membrane trafficking protein				0.102	1.205	0.00728													Cytoplasm	transporter	10282	12068	29631
Bex1	brain expressed gene 1				0.0495	1.206	0.000832										0.0861	-1.207	0.00403	Other	other		19716	501625
BEX4	brain expressed, X-linked 4				0.0368	1.242	0.000191				0.0496	1.495	0.00213							Cytoplasm	other	56271	406217	501624
BGN	biglycan	0.391	1.216	0.000125										0.278	1.257	0.0112				Extracellular Space	other	633	12111	25181
BHLHB9	basic helix-loop-helix domain containing, class B, 9																0.0552	-1.255	0.00157	Other	other	80823	70237	317407
BHLHE22	basic helix-loop-helix family, member e22																0.215	2.278	0.0351	Nucleus	transcription regulator	27319	59058	365748
BHLHE40	basic helix-loop-helix family, member e40																0.226	1.328	0.039	Nucleus	transcription regulator	8553	20893	79431
BID	BH3 interacting domain death agonist										0.114	1.226	0.0121							Cytoplasm	other	637	12122	64625
BIRC7	baculoviral IAP repeat containing 7																0.0121	1.34	7.73e-05	Cytoplasm	enzyme	79444	329581	296468
BLM	Bloom syndrome, RecQ helicase-like										0.0211	1.267	0.000355				0.206	1.213	0.0317	Nucleus	enzyme	641	12144	308755
BLNK	B-cell linker										0.088	1.274	0.00724							Cytoplasm	other	29760	17060	499356
BMP4	bone morphogenetic protein 4										0.196	1.44	0.0344							Extracellular Space	growth factor	652	12159	25296
BMPER	BMP binding endothelial regulator										0.0375	-1.364	0.00121							Extracellular Space	other	168667	73230	300455
BMPR2	bone morphogenetic protein receptor, type II (serine/threonine kinase)				0.203	-1.484	0.036													Plasma Membrane	kinase	659	12168	140590
BNIP3	BCL2/adenovirus E1B 19kDa interacting protein 3				0.0351	1.239	0.000128													Cytoplasm	other	664	12176	84480
BOK	BCL2-related ovarian killer																0.0645	1.23	0.00224	Cytoplasm	other	666	51800	29884
BOLA1	bolA homolog 1 (E. coli)										0.0561	1.201	0.00288							Cytoplasm	other	51027	69168	365875
BPHL	biphenyl hydrolase-like (serine hydrolase)													0.367	-1.28	0.0413				Cytoplasm	enzyme	670	68021	361239
BRD4	bromodomain containing 4	0.828	-1.265	0.03	0.133	-1.306	0.0149	0.202	-1.455	0.00801				0.135	-1.769	0.000735	0.0997	-1.567	0.00576	Nucleus	kinase	23476	57261	362844
BRF2	BRF2, RNA polymerase III transcription initiation factor 50 kDa subunit							0.279	-1.204	0.0216										Nucleus	transcription regulator	55290	66653	306542
BRMS1	breast cancer metastasis suppressor 1										0.0509	1.214	0.00221							Nucleus	other	25855	107392	293668
BRSK2	BR serine/threonine kinase 2							0.116	1.212	0.0014										Cytoplasm	kinase	9024	75770	293631
BSN	bassoon presynaptic cytomatrix protein				0.0325	-1.355	9.32e-05				0.0459	-1.204	0.00179							Plasma Membrane	other	8927	12217	29138
BSPRY	B-box and SPRY domain containing							0.183	1.214	0.00589				0.325	1.232	0.0244	0.125	1.276	0.00967	Cytoplasm	other	54836	192120	64027
BTG1	B-cell translocation gene 1, anti-proliferative										0.093	1.287	0.00816							Nucleus	transcription regulator	694	12226	29618
BTG2	BTG family, member 2							0.102	-1.342	0.000415										Nucleus	transcription regulator	7832	12227	29619
BTG3	BTG family, member 3																0.15	-1.22	0.0146	Nucleus	other	10950	12228	54230
C10orf54	chromosome 10 open reading frame 54				0.0944	1.209	0.00605													Other	other	64115	74048	690899
C11orf70	chromosome 11 open reading frame 70				0.209	1.374	0.0382				0.0854	1.218	0.00685							Other	other	85016	234912	654482
C12orf23	chromosome 12 open reading frame 23													0.299	-1.21	0.0158	0.0418	-1.322	0.00082	Other	other	90488	103266	362857
C14orf37	chromosome 14 open reading frame 37										0.12	1.316	0.013							Extracellular Space	other	145407	67419	361032
C15orf26	chromosome 15 open reading frame 26													0.243	-1.316	0.00519	0.0732	-1.345	0.00283	Other	other	161502	75556	308794
C15orf40	chromosome 15 open reading frame 40							0.262	-1.207	0.0173										Other	other	123207	67290	293059|100363116
C16orf74	chromosome 16 open reading frame 74										0.056	1.228	0.00286							Other	other	404550	68918	361424
C16orf89	chromosome 16 open reading frame 89										0.156	-1.22	0.0217							Other	other	146556	239691	287059
C17orf97	chromosome 17 open reading frame 97							0.111	1.252	0.00124										Other	other	400566	74230	497957
C19orf33	chromosome 19 open reading frame 33							0.111	1.255	0.00107	0.076	1.207	0.00533							Nucleus	other	64073	72275	100361913
C1orf198	chromosome 1 open reading frame 198				0.026	1.255	5.23e-05										0.109	1.236	0.00708	Other	other	84886	69551	498967
C1orf64	chromosome 1 open reading frame 64				0.0953	-1.233	0.00616				0.0992	-1.286	0.00928							Other	other	149563	277744	298602
C1QL1	complement component 1, q subcomponent-like 1							0.284	1.235	0.0224	0.0607	1.322	0.00345							Extracellular Space	other	10882	23829	363686
C1QTNF2	C1q and tumor necrosis factor related protein 2							0.132	1.249	0.00212	0.0349	1.273	0.00102	0.053	1.404	3.12e-05	0.0157	1.357	0.000119	Extracellular Space	other	114898	69183	497886
C2orf40	chromosome 2 open reading frame 40				0.0826	1.387	0.00431													Extracellular Space	other	84417	78896	363225
C2orf47	chromosome 2 open reading frame 47										0.0377	-1.211	0.00122							Other	other	79568	68115	301418
C3	complement component 3										0.0995	1.472	0.00935							Extracellular Space	peptidase	718	12266	24232
C3orf58	chromosome 3 open reading frame 58	0.828	1.23	0.00913																Cytoplasm	other	205428	68861	315891
C3orf67	chromosome 3 open reading frame 67	0.828	1.261	0.0269	0.107	1.325	0.00846	0.26	1.465	0.0171										Other	other	200844	74430	361016
C5orf15	chromosome 5 open reading frame 15				0.0653	1.328	0.00202													Other	other	56951	213673	303122
C5orf49	chromosome 5 open reading frame 49				0.0617	1.361	0.00175													Other	other	134121	69315	361192
C6orf211	chromosome 6 open reading frame 211																0.0817	-1.296	0.00363	Other	other	79624	73419	292267
C7orf60	chromosome 7 open reading frame 60							0.0439	-1.255	5.45e-05							0.00274	-1.254	4e-06	Other	other	154743	101148	500034
C8orf46	chromosome 8 open reading frame 46													0.324	1.831	0.0243	0.125	1.367	0.00976	Other	other	254778	76982	500393
C9orf50	chromosome 9 open reading frame 50													0.213	1.228	0.00255				Other	other	375759	73598	311852
C9orf91	chromosome 9 open reading frame 91							0.119	1.255	0.00153	0.0162	1.318	0.000203				0.0725	1.289	0.00279	Cytoplasm	other	203197	230279	298104
CA11	carbonic anhydrase XI													0.301	-1.202	0.0168	0.0541	-1.272	0.00149	Extracellular Space	enzyme	770	12348	308588
CA14	carbonic anhydrase XIV	0.828	1.229	0.0188	0.0373	1.417	0.000238	0.337	1.279	0.0357	0.175	1.221	0.0275							Plasma Membrane	enzyme	23632	23831	791259
CA2	carbonic anhydrase II				0.0994	1.295	0.00681	0.325	1.277	0.032										Cytoplasm	enzyme	760	12349	54231
CA5B	carbonic anhydrase VB, mitochondrial										0.111	1.248	0.0115							Cytoplasm	enzyme	11238	56078	302669
CABP1	calcium binding protein 1													0.234	1.277	0.00406	0.04	1.346	0.000705	Plasma Membrane	other	9478		171051
CACNA1A	calcium channel, voltage-dependent, P/Q type, alpha 1A subunit	0.762	-1.233	0.00175	0.00677	-1.442	1.7e-06	0.102	-1.251	0.000463	0.0158	-1.274	0.000195							Plasma Membrane	ion channel	773	12286	25398
CACNA1B	calcium channel, voltage-dependent, N type, alpha 1B subunit				0.0735	-1.225	0.00298													Plasma Membrane	ion channel	774	12287	257648
CACNA1D	calcium channel, voltage-dependent, L type, alpha 1D subunit				0.0598	-1.247	0.00159							0.198	-1.257	0.00217	0.0248	-1.329	0.000246	Plasma Membrane	ion channel	776	12289	29716
CACNA1F	calcium channel, voltage-dependent, L type, alpha 1F subunit							0.000881	1.4	1e-07										Plasma Membrane	ion channel	778	54652	114493
CACNA1G	calcium channel, voltage-dependent, T type, alpha 1G subunit													0.273	1.297	0.00993	0.171	1.261	0.02	Plasma Membrane	ion channel	8913	12291	29717
CACNA1H	calcium channel, voltage-dependent, T type, alpha 1H subunit													0.323	-1.409	0.0233				Plasma Membrane	ion channel	8912	58226	114862
CACNA2D3	calcium channel, voltage-dependent, alpha 2/delta subunit 3																0.125	-1.222	0.00968	Plasma Membrane	ion channel	55799	12294	306243
CACNB1	calcium channel, voltage-dependent, beta 1 subunit													0.221	-1.236	0.0029	0.0997	-1.214	0.00576	Plasma Membrane	ion channel	782	12295	50688
CACNB2	calcium channel, voltage-dependent, beta 2 subunit																0.16	-1.276	0.0172	Plasma Membrane	ion channel	783	12296	116600
CACNB4	calcium channel, voltage-dependent, beta 4 subunit																0.00776	-1.402	3.61e-05	Plasma Membrane	ion channel	785	12298	58942
CACNG2	calcium channel, voltage-dependent, gamma subunit 2										0.0547	-1.268	0.00266							Plasma Membrane	ion channel	10369	12300	84347
CACNG3	calcium channel, voltage-dependent, gamma subunit 3													0.0891	-1.321	0.000187	0.00379	-1.421	8.9e-06	Plasma Membrane	ion channel	10368	54376	140724
CACNG5	calcium channel, voltage-dependent, gamma subunit 5										0.0631	1.44	0.00371							Plasma Membrane	ion channel	27091	140723	140726
CACYBP	calcyclin binding protein										0.147	-1.287	0.0196							Nucleus	other	27101	12301	289144
CADM1	cell adhesion molecule 1													0.267	-1.333	0.00913				Plasma Membrane	other	23705	54725	363058
CADM3	cell adhesion molecule 3							0.263	-1.229	0.0174										Plasma Membrane	other	57863	94332	360882
CADM4	cell adhesion molecule 4																0.202	1.236	0.0304	Plasma Membrane	other	199731	260299	365216
CALB2	calbindin 2										0.0238	2.142	0.00045				0.147	1.245	0.014	Cytoplasm	other	794	12308	117059
Cald1	caldesmon 1																0.118	-1.264	0.00833	Plasma Membrane	other		109624	25687
CALHM2	calcium homeostasis modulator 2													0.291	1.29	0.0131	0.105	1.326	0.00664	Other	other	51063	72691	294019
CAMK1	calcium/calmodulin-dependent protein kinase I										0.0924	1.228	0.00804							Cytoplasm	kinase	8536	52163	171503
CAMK1G	calcium/calmodulin-dependent protein kinase IG							0.324	-1.333	0.0318	0.166	-1.352	0.0247							Cytoplasm	kinase	57172	215303	171358
CAMK2A	calcium/calmodulin-dependent protein kinase II alpha				0.168	-1.335	0.0241							0.299	-1.225	0.0163				Cytoplasm	kinase	815	12322	25400
CAMK2D	calcium/calmodulin-dependent protein kinase II delta				0.119	1.768	0.0115				0.0516	1.242	0.00229							Cytoplasm	kinase	817	108058	24246
CAMK2N1	calcium/calmodulin-dependent protein kinase II inhibitor 1													0.259	1.278	0.00744	0.0155	1.464	0.000117	Plasma Membrane	kinase	55450	66259	287005
CAMK2N2	calcium/calmodulin-dependent protein kinase II inhibitor 2										0.0618	1.257	0.00358				0.174	1.251	0.0209	Nucleus	other	94032	73047	59314
CAMK4	calcium/calmodulin-dependent protein kinase IV							0.286	-1.221	0.023	0.106	-1.256	0.0104	0.247	-1.347	0.00554	0.0207	-1.533	0.000187	Nucleus	kinase	814	12326	25050
CAMKK2	calcium/calmodulin-dependent protein kinase kinase 2, beta																0.158	-1.352	0.0166	Cytoplasm	kinase	10645	207565	83506
CAMSAP2	calmodulin regulated spectrin-associated protein family, member 2										0.0141	-1.233	0.000158							Other	other	23271	67886	289400
CAMTA1	calmodulin binding transcription activator 1										0.000706	-1.306	7e-07							Other	other	23261	100072	362665
Cap2	CAP, adenylate cyclase-associated protein, 2 (yeast)																0.0478	-1.209	0.00117	Plasma Membrane	other			116653
CAPN5	calpain 5																0.056	1.243	0.00165	Cytoplasm	peptidase	726	12337	171495
CAPN6	calpain 6													0.312	1.217	0.0195				Cytoplasm	peptidase	827	12338	83685
CARHSP1	calcium regulated heat stable protein 1, 24kDa				0.0476	1.312	0.000672	0.286	1.311	0.0233	0.206	1.278	0.0383							Cytoplasm	other	23589	52502	260416
CARTPT	CART prepropeptide										0.0785	2.521	0.00572							Extracellular Space	other	9607	27220	29131
CASK	calcium/calmodulin-dependent serine protein kinase (MAGUK family)																0.13	-1.217	0.0108	Plasma Membrane	kinase	8573	12361	29647
CASP2	caspase 2, apoptosis-related cysteine peptidase													0.177	-1.23	0.0015				Cytoplasm	peptidase	835	12366	64314
CASP3	caspase 3, apoptosis-related cysteine peptidase										0.146	1.238	0.0194							Cytoplasm	peptidase	836	12367	25402
CASP7	caspase 7, apoptosis-related cysteine peptidase										0.0371	1.233	0.00119							Cytoplasm	peptidase	840	12369	64026
CASQ2	calsequestrin 2 (cardiac muscle)	0.828	1.206	0.0201	0.126	1.224	0.0129										0.08	-1.295	0.00349	Cytoplasm	other	845	12373	29209
CASR	calcium-sensing receptor													0.345	-1.246	0.0321				Plasma Membrane	G-protein coupled receptor	846	12374	24247
CAV2	caveolin 2										0.2	-1.229	0.0358							Plasma Membrane	other	858	12390	100362824|363425
CBFB	core-binding factor, beta subunit				0.119	1.243	0.0112				0.0225	1.213	0.000402							Nucleus	transcription regulator	865	12400	361391
CBLL1	Cbl proto-oncogene, E3 ubiquitin protein ligase-like 1							0.111	-1.289	0.00123										Nucleus	enzyme	79872	104836	314028
CBLN1	cerebellin 1 precursor										0.13	1.763	0.0153							Cytoplasm	other	869	12404	498922
CBR1	carbonyl reductase 1				0.183	1.222	0.0293													Cytoplasm	enzyme	873	12408	29224|100360507
CBX5	chromobox homolog 5							0.321	-1.209	0.0311										Nucleus	transcription regulator	23468	12419	300266
CCAR1	cell division cycle and apoptosis regulator 1																0.0179	-1.221	0.000148	Nucleus	transcription regulator	55749	67500	361849
CCBP2	chemokine binding protein 2																0.181	1.228	0.0236	Plasma Membrane	G-protein coupled receptor	1238	59289	140473
CCDC109B	coiled-coil domain containing 109B										0.103	1.579	0.01							Other	other	55013	66815	295462
CCDC127	coiled-coil domain containing 127	0.765	1.213	0.0025	0.126	1.21	0.013				0.0869	-1.254	0.00705							Other	other	133957	67433	308060
CCDC17	coiled-coil domain containing 17							0.17	1.201	0.00501										Other	other	149483	622665	500528
CCDC39	coiled-coil domain containing 39										0.0586	-1.279	0.00317							Cytoplasm	other	339829	51938	310315
CCDC41	coiled-coil domain containing 41										0.00711	-1.258	3.46e-05							Extracellular Space	other	51134	77048	366872
CCDC62	coiled-coil domain containing 62				0.0617	-1.25	0.00175													Other	other	84660	208908	689909
CCDC64	coiled-coil domain containing 64										0.0722	-1.225	0.00469				0.0395	-1.215	0.000668	Cytoplasm	other	92558	75665	304537
Ccdc74a	coiled-coil domain containing 74A							0.111	1.237	0.00104										Other	other		72315	680752
CCDC77	coiled-coil domain containing 77													0.299	-1.381	0.0162				Cytoplasm	other	84318	67200	312677
CCK	cholecystokinin													0.379	2.471	0.0488				Extracellular Space	other	885	12424	25298
CCKBR	cholecystokinin B receptor				0.163	1.332	0.0229													Plasma Membrane	G-protein coupled receptor	887	12426	25706
CCL22	chemokine (C-C motif) ligand 22							0.162	1.248	0.0044										Extracellular Space	cytokine	6367	20299	117551
CCL3L1/CCL3L3	chemokine (C-C motif) ligand 3-like 1							0.233	1.225	0.0118										Extracellular Space	cytokine	6349|414062	20302	25542
CCNB2	cyclin B2													0.299	-1.252	0.0156				Cytoplasm	other	9133	12442	363088
CCND2	cyclin D2				0.098	-1.333	0.00662							0.324	-1.354	0.0239	0.134	-1.41	0.0114	Nucleus	other	894	12444	64033
CCNT2	cyclin T2																0.0536	-1.204	0.00145	Nucleus	transcription regulator	905	72949	304758
CCRN4L	CCR4 carbon catabolite repression 4-like (S. cerevisiae)										0.225	1.201	0.0452							Nucleus	transcription regulator	25819	12457	310395
CCSAP	centriole, cilia and spindle-associated protein										0.128	1.24	0.0148							Cytoplasm	other	126731	73420	307926
CD248	CD248 molecule, endosialin										0.112	-1.209	0.0116							Plasma Membrane	other	57124	70445	293669
CD276	CD276 molecule										0.112	1.212	0.0117							Plasma Membrane	other	80381	102657	315716
CD38	CD38 molecule										0.111	1.246	0.0113				0.103	1.297	0.00628	Plasma Membrane	enzyme	952	12494	25668
CD44	CD44 molecule (Indian blood group)				0.049	1.398	0.000734	0.149	1.208	0.00328							0.124	1.216	0.00941	Plasma Membrane	enzyme	960	12505	25406
CD48	CD48 molecule													0.35	1.287	0.0342				Plasma Membrane	other	962	12506	245962
CD63	CD63 molecule				0.0486	1.212	0.000708													Plasma Membrane	other	967	12512	29186
CD74	CD74 molecule, major histocompatibility complex, class II invariant chain				0.126	1.712	0.013													Plasma Membrane	transmembrane receptor	972	16149	25599
CD79B	CD79b molecule, immunoglobulin-associated beta				0.0865	-1.216	0.00493													Plasma Membrane	transmembrane receptor	974	15985	171055
CD82	CD82 molecule							0.152	1.35	0.00347	0.207	1.226	0.0387							Plasma Membrane	other	3732	12521	83628
CD83	CD83 molecule																0.247	1.238	0.0492	Plasma Membrane	transmembrane receptor	9308	12522	361226
CD9	CD9 molecule				0.0921	1.279	0.00563													Plasma Membrane	other	928	12527	24936
CD93	CD93 molecule				0.0754	-1.332	0.00323													Plasma Membrane	other	22918	17064	84398
CDC25A	cell division cycle 25A										0.0138	1.216	0.000151							Nucleus	phosphatase	993	12530	171102
CDC26	cell division cycle 26										0.0245	1.234	0.000478							Nucleus	other	246184	66440	366381
CDC42EP1	CDC42 effector protein (Rho GTPase binding) 1							0.241	1.228	0.0135										Extracellular Space	other	11135	104445	315121
CDC42EP2	CDC42 effector protein (Rho GTPase binding) 2	0.828	1.232	0.00967	0.049	1.329	0.000756													Plasma Membrane	other	10435	104252	309175
Cdca7	cell division cycle associated 7										0.0293	1.749	0.000712	0.324	-1.504	0.024				Nucleus	other		66953	311742
CDH20	cadherin 20, type 2																0.234	1.239	0.0431	Plasma Membrane	other	28316	23836	363948
CDHR1	cadherin-related family member 1										0.0407	5.266	0.00141							Plasma Membrane	other	92211	170677	93662
CDHR4	cadherin-related family member 4	0.828	1.443	0.00831	0.194	1.336	0.0327													Other	other	389118	69398	363144
CDK10	cyclin-dependent kinase 10							0.111	1.214	0.000886	0.025	1.214	0.0005				0.176	1.22	0.0217	Nucleus	kinase	8558	234854	361434
CDK11A/CDK11B	cyclin-dependent kinase 11B							0.161	-1.33	0.00428	0.043	-1.378	0.00157				0.00986	-1.549	5.5e-05	Nucleus	kinase	728642|984	12537	315362
CDK12	cyclin-dependent kinase 12				0.114	-1.275	0.0101	0.298	-1.24	0.0259	0.237	-1.206	0.0498	0.324	-1.285	0.0243				Nucleus	kinase	51755	69131	192350
CDK2	cyclin-dependent kinase 2													0.313	1.206	0.0197	0.15	1.218	0.0148	Nucleus	kinase	1017	12566	362817
Cdk4	cyclin-dependent kinase 4										0.0192	1.235	0.000292							Nucleus	kinase			94201
CDK5RAP2	CDK5 regulatory subunit associated protein 2							0.125	1.242	0.00166	0.00859	1.209	6.24e-05							Cytoplasm	other	55755	214444	286919
CDKN1C	cyclin-dependent kinase inhibitor 1C (p57, Kip2)				0.225	1.523	0.0441				0.205	1.326	0.0377							Nucleus	other	1028	12577	246060
CDYL2	chromodomain protein, Y-like 2							0.145	-1.207	0.00299	0.0223	-1.263	0.00039							Nucleus	other	124359	75796	292044
CEBPB	CCAAT/enhancer binding protein (C/EBP), beta													0.171	-1.379	0.00127	0.00643	-1.572	2.54e-05	Nucleus	transcription regulator	1051	12608	24253
Cebpd	CCAAT/enhancer binding protein (C/EBP), delta																0.188	1.237	0.0254	Nucleus	other			25695
CELF2	CUGBP, Elav-like family member 2										0.0369	-1.285	0.00116				0.155	-1.208	0.016	Nucleus	other	10659	14007	29428
CELSR3	cadherin, EGF LAG seven-pass G-type receptor 3				0.0888	-1.206	0.00532													Plasma Membrane	G-protein coupled receptor	1951	107934	83466
CEP164	centrosomal protein 164kDa																0.1	-1.212	0.00584	Cytoplasm	other	22897	214552	363055
CERS2	ceramide synthase 2				0.0456	1.269	0.000575													Nucleus	transcription regulator	29956	76893	310667
CFH	complement factor H													0.315	1.259	0.0211				Extracellular Space	other	3075	12628	155012
CFLAR	CASP8 and FADD-like apoptosis regulator													0.259	1.245	0.00785				Cytoplasm	other	8837	12633	117279
CGNL1	cingulin-like 1										0.0231	-1.207	0.000428							Plasma Membrane	other	84952	68178	315795
CHAC2	ChaC, cation transport regulator homolog 2 (E. coli)													0.329	1.214	0.0264	0.195	1.212	0.028	Other	other	494143	68044	360994
CHCHD10	coiled-coil-helix-coiled-coil-helix domain containing 10													0.193	-1.206	0.00192	0.0486	-1.218	0.00121	Cytoplasm	other	400916	103172	361824
CHD2	chromodomain helicase DNA binding protein 2				0.204	-1.206	0.0364	0.104	-1.286	0.000622							0.215	-1.243	0.0348	Nucleus	enzyme	1106	244059	308738
CHD4	chromodomain helicase DNA binding protein 4																0.0682	-1.208	0.00248	Nucleus	enzyme	1108	107932	117535
Chga	chromogranin A (parathyroid secretory protein 1)													0.259	-1.22	0.00718	0.0225	-1.339	0.00021	Cytoplasm	other			24258
CHMP1B	charged multivesicular body protein 1B				0.0784	1.395	0.00378													Plasma Membrane	enzyme	57132	67064	689364
Chn1	chimerin (chimaerin) 1				0.047	-1.316	0.000616				0.00379	-1.221	1.14e-05							Plasma Membrane	other			84030
Chn2	chimerin (chimaerin) 2				0.112	1.285	0.00938	0.3	1.271	0.0266	0.0821	1.353	0.00633							Other	other			84031
CHRAC1	chromatin accessibility complex 1										0.00677	1.37	2.93e-05							Nucleus	enzyme	54108	93696	315058
CHRM3	cholinergic receptor, muscarinic 3	0.828	-1.208	0.011																Plasma Membrane	G-protein coupled receptor	1131	12671	24260
CHRNA4	cholinergic receptor, nicotinic, alpha 4 (neuronal)				0.145	1.37	0.0179													Plasma Membrane	transmembrane receptor	1137	11438	25590
CHRNG	cholinergic receptor, nicotinic, gamma (muscle)																0.0337	1.27	0.000474	Plasma Membrane	transmembrane receptor	1146	11449	25753
CHST8	carbohydrate (N-acetylgalactosamine 4-0) sulfotransferase 8													0.372	1.211	0.0453	0.081	1.338	0.00357	Cytoplasm	enzyme	64377	68947	308511
CIITA	class II, major histocompatibility complex, transactivator							0.151	1.202	0.00343										Nucleus	transcription regulator	4261	12265	85483
CINP	cyclin-dependent kinase 2 interacting protein										0.112	-1.276	0.0117							Nucleus	other	51550	67236	299334
CIRBP	cold inducible RNA binding protein										0.133	1.258	0.0159							Nucleus	translation regulator	1153	12696	81825
CISD2	CDGSH iron sulfur domain 2							0.307	-1.387	0.0284							0.233	-1.411	0.0425	Cytoplasm	other	493856	67006	295457
CKS1B	CDC28 protein kinase regulatory subunit 1B										0.0432	1.231	0.00158							Other	kinase	1163	54124	499655
CLCA1	chloride channel accessory 1				0.132	1.463	0.0146										0.244	1.527	0.0474	Plasma Membrane	ion channel	1179	23844	308015
CLCN2	chloride channel, voltage-sensitive 2																0.0742	-1.239	0.00294	Plasma Membrane	ion channel	1181	12724	29232
CLDN11	claudin 11	0.828	1.298	0.0433	0.0686	1.507	0.00249													Plasma Membrane	other	5010	18417	84588
CLDN12	claudin 12										0.00342	1.272	9.6e-06							Plasma Membrane	other	9069	64945	500000
CLDN5	claudin 5																0.138	-1.284	0.0122	Plasma Membrane	other	7122	12741	65131
CLEC11A	C-type lectin domain family 11, member A																0.101	1.342	0.00606	Extracellular Space	growth factor	6320	20256	29313
CLIC4	chloride intracellular channel 4				0.119	1.231	0.0113													Plasma Membrane	ion channel	25932	29876	83718
CLMP	CXADR-like membrane protein													0.361	1.225	0.0382	0.0807	1.346	0.00354	Plasma Membrane	other	79827	71566	286939
CLN3	ceroid-lipofuscinosis, neuronal 3										0.0729	1.206	0.00485							Cytoplasm	other	1201	12752	293485
CLN8	ceroid-lipofuscinosis, neuronal 8 (epilepsy, progressive with mental retardation)				0.0562	1.227	0.00127													Cytoplasm	other	2055	26889	306619
CMIP	c-Maf inducing protein																0.0396	1.295	0.000679	Cytoplasm	other	80790	74440	292051
CNIH4	cornichon homolog 4 (Drosophila)							0.168	-1.252	0.00481										Plasma Membrane	other	29097	98417	289324
CNN3	calponin 3, acidic										0.0402	1.255	0.00138							Cytoplasm	other	1266	71994	54321
CNOT7	CCR4-NOT transcription complex, subunit 7										0.0547	-1.276	0.00267							Nucleus	transcription regulator	29883	18983	306492
CNP	2',3'-cyclic nucleotide 3' phosphodiesterase	0.828	1.263	0.0156	0.045	1.425	0.000551	0.281	1.393	0.0219				0.343	1.296	0.0313	0.201	1.244	0.03	Cytoplasm	enzyme	1267	12799	25275
CNR1	cannabinoid receptor 1 (brain)				0.0995	-1.216	0.00684										0.129	-1.456	0.0105	Plasma Membrane	G-protein coupled receptor	1268	12801	25248
CNTN4	contactin 4				0.0605	1.244	0.00163													Plasma Membrane	enzyme	152330	269784	116658
CNTN6	contactin 6				0.104	1.25	0.00776													Plasma Membrane	enzyme	27255	53870	27256
CNTNAP1	contactin associated protein 1										0.0442	-1.238	0.00167							Plasma Membrane	other	8506	53321	84008
Cntnap2	contactin associated protein-like 2													0.345	-1.252	0.032	0.0525	-1.425	0.0014	Plasma Membrane	other			500105
COG2	component of oligomeric golgi complex 2										0.136	1.237	0.0166							Cytoplasm	transporter	22796	76332	690961
COG3	component of oligomeric golgi complex 3				0.0995	-1.249	0.00684	0.3	-1.233	0.0269				0.292	-1.266	0.0145	0.0812	-1.334	0.00359	Cytoplasm	transporter	83548	338337	361073
COG7	component of oligomeric golgi complex 7													0.179	-1.243	0.00164				Cytoplasm	transporter	91949	233824	293456
COL15A1	collagen, type XV, alpha 1													0.292	1.206	0.0145	0.117	1.227	0.00809	Extracellular Space	other	1306	12819	298069
COL18A1	collagen, type XVIII, alpha 1																0.215	-1.295	0.0349	Extracellular Space	other	80781	12822	85251
COL1A1	collagen, type I, alpha 1													0.291	1.264	0.0137				Extracellular Space	other	1277	12842	29393
COL1A2	collagen, type I, alpha 2	0.828	1.753	0.0358																Extracellular Space	other	1278	12843	84352
COL3A1	collagen, type III, alpha 1	0.828	1.576	0.0348																Extracellular Space	other	1281	12825	84032
COL4A1	collagen, type IV, alpha 1				0.0436	-1.469	0.000447													Extracellular Space	other	1282	12826	290905
COL4A2	collagen, type IV, alpha 2				0.0697	-1.334	0.0026													Extracellular Space	other	1284	12827	306628
COL5A1	collagen, type V, alpha 1																0.103	1.256	0.00627	Extracellular Space	other	1289	12831	85490
COL5A2	collagen, type V, alpha 2				0.0747	-1.307	0.00316													Extracellular Space	other	1290	12832	85250
COL6A1	collagen, type VI, alpha 1										0.056	-1.547	0.00286	0.283	1.239	0.0117				Extracellular Space	other	1291	12833	294337
COL7A1	collagen, type VII, alpha 1							0.238	1.223	0.0124										Extracellular Space	other	1294	12836	301012
COL9A2	collagen, type IX, alpha 2																0.0478	1.224	0.00117	Extracellular Space	other	1298	12840	362584
COLEC12	collectin sub-family member 12													0.366	1.365	0.0401				Plasma Membrane	transmembrane receptor	81035	140792	361289
COPG2	coatomer protein complex, subunit gamma 2				0.0977	1.266	0.00651													Cytoplasm	transporter	26958	54160	301742
COQ9	coenzyme Q9 homolog (S. cerevisiae)	0.828	-1.208	0.00795	0.0696	-1.245	0.00258	0.324	-1.227	0.0318										Cytoplasm	other	57017	67914	498909
CORO6	coronin 6													0.298	1.225	0.0156	0.0272	1.385	0.00029	Extracellular Space	other	84940	216961	245982
CORT	cortistatin													0.234	1.34	0.00419	0.0536	1.393	0.00144	Extracellular Space	other	1325	12854	25305
CP	ceruloplasmin (ferroxidase)	0.828	1.402	0.00668	0.102	1.396	0.00734				0.203	1.314	0.0369	0.357	1.265	0.0371				Extracellular Space	enzyme	1356	12870	24268
CPA2	carboxypeptidase A2 (pancreatic)				0.0535	1.304	0.0011				0.0855	1.288	0.00687							Extracellular Space	peptidase	1358	232680	296959
CPEB2	cytoplasmic polyadenylation element binding protein 2							0.362	-1.236	0.0453	0.0464	-1.413	0.00192				0.125	-1.251	0.00949	Cytoplasm	other	132864	231207	360949
CPLX2	complexin 2				0.065	-1.211	0.00198				0.0931	-1.249	0.00818				0.00778	-1.36	3.82e-05	Cytoplasm	other	10814	12890	116657
CPLX3	complexin 3				0.106	2.459	0.00824	0.372	1.303	0.049	0.0893	1.45	0.00747	0.307	2.205	0.0179	0.138	2.326	0.0121	Nucleus	transporter	594855	235415	501005
CPM	carboxypeptidase M							0.276	1.359	0.0209							0.059	1.236	0.00185	Plasma Membrane	peptidase	1368	70574	314855
CPNE4	copine IV				0.0456	-1.248	0.000575													Cytoplasm	other	131034	74020	367160
CPNE5	copine V							0.188	-1.27	0.00657				0.222	-1.334	0.00301	0.126	-1.278	0.00988	Plasma Membrane	other	57699	240058	309650
CPNE6	copine VI (neuronal)										0.112	1.301	0.0116							Plasma Membrane	transporter	9362	12891	691478
CPNE7	copine VII										0.0496	1.259	0.00213							Other	transporter	27132	102278	361433
CPNE8	copine VIII																0.169	-1.299	0.0195	Other	other	144402	66871	362988
CPNE9	copine family member IX							0.335	-1.208	0.0352										Other	other	151835	211232	297516
CPOX	coproporphyrinogen oxidase	0.828	1.216	0.0205	0.0865	1.275	0.00496													Cytoplasm	enzyme	1371	12892	304024
CPSF6	cleavage and polyadenylation specific factor 6, 68kDa							0.297	-1.225	0.0256										Nucleus	other	11052	432508	299811
CPZ	carboxypeptidase Z													0.258	1.257	0.00687	0.132	1.237	0.0111	Extracellular Space	peptidase	8532	242939	83575
CRABP1	cellular retinoic acid binding protein 1										0.029	1.561	0.000693							Cytoplasm	transporter	1381	12903	25061
CRB3	crumbs homolog 3 (Drosophila)				0.0745	1.292	0.0031													Plasma Membrane	other	92359	224912	301112
CREB1	cAMP responsive element binding protein 1							0.239	-1.214	0.0129										Nucleus	transcription regulator	1385	12912	81646
CREB3L3	cAMP responsive element binding protein 3-like 3																0.201	1.209	0.0301	Other	other	84699	208677	314638
CREBBP	CREB binding protein				0.103	-1.265	0.00758							0.336	-1.244	0.0291	0.118	-1.415	0.00828	Nucleus	transcription regulator	1387	12914	54244
CREBL2	cAMP responsive element binding protein-like 2	0.828	1.258	0.0214				0.251	1.269	0.0155				0.337	1.255	0.0293				Nucleus	transcription regulator	1389	232430	362453
CREBRF	CREB3 regulatory factor							0.056	-1.267	0.000128							0.142	-1.205	0.013	Other	other	153222	77128	303016
CREG1	cellular repressor of E1A-stimulated genes 1				0.0763	1.234	0.00333													Nucleus	transcription regulator	8804	433375	289185
CRHBP	corticotropin releasing hormone binding protein													0.111	1.497	0.000441	0.0275	1.518	0.000305	Extracellular Space	other	1393	12919	29625
CRHR1	corticotropin releasing hormone receptor 1													0.37	1.207	0.0436	0.0732	1.339	0.00283	Plasma Membrane	G-protein coupled receptor	1394	12921	58959
CRISPLD2	cysteine-rich secretory protein LCCL domain containing 2							0.0659	1.314	0.000182										Cytoplasm	other	83716	78892	171547
CRLF1	cytokine receptor-like factor 1										0.149	1.232	0.02							Extracellular Space	other	9244	12931	290655
CRMP1	collapsin response mediator protein 1										0.0543	1.227	0.00257							Cytoplasm	enzyme	1400	12933	25415
CRTAC1	cartilage acidic protein 1													0.135	1.255	0.000728	0.0324	1.269	0.000436	Extracellular Space	other	55118	72832	171438
CRY1	cryptochrome 1 (photolyase-like)													0.0797	-1.351	0.000109	0.00292	-1.46	4.7e-06	Nucleus	enzyme	1407	12952	299691
CRYGD	crystallin, gamma D				0.118	1.249	0.0111													Cytoplasm	other	1421	12967	24278
Crym	crystallin, mu													0.318	-1.26	0.0214				Cytoplasm	transcription regulator			117024
CRYZ	crystallin, zeta (quinone reductase)										0.0559	1.206	0.00282							Cytoplasm	enzyme	1429	12972	362061
CSDC2	cold shock domain containing C2, RNA binding										0.0911	1.496	0.00776	0.0798	1.254	0.000114	0.0106	1.269	6.16e-05	Cytoplasm	other	27254	105859	266600
CSF1	colony stimulating factor 1 (macrophage)																0.118	1.217	0.0083	Extracellular Space	cytokine	1435	12977	78965
CSK	c-src tyrosine kinase										0.0139	1.261	0.000154							Cytoplasm	kinase	1445	12988	315707
CSNK1E	casein kinase 1, epsilon													0.286	-1.207	0.0122				Cytoplasm	kinase	1454	27373	58822
CSNK1G1	casein kinase 1, gamma 1	0.828	-1.207	0.0137	0.0656	-1.273	0.00214													Cytoplasm	kinase	53944	214897	64086
CSNK1G3	casein kinase 1, gamma 3	0.639	-1.233	0.00098	0.0553	-1.227	0.00122										0.0439	-1.318	0.000949	Cytoplasm	kinase	1456	70425	64823
CSNK2A1	casein kinase 2, alpha 1 polypeptide				0.077	-1.27	0.00348							0.304	-1.248	0.0172	0.122	-1.279	0.00894	Cytoplasm	kinase	1457	12995	116549
CSPG5	chondroitin sulfate proteoglycan 5 (neuroglycan C)				0.0325	1.342	9.39e-05													Extracellular Space	growth factor	10675	29873	50568
CSPP1	centrosome and spindle pole associated protein 1													0.305	-1.202	0.0177				Cytoplasm	other	79848	211660	362472
CSRNP3	cysteine-serine-rich nuclear protein 3				0.127	-1.254	0.0134	0.0403	-1.304	4.81e-05	0.0272	-1.239	0.000592	0.242	-1.256	0.00485	0.00424	-1.486	1.25e-05	Nucleus	transcription regulator	80034	77771	311093
CSRP1	cysteine and glycine-rich protein 1				0.126	1.23	0.0129	0.3	1.256	0.0271	0.198	1.241	0.035				0.213	1.228	0.034	Nucleus	other	1465	13007	29276
CSRP3	cysteine and glycine-rich protein 3 (cardiac LIM protein)							0.24	1.244	0.0131										Nucleus	other	8048	13009	117505
CST6	cystatin E/M	0.828	-1.225	0.00461	0.0509	-1.277	0.000926				0.0833	1.287	0.0065							Extracellular Space	other	1474	73720	171096
CSTF1	cleavage stimulation factor, 3' pre-RNA, subunit 1, 50kDa										0.196	1.205	0.0345							Nucleus	other	1477	67337	311670
CTRL	chymotrypsin-like				0.0538	-1.281	0.00113													Extracellular Space	peptidase	1506	109660	117184
CTSC	cathepsin C	0.828	1.279	0.0317	0.227	1.257	0.045													Cytoplasm	peptidase	1075	13032	25423
CTSH	cathepsin H										0.0911	1.218	0.00775							Cytoplasm	peptidase	1512	13036	25425
CTSK	cathepsin K													0.323	1.34	0.0234	0.219	1.308	0.0364	Cytoplasm	peptidase	1513	13038	29175
CTTNBP2	cortactin binding protein 2							0.332	-1.214	0.034	0.0124	-1.476	0.000114							Cytoplasm	other	83992	30785	282587
CUEDC2	CUE domain containing 2				0.0479	1.214	0.000684													Extracellular Space	other	79004	67116	294009
CUL5	cullin 5																0.181	-1.264	0.0233	Nucleus	ion channel	8065	75717	64624
CUX1	cut-like homeobox 1										0.0463	1.216	0.00189							Nucleus	transcription regulator	1523	13047	116639
CWF19L2	CWF19-like 2, cell cycle control (S. pombe)							0.161	-1.223	0.00427							0.00424	-1.318	1.24e-05	Other	other	143884	244672	362804
Cxcl12	chemokine (C-X-C motif) ligand 12				0.0349	-1.591	0.000124				0.0268	-1.65	0.000576	0.334	-1.305	0.0285	0.103	-1.406	0.00628	Extracellular Space	cytokine		20315	24772
CXCR4	chemokine (C-X-C motif) receptor 4										0.0169	1.838	0.000216				0.124	1.237	0.00942	Plasma Membrane	G-protein coupled receptor	7852	12767	60628
CXXC4	CXXC finger protein 4																0.0433	-1.323	0.000905	Cytoplasm	other	80319	319478	83824
CXXC5	CXXC finger protein 5													0.16	1.36	0.00103	0.0411	1.374	0.00075	Other	other	51523	67393	291670
CYB5R2	cytochrome b5 reductase 2				0.0989	1.252	0.00676				0.0218	1.471	0.000377							Cytoplasm	enzyme	51700	320635	365345
Cyfip2	cytoplasmic FMR1 interacting protein 2										0.0231	-1.207	0.000425							Other	other			303073
CYP11B1	cytochrome P450, family 11, subfamily B, polypeptide 1							0.279	-1.309	0.0215	0.185	-1.285	0.031							Cytoplasm	enzyme	1584	13072	24294
Cyp11b1/Cyp11b3	cytochrome P450, family 11, subfamily b, polypeptide 1																0.145	1.668	0.0135	Cytoplasm	enzyme			353498|500892
CYP1B1	cytochrome P450, family 1, subfamily B, polypeptide 1													0.378	1.313	0.0484				Cytoplasm	enzyme	1545	13078	25426
CYP26B1	cytochrome P450, family 26, subfamily B, polypeptide 1	0.416	1.484	0.000158	0.233	1.207	0.047				0.189	-1.254	0.0321							Cytoplasm	enzyme	56603	232174	312495
CYP27A1	cytochrome P450, family 27, subfamily A, polypeptide 1													0.278	1.248	0.0109	0.0884	1.287	0.00426	Cytoplasm	enzyme	1593	104086	301517
Cyp27b1	cytochrome P450, family 27, subfamily b, polypeptide 1	0.639	1.223	0.000998																Cytoplasm	enzyme			114700
Cyp2j9	cytochrome P450, family 2, subfamily j, polypeptide 9										0.138	1.204	0.0172				0.119	1.282	0.0084	Cytoplasm	enzyme		74519	313375
Cyp3a13	cytochrome P450, family 3, subfamily a, polypeptide 13	0.828	1.292	0.0276	0.116	1.352	0.0108							0.225	1.338	0.00322	0.163	1.255	0.0179	Cytoplasm	enzyme		13113	171352
CYP4F12	cytochrome P450, family 4, subfamily F, polypeptide 12													0.328	-1.226	0.0257				Cytoplasm	enzyme	66002	64385	56266
CYP4F8	cytochrome P450, family 4, subfamily F, polypeptide 8													0.291	-1.215	0.0134				Cytoplasm	enzyme	11283	106648	286904
CYYR1	cysteine/tyrosine-rich 1				0.0388	-1.474	0.000317				0.185	-1.353	0.0309							Other	other	116159	224405	304138
DACT1	dishevelled-binding antagonist of beta-catenin 1										0.201	1.32	0.0362							Cytoplasm	other	51339	59036	500666
DACT2	dishevelled-binding antagonist of beta-catenin 2				0.0838	1.471	0.00446													Cytoplasm	other	168002	240025	308212
Dapk2	death-associated kinase 2							0.188	1.257	0.0066										Other	kinase			300799
DARC	Duffy blood group, chemokine receptor													0.259	1.3	0.00783	0.208	1.229	0.0322	Plasma Membrane	G-protein coupled receptor	2532	13349	689105
DBC1	deleted in bladder cancer 1																0.0916	-1.212	0.00462	Nucleus	peptidase	1620	56710	140610
DBI	diazepam binding inhibitor (GABA receptor modulator, acyl-CoA binding protein)										0.0553	1.258	0.00274							Cytoplasm	other	1622	13167	25045
DBNDD1	dysbindin (dystrobrevin binding protein 1) domain containing 1																0.233	1.208	0.0422	Other	other	79007	72185	361437
DBNDD2	dysbindin (dystrobrevin binding protein 1) domain containing 2				0.0784	1.258	0.00378													Cytoplasm	other	55861	52840	499941
DBP	D site of albumin promoter (albumin D-box) binding protein				0.000548	1.488	1e-07				0.000972	1.397	1.2e-06							Nucleus	transcription regulator	1628	13170	24309
DCAF17	DDB1 and CUL4 associated factor 17																0.0955	-1.245	0.00519	Other	other	80067	75763	499807
DCAF6	DDB1 and CUL4 associated factor 6							0.039	-1.372	3.94e-05	0.027	-1.286	0.000586							Nucleus	transcription regulator	55827	74106	289181
DCLK2	doublecortin-like kinase 2										0.078	1.222	0.00565							Cytoplasm	kinase	166614	70762	310698
DCLK3	doublecortin-like kinase 3										0.169	1.22	0.0256							Cytoplasm	kinase	85443	245038	316023
DCLRE1C	DNA cross-link repair 1C				0.0598	-1.217	0.00159													Nucleus	enzyme	64421	227525	259171
DCN	decorin				0.0436	1.542	0.000442													Extracellular Space	other	1634	13179	29139
DCPS	decapping enzyme, scavenger										0.0081	1.208	5.73e-05							Nucleus	enzyme	28960	69305	266605
DCTPP1	dCTP pyrophosphatase 1										0.0459	1.217	0.00182							Cytoplasm	enzyme	79077	66422	192252
DCUN1D4	DCN1, defective in cullin neddylation 1, domain containing 4																0.0169	-1.233	0.000132	Nucleus	other	23142	100737	360928
DCUN1D5	DCN1, defective in cullin neddylation 1, domain containing 5										0.151	-1.288	0.0206							Other	other	84259	76863	315405
DCX	doublecortin										0.0391	1.883	0.00131							Cytoplasm	other	1641	13193	84394
DDA1	DET1 and DDB1 associated 1																0.126	1.207	0.00998	Other	other	79016	66498	688813
DDB2	damage-specific DNA binding protein 2, 48kDa							0.129	1.221	0.00199	0.0245	1.261	0.000479	0.361	1.2	0.0388				Nucleus	other	1643	107986	100362121
DDC	dopa decarboxylase (aromatic L-amino acid decarboxylase)							0.0597	1.305	0.000146										Cytoplasm	enzyme	1644	13195	24311
DDR1	discoidin domain receptor tyrosine kinase 1				0.0767	1.207	0.00345	0.267	1.261	0.0179	0.219	1.215	0.0431	0.348	1.23	0.0334				Plasma Membrane	kinase	780	12305	25678
DDR2	discoidin domain receptor tyrosine kinase 2													0.259	1.381	0.00727				Plasma Membrane	kinase	4921	18214	685781
DENND2A	DENN/MADD domain containing 2A																0.0644	1.22	0.00222	Other	other	27147	209773	312257
DGKB	diacylglycerol kinase, beta 90kDa																0.197	-1.269	0.0287	Cytoplasm	kinase	1607	217480	54248
DGKG	diacylglycerol kinase, gamma 90kDa				0.0441	-1.318	0.000491													Cytoplasm	kinase	1608	110197	25666
DGKI	diacylglycerol kinase, iota																0.134	-1.262	0.0115	Cytoplasm	kinase	9162	320127	688705
DHX36	DEAH (Asp-Glu-Ala-His) box polypeptide 36							0.32	-1.55	0.0307	0.0116	-1.295	9.63e-05	0.305	-1.256	0.0175	0.0382	-1.416	0.000618	Cytoplasm	enzyme	170506	72162	310461
DHX9	DEAH (Asp-Glu-Ala-His) box helicase 9							0.148	-1.322	0.0032	0.095	-1.278	0.00851							Nucleus	enzyme	1660	13211	304859
DIEXF	digestive organ expansion factor homolog (zebrafish)													0.256	-1.226	0.00642	0.121	-1.215	0.00886	Nucleus	other	27042	215193	305076
DIP2B	DIP2 disco-interacting protein 2 homolog B (Drosophila)							0.0501	-1.232	9.5e-05										Other	other	57609	239667	300231
DLG1	discs, large homolog 1 (Drosophila)				0.0474	1.235	0.000666													Plasma Membrane	kinase	1739	13383	25252
DLG2	discs, large homolog 2 (Drosophila)																0.174	-1.238	0.0214	Plasma Membrane	kinase	1740	23859	64053
DLG4	discs, large homolog 4 (Drosophila)													0.256	-1.257	0.00654	0.132	-1.235	0.0112	Plasma Membrane	kinase	1742	13385	29495
DLGAP1	discs, large (Drosophila) homolog-associated protein 1										0.0737	-1.215	0.00495							Plasma Membrane	other	9229	224997	65040
DLGAP3	discs, large (Drosophila) homolog-associated protein 3							0.261	-1.2	0.0171							0.189	-1.206	0.026	Cytoplasm	other	58512	242667	286923
DLL3	delta-like 3 (Drosophila)							0.122	1.207	0.00161										Extracellular Space	other	10683	13389	114125
DLX1	distal-less homeobox 1										0.0357	1.87	0.00108							Nucleus	transcription regulator	1745	13390	296500
DLX5	distal-less homeobox 5										0.062	1.656	0.00361				0.0709	-1.293	0.00264	Nucleus	transcription regulator	1749	13395	25431
DMTN	dematin actin binding protein																0.0974	-1.262	0.00551	Plasma Membrane	other	2039	13829	361069
DNAAF1	dynein, axonemal, assembly factor 1													0.225	-1.265	0.00327				Cytoplasm	other	123872	68270	361419
DNAH1	dynein, axonemal, heavy chain 1	0.828	1.281	0.0243																Extracellular Space	other	25981	110084	171339
DNAJA4	DnaJ (Hsp40) homolog, subfamily A, member 4																0.0496	-1.309	0.00126	Nucleus	other	55466	58233	300721
DNAJB12	DnaJ (Hsp40) homolog, subfamily B, member 12																0.0739	-1.247	0.0029	Cytoplasm	other	54788	56709	294513
DNAJB13	DnaJ (Hsp40) homolog, subfamily B, member 13																0.231	1.215	0.0411	Other	other	374407	69387	308857
DNAJB14	DnaJ (Hsp40) homolog, subfamily B, member 14																0.0115	-1.303	6.99e-05	Other	enzyme	79982	70604	499716
DNAJB6	DnaJ (Hsp40) homolog, subfamily B, member 6	0.828	-1.329	0.0276				0.204	-1.528	0.00823										Nucleus	transcription regulator	10049	23950	362293
DNAJC17	DnaJ (Hsp40) homolog, subfamily C, member 17										0.00748	1.25	4.36e-05							Other	other	55192	69408	311329
DNAJC7	DnaJ (Hsp40) homolog, subfamily C, member 7																0.165	1.21	0.0187	Cytoplasm	other	7266	56354	303536
DNAL1	dynein, axonemal, light chain 1							0.269	-1.228	0.0187				0.356	-1.201	0.0369				Other	other	83544	105000	685664
DNALI1	dynein, axonemal, light intermediate chain 1							0.059	1.283	0.000141										Cytoplasm	other	7802	75563	298524
DNASE1	deoxyribonuclease I																0.0352	1.3	0.000512	Extracellular Space	enzyme	1773	13419	25633
DNMBP	dynamin binding protein													0.0195	-1.416	9e-07	0.000932	-1.432	5e-07	Cytoplasm	other	23268	71972	309362
DNMT3A	DNA (cytosine-5-)-methyltransferase 3 alpha																0.142	-1.213	0.013	Nucleus	enzyme	1788	13435	444984
DNPH1	2'-deoxynucleoside 5'-phosphate N-hydrolase 1										0.168	1.207	0.0252							Nucleus	other	10591	381101	171047
DOK5	docking protein 5				0.119	1.495	0.0114													Plasma Membrane	other	55816	76829	502694
DOPEY2	dopey family member 2				0.0441	-1.222	0.000501													Cytoplasm	other	9980	70028	304077
DPEP1	dipeptidase 1 (renal)							0.132	1.205	0.00208										Cytoplasm	peptidase	1800	13479	94199
DPM1	dolichyl-phosphate mannosyltransferase polypeptide 1, catalytic subunit													0.341	-1.222	0.0304	0.164	-1.246	0.0183	Cytoplasm	enzyme	8813	13480	296394
DPM3	dolichyl-phosphate mannosyltransferase polypeptide 3										0.00405	1.221	1.24e-05							Cytoplasm	enzyme	54344	68563	502017
DPP10	dipeptidyl-peptidase 10 (non-functional)				0.0865	1.519	0.00492										0.201	1.203	0.03	Extracellular Space	peptidase	57628	269109	363972
DPP6	dipeptidyl-peptidase 6				0.118	-1.384	0.011							0.278	-1.478	0.011	0.187	-1.404	0.0252	Plasma Membrane	peptidase	1804	13483	29272
DPY19L3	dpy-19-like 3 (C. elegans)	0.828	-1.209	0.00972													0.0473	-1.372	0.00114	Other	other	147991	233115	308519
DPYSL5	dihydropyrimidinase-like 5										0.115	1.257	0.0122							Cytoplasm	enzyme	56896	65254	65208
DRD1	dopamine receptor D1				0.0663	1.6	0.00221										0.239	-1.317	0.0451	Plasma Membrane	G-protein coupled receptor	1812	13488	24316
Dst	dystonin										0.0288	-1.237	0.000676				0.0536	-1.306	0.00145	Plasma Membrane	other		13518	316313
Dtna	dystrobrevin, alpha							0.312	-1.225	0.0291	0.0795	-1.301	0.00589				0.0447	-1.367	0.001	Plasma Membrane	other			307548
DTNB	dystrobrevin, beta																0.118	-1.38	0.00816	Plasma Membrane	other	1838	13528	362715
DTX4	deltex homolog 4 (Drosophila)																0.174	1.254	0.0209	Other	other	23220	207521	293774
DUSP1	dual specificity phosphatase 1							0.0618	-1.551	0.000154	0.0516	-1.4	0.00229							Nucleus	phosphatase	1843	19252	114856
DUSP11	dual specificity phosphatase 11 (RNA/RNP complex 1-interacting)							0.0501	-1.264	9.13e-05				0.081	-1.256	0.000124	0.0441	-1.208	0.000973	Nucleus	phosphatase	8446	72102	297412
DUSP13	dual specificity phosphatase 13							0.138	1.201	0.00231										Cytoplasm	phosphatase	51207	27389	361002
DUSP14	dual specificity phosphatase 14																0.0968	-1.272	0.00541	Other	phosphatase	11072	56405	499736|365977|360580
DUSP26	dual specificity phosphatase 26 (putative)				0.047	1.478	0.00063							0.259	1.201	0.00782				Cytoplasm	enzyme	78986	66959	306527
DUSP5	dual specificity phosphatase 5	0.416	-1.425	0.000171	0.0564	-1.34	0.00129							0.234	-1.235	0.00395	0.0308	-1.312	0.000379	Nucleus	phosphatase	1847	240672	171109
DUSP6	dual specificity phosphatase 6	0.828	-1.245	0.019	0.235	-1.394	0.0479	0.324	-1.55	0.0315	0.0754	-1.798	0.00523	0.283	-1.269	0.0119	0.133	-1.608	0.0112	Cytoplasm	phosphatase	1848	67603	116663
DYNLRB2	dynein, light chain, roadblock-type 2	0.828	1.789	0.0148	0.116	1.847	0.0106				0.181	1.319	0.0294							Cytoplasm	other	83657	75465	361415
DYNLT1	dynein, light chain, Tctex-type 1										0.0543	1.262	0.00259							Cytoplasm	other	6993	100040531|100040563|100310872|21648	83462
DYRK2	dual-specificity tyrosine-(Y)-phosphorylation regulated kinase 2							0.273	-1.376	0.0201	0.019	-1.242	0.000284							Cytoplasm	kinase	8445	69181	314862
DZIP3	DAZ interacting zinc finger protein 3										0.18	-1.201	0.0289				0.172	-1.257	0.0205	Cytoplasm	enzyme	9666	224170	303963
EAF1	ELL associated factor 1							0.132	1.24	0.00205										Nucleus	transcription regulator	85403	74427	306261
EBF1	early B-cell factor 1																0.191	-1.283	0.0269	Nucleus	transcription regulator	1879	13591	116543
EBF4	early B-cell factor 4																0.0584	1.208	0.00178	Nucleus	other	57593	228598	680751
ECEL1	endothelin converting enzyme-like 1																0.194	-1.205	0.0279	Plasma Membrane	peptidase	9427	13599	60417
ECHDC2	enoyl CoA hydratase domain containing 2													0.315	-1.248	0.021	0.13	-1.282	0.0106	Other	other	55268	52430	298381
ECHS1	enoyl CoA hydratase, short chain, 1, mitochondrial										0.0192	1.211	0.000289							Cytoplasm	enzyme	1892	93747	140547
EDN1	endothelin 1																0.0537	-1.319	0.00147	Extracellular Space	cytokine	1906	13614	24323
EEA1	early endosome antigen 1							0.0558	-1.339	0.000125				0.242	-1.311	0.005	0.06	-1.356	0.0019	Cytoplasm	other	8411	216238	314764
EEF1G	eukaryotic translation elongation factor 1 gamma																0.0947	-1.215	0.00509	Cytoplasm	translation regulator	1937	67160	293725
EEF2K	eukaryotic elongation factor-2 kinase							0.26	-1.216	0.017				0.225	-1.399	0.00332	0.208	-1.218	0.0322	Cytoplasm	kinase	29904	13631	25435
EEPD1	endonuclease/exonuclease/phosphatase family domain containing 1										0.00601	1.301	2.35e-05							Other	other	80820	67484	315500
Efemp2	EGF-containing fibulin-like extracellular matrix protein 2													0.256	1.281	0.00646	0.0883	1.27	0.00424	Other	other			293677
EFHD1	EF-hand domain family, member D1				0.173	1.217	0.0258													Cytoplasm	other	80303	98363	501181
EFHD2	EF-hand domain family, member D2				0.0512	1.214	0.000985							0.336	1.395	0.0289				Other	other	79180	27984	298609
EFNA1	ephrin-A1	0.288	1.289	6.48e-05	0.0198	1.315	2.36e-05	0.104	1.337	0.000542	0.055	1.277	0.00271	0.278	1.315	0.0108	0.125	1.321	0.00959	Plasma Membrane	other	1942	13636	94268
EFNA5	ephrin-A5							0.257	-1.21	0.0166										Plasma Membrane	kinase	1946	13640	116683
EFR3A	EFR3 homolog A (S. cerevisiae)				0.0386	-1.3	0.000303				0.00751	-1.336	4.45e-05				0.18	1.264	0.0229	Plasma Membrane	other	23167	76740	362923
EGFR	epidermal growth factor receptor													0.31	-1.3	0.0185				Plasma Membrane	kinase	1956	13649	24329
EGLN1	egl nine homolog 1 (C. elegans)																0.102	1.237	0.00618	Cytoplasm	other	54583	112405	308913
EGLN3	egl nine homolog 3 (C. elegans)	0.828	1.254	0.00888	0.0598	1.326	0.00153										0.129	1.432	0.0105	Cytoplasm	enzyme	112399	112407	54702
EGR1	early growth response 1				0.0606	-1.301	0.00164	0.111	-1.365	0.000853	0.000268	-1.818	1e-07	0.261	-1.259	0.00807	0.00366	-1.56	7.5e-06	Nucleus	transcription regulator	1958	13653	24330
EGR2	early growth response 2	0.828	-1.544	0.00962	0.0198	-2.214	2.26e-05	0.102	-2.123	0.000426	9.66e-05	-4.409	1e-07	0.151	-2.614	0.00089	0.00134	-4.92	1.2e-06	Nucleus	transcription regulator	1959	13654	114090
EGR4	early growth response 4										0.00526	-1.413	1.91e-05				0.0297	-1.533	0.000354	Nucleus	transcription regulator	1961	13656	25129
EHD2	EH-domain containing 2							0.111	1.225	0.00086										Nucleus	other	30846	259300	361512
EIF1AY	eukaryotic translation initiation factor 1A, Y-linked										0.185	-1.349	0.031							Cytoplasm	translation regulator	9086	13664	317163
EIF2S3	eukaryotic translation initiation factor 2, subunit 3 gamma, 52kDa										0.056	-1.302	0.00285							Cytoplasm	translation regulator	1968	26908	100312984
EIF3A	eukaryotic translation initiation factor 3, subunit A																0.0048	-1.366	1.76e-05	Cytoplasm	translation regulator	8661	13669	292148
EIF3C/EIF3CL	eukaryotic translation initiation factor 3, subunit C							0.357	-1.216	0.0435				0.311	-1.286	0.0194	0.025	-1.531	0.00025	Cytoplasm	translation regulator	8663|728689	56347	293484
EIF4H	eukaryotic translation initiation factor 4H													0.256	-1.205	0.00653				Cytoplasm	translation regulator	7458	22384	288599
EIF5	eukaryotic translation initiation factor 5																0.00366	-1.245	8.1e-06	Cytoplasm	translation regulator	1983	217869	56783
ELMO1	engulfment and cell motility 1				0.0831	1.32	0.0044													Cytoplasm	other	9844	140580	361251
ELMOD1	ELMO/CED-12 domain containing 1										0.0742	-1.204	0.00502							Other	other	55531	270162	315670
ELMOD3	ELMO/CED-12 domain containing 3																0.0757	1.218	0.00303	Other	other	84173	232089	297342
ELN	elastin							0.22	1.206	0.0103							0.0433	1.297	0.000897	Extracellular Space	other	2006	13717	25043
ELP4	elongator acetyltransferase complex subunit 4										0.0408	1.2	0.00142							Cytoplasm	other	26610	77766	687694
ELTD1	EGF, latrophilin and seven transmembrane domain containing 1										0.232	-1.228	0.0478							Plasma Membrane	G-protein coupled receptor	64123	170757	64124
EMCN	endomucin				0.0402	-1.355	0.000365				0.134	-1.258	0.016	0.357	-1.253	0.0371	0.115	-1.344	0.00783	Extracellular Space	other	51705	59308	295490
EMG1	EMG1 N1-specific pseudouridine methyltransferase	0.828	-1.235	0.0128																Nucleus	other	10436	14791	312706
EML1	echinoderm microtubule associated protein like 1	0.453	1.538	0.000362	0.116	1.337	0.0105	0.352	1.382	0.0408				0.314	1.206	0.0205				Cytoplasm	other	2009	68519	362783
EML3	echinoderm microtubule associated protein like 3																0.2	1.206	0.0294	Other	other	256364	225898	100362920
EML4	echinoderm microtubule associated protein like 4																0.0916	-1.32	0.00464	Cytoplasm	other	27436	78798	313861
EMP3	epithelial membrane protein 3													0.291	1.22	0.0141				Plasma Membrane	other	2014	13732	81505
EMR1	egf-like module containing, mucin-like, hormone receptor-like 1				0.116	1.318	0.0106													Plasma Membrane	G-protein coupled receptor	2015	13733	316137
EMX1	empty spiracles homeobox 1													0.16	1.393	0.00104	0.0633	1.358	0.00213	Nucleus	transcription regulator	2016	13796	500235
ENC1	ectodermal-neural cortex 1 (with BTB domain)							0.172	-1.286	0.00508	0.0389	-1.345	0.00129				0.139	-1.257	0.0123	Nucleus	peptidase	8507	13803	294674
ENGASE	endo-beta-N-acetylglucosaminidase																0.0418	1.208	0.000805	Other	enzyme	64772	217364	303702
ENPP1	ectonucleotide pyrophosphatase/phosphodiesterase 1										0.144	1.229	0.0189							Plasma Membrane	enzyme	5167	18605	85496
ENPP2	ectonucleotide pyrophosphatase/phosphodiesterase 2				0.144	1.713	0.0175													Plasma Membrane	enzyme	5168	18606	84050
ENPP4	ectonucleotide pyrophosphatase/phosphodiesterase 4 (putative)	0.828	1.212	0.0192																Other	enzyme	22875	224794	301261
ENTPD3	ectonucleoside triphosphate diphosphohydrolase 3													0.255	-1.313	0.00604	0.0401	-1.417	0.000722	Plasma Membrane	enzyme	956	215446	316077
EPHA4	EPH receptor A4										0.0127	-1.276	0.000118				0.00193	-1.374	2.4e-06	Plasma Membrane	kinase	2043	13838	316539
EPHB2	EPH receptor B2													0.259	1.201	0.0079				Plasma Membrane	kinase	2048	13844	313633
EPHB3	EPH receptor B3																0.059	1.288	0.00182	Plasma Membrane	kinase	2049	13845	287989
EPHX4	epoxide hydrolase 4				0.0764	1.327	0.0034													Other	enzyme	253152	384214	289440
EPN2	epsin 2										0.005	-1.304	1.72e-05							Cytoplasm	other	22905	13855	60443
EPN3	epsin 3							0.104	1.237	0.00064										Cytoplasm	other	55040	71889	360605
EPRS	glutamyl-prolyl-tRNA synthetase																0.138	-1.253	0.0121	Cytoplasm	enzyme	2058	107508	289352
ERBB3	v-erb-b2 erythroblastic leukemia viral oncogene homolog 3 (avian)							0.0743	1.33	0.00022										Plasma Membrane	kinase	2065	13867	29496
ERCC6L2	excision repair cross-complementing rodent repair deficiency, complementation group 6-like 2																0.199	-1.239	0.0293	Other	enzyme	375748	76251	361197
ERMN	ermin, ERM-like protein	0.828	1.392	0.0126	0.0495	1.516	0.000824	0.3	1.443	0.0268				0.315	1.434	0.0209				Extracellular Space	other	57471	77767	295619
ERP44	endoplasmic reticulum protein 44							0.269	-1.204	0.0186										Cytoplasm	enzyme	23071	76299	298066
ETNK1	ethanolamine kinase 1																0.0786	-1.242	0.0033	Cytoplasm	kinase	55500	75320	312828
ETS1	v-ets erythroblastosis virus E26 oncogene homolog 1 (avian)										0.0312	-1.305	0.000838				0.0418	-1.299	0.000797	Nucleus	transcription regulator	2113	23871	24356
ETV1	ets variant 1													0.193	-1.238	0.00205	0.0968	-1.208	0.00543	Nucleus	transcription regulator	2115	14009	362733
ETV2	ets variant 2							0.104	1.216	0.000643										Nucleus	other	2116	14008	361544
ETV4	ets variant 4																0.0938	-1.592	0.005	Nucleus	transcription regulator	2118	18612	360635
ETV5	ets variant 5										0.000972	-1.513	1.1e-06	0.308	-1.248	0.018	0.00292	-1.65	4.7e-06	Nucleus	transcription regulator	2119	104156	303828
EVC	Ellis van Creveld syndrome																0.071	1.267	0.00265	Cytoplasm	other	2121	59056	289712
EVI2A	ecotropic viral integration site 2A				0.123	1.32	0.0124	0.245	1.443	0.0147							0.214	1.323	0.0344	Plasma Membrane	transmembrane receptor	2123	14017	685433
EWSR1	EWS RNA-binding protein 1	0.828	-2.202	0.00426	0.178	-1.804	0.0274	0.141	-2.223	0.00269				0.209	-2.328	0.00244	0.153	-1.922	0.0155	Nucleus	other	2130	14030	289752
EXD2	exonuclease 3'-5' domain containing 2										0.0122	-1.24	0.000106							Other	other	55218	97827	362759
EXOC5	exocyst complex component 5										0.117	-1.246	0.0127							Cytoplasm	other	10640	105504	60627
EXOSC3	exosome component 3										0.148	1.235	0.0199							Nucleus	enzyme	51010	66362	313243
EXOSC7	exosome component 7										0.128	1.211	0.0149							Nucleus	enzyme	23016	66446	316098
EXT1	exostosin glycosyltransferase 1				0.0552	1.213	0.00122													Cytoplasm	enzyme	2131	14042	299907
EXTL3	exostosin-like glycosyltransferase 3													0.125	-1.21	0.000603				Cytoplasm	enzyme	2137	54616	56819
EYA1	eyes absent homolog 1 (Drosophila)																0.113	1.212	0.00757	Nucleus	phosphatase	2138	14048	502935
EYA2	eyes absent homolog 2 (Drosophila)										0.0854	2.248	0.00684							Nucleus	phosphatase	2139	14049	156826
F3	coagulation factor III (thromboplastin, tissue factor)				0.073	1.252	0.0029													Plasma Membrane	transmembrane receptor	2152	14066	25584
F8	coagulation factor VIII, procoagulant component				0.0458	-1.235	0.000581													Extracellular Space	peptidase	2157	14069	302470
F8a	factor 8-associated gene A													0.259	1.213	0.00732				Plasma Membrane	other		14070	501661
FA2H	fatty acid 2-hydroxylase				0.14	1.291	0.0165	0.353	1.322	0.0416										Cytoplasm	enzyme	79152	338521	307855
FABP7	fatty acid binding protein 7, brain							0.355	1.367	0.0425	0.039	1.692	0.0013				0.0954	1.374	0.00516	Cytoplasm	transporter	2173	12140	80841
FAM101A/ZNF664-FAM101A	family with sequence similarity 101, member A							0.195	1.222	0.00728	0.0923	1.219	0.00801							Other	transporter	144347|100533183	73121	689711
FAM102B	family with sequence similarity 102, member B	0.828	2.023	0.00982				0.332	1.754	0.0338				0.331	2.064	0.0273				Other	other	284611	329739	365903
FAM103A1	family with sequence similarity 103, member A1	0.828	-3.14	0.0476				0.367	-2.972	0.047				0.333	-3.734	0.0281				Nucleus	other	83640	67148|100043059	293058
FAM107A	family with sequence similarity 107, member A										0.161	-1.331	0.0232							Nucleus	other	11170	268709	361018
FAM107B	family with sequence similarity 107, member B	0.828	-1.248	0.00668																Other	other	83641	66540	498796
FAM115A	family with sequence similarity 115, member A																0.127	-1.31	0.0101	Other	other	9747	77574	362353
FAM122B	family with sequence similarity 122B				0.172	1.201	0.0255													Other	other	159090	78755	501647
FAM124A	family with sequence similarity 124A													0.221	-1.234	0.00293	0.0543	-1.255	0.00151	Other	other	220108	629059	691938
FAM126B	family with sequence similarity 126, member B				0.0606	-1.478	0.00164				0.0851	-1.419	0.00679	0.303	-1.239	0.0171	0.162	-1.238	0.0178	Other	other	285172	213056	316415
FAM134B	family with sequence similarity 134, member B																0.0501	-1.208	0.0013	Cytoplasm	other	54463	66270	619558
FAM13A	family with sequence similarity 13, member A							0.273	-1.216	0.0201							0.00643	-1.394	2.7e-05	Cytoplasm	other	10144	58909	362378
FAM168B	family with sequence similarity 168, member B													0.324	-1.266	0.0243				Other	other	130074	214469	690188
FAM171A2	family with sequence similarity 171, member A2	0.828	-1.205	0.0225																Other	other	284069	217219	100361389
FAM178B	family with sequence similarity 178, member B							0.0176	1.365	6.7e-06										Other	other	51252	381337	501125
FAM179B	family with sequence similarity 179, member B							0.102	-1.441	0.000467	0.0753	-1.323	0.00522				0.0537	-1.355	0.00147	Extracellular Space	other	23116	328108	314169
FAM189B	family with sequence similarity 189, member B																0.0116	-1.239	7.13e-05	Other	other	10712	68521	310640
FAM193A	family with sequence similarity 193, member A																0.118	-1.244	0.00823	Other	other	8603	231128	305452
FAM198B	family with sequence similarity 198, member B				0.229	1.218	0.0456													Cytoplasm	other	51313	68659	310540
FAM207A	family with sequence similarity 207, member A										0.0211	1.484	0.000358							Other	other	85395	108707	294333
FAM20C	family with sequence similarity 20, member C										0.0514	1.221	0.00227							Extracellular Space	other	56975	80752	304334
FAM211A	family with sequence similarity 211, member A				0.0325	1.323	9.06e-05													Other	other	388341	192976	691777
FAM35A	family with sequence similarity 35, member A				0.234	1.218	0.0477				0.0129	1.292	0.000129				0.201	1.212	0.0302	Extracellular Space	other	54537	75698	364514
FAM43A	family with sequence similarity 43, member A										0.0273	-1.296	0.000597							Other	other	131583	224093	288031
FAM49A	family with sequence similarity 49, member A																0.181	-1.287	0.0235	Other	other	81553	76820	298890
FAM57A	family with sequence similarity 57, member A				0.071	1.225	0.0027										0.224	1.262	0.0383	Plasma Membrane	other	79850	116972	100360533
FAM5B	family with sequence similarity 5, member B							0.104	-1.26	0.000557	0.0425	-1.232	0.00154				0.0779	1.223	0.00323	Cytoplasm	other	57795	240843	286895
FAM69A	family with sequence similarity 69, member A										0.0297	1.217	0.000733							Other	other	388650	67266	360906
FAM71E1	family with sequence similarity 71, member E1										0.0239	1.23	0.000458				0.0628	1.232	0.00208	Other	other	112703	75538	361564
FAM91A1	family with sequence similarity 91, member A1													0.321	-1.246	0.0222				Other	other	157769	210998	689997
FAM98C	family with sequence similarity 98, member C													0.145	-1.22	0.000813	0.0293	-1.241	0.000342	Other	other	147965	73833	292764
FANCB	Fanconi anemia, complementation group B																0.122	-1.242	0.00904	Nucleus	other	2187	237211	501552
FANCE	Fanconi anemia, complementation group E										0.0288	1.298	0.000679							Nucleus	other	2178	72775	309643
FANCL	Fanconi anemia, complementation group L				0.0388	1.221	0.000317										0.0505	1.258	0.00133	Nucleus	enzyme	55120	67030	305600
FAP	fibroblast activation protein, alpha				0.215	1.579	0.0405													Cytoplasm	peptidase	2191	14089	192203
FAT2	FAT atypical cadherin 2	0.828	-1.339	0.00771	0.181	-1.264	0.0287													Plasma Membrane	other	2196	245827	65048
FBLN2	fibulin 2							0.193	1.333	0.00706	0.0548	1.385	0.00269							Extracellular Space	other	2199	14115	282583
FBXO15	F-box protein 15													0.238	-1.249	0.00438	0.0331	-1.329	0.000462	Other	transcription regulator	201456	50764	361354
FBXO30	F-box protein 30				0.0598	1.334	0.00153													Extracellular Space	other	84085	71865	308283
FBXO33	F-box protein 33							0.152	-1.257	0.00349	0.0202	-1.342	0.000321							Other	other	254170	70611	314157
FBXW7	F-box and WD repeat domain containing 7, E3 ubiquitin protein ligase										0.0357	-1.254	0.00107				0.241	1.207	0.0458	Nucleus	transcription regulator	55294	50754	100360914
FBXW8	F-box and WD repeat domain containing 8										0.0797	1.204	0.00597							Other	other	26259	231672	304522
FEM1C	fem-1 homolog c (C. elegans)																0.133	-1.206	0.0113	Nucleus	transcription regulator	56929	240263	302288
FERMT2	fermitin family member 2																0.102	-1.306	0.0061	Cytoplasm	other	10979	218952	289992
FGF12	fibroblast growth factor 12				0.0373	1.24	0.000265				0.0811	1.282	0.00615							Extracellular Space	other	2257	14167	170630
FGF14	fibroblast growth factor 14																0.205	-1.251	0.0312	Extracellular Space	growth factor	2259	14169	63851
FGF6	fibroblast growth factor 6							0.102	1.328	0.00038										Extracellular Space	growth factor	2251	14177	170700
FGFR1OP2	FGFR1 oncogene partner 2				0.0492	-1.225	0.000768													Cytoplasm	other	26127	67529	362463
FGFR2	fibroblast growth factor receptor 2				0.00951	1.274	3.9e-06	0.22	1.223	0.0102	0.128	1.209	0.0147							Plasma Membrane	kinase	2263	14183	25022
FGL2	fibrinogen-like 2										0.0311	1.582	0.000833							Extracellular Space	peptidase	10875	14190	84586
FHDC1	FH2 domain containing 1																0.0898	1.217	0.00444	Other	other	85462	229474	295161
FHL2	four and a half LIM domains 2				0.0419	1.297	0.000408													Nucleus	transcription regulator	2274	14200	63839
Fhod3	formin homology 2 domain containing 3				0.0876	1.962	0.00511													Nucleus	other		225288	100360334
FIBCD1	fibrinogen C domain containing 1				0.154	-1.281	0.0201										0.229	-1.394	0.0402	Other	other	84929	98970	311861
FILIP1	filamin A interacting protein 1										0.0288	1.466	0.000666	0.3	-1.314	0.0167	0.0817	-1.406	0.00362	Cytoplasm	other	27145	70598	246776
FILIP1L	filamin A interacting protein 1-like										0.234	1.293	0.0488							Nucleus	other	11259	78749	304020
FJX1	four jointed box 1 (Drosophila)				0.037	1.213	0.000212										0.0454	1.233	0.00105	Extracellular Space	other	24147	14221	366140
Fkbp1b	FK506 binding protein 1b													0.151	1.335	0.000914	0.04	1.345	0.000711	Cytoplasm	enzyme			58950
FKBP5	FK506 binding protein 5																0.0682	-1.284	0.0025	Nucleus	enzyme	2289	14229	361810
FKBP8	FK506 binding protein 8, 38kDa							0.166	1.201	0.00468										Cytoplasm	other	23770	14232	290652
FLRT3	fibronectin leucine rich transmembrane protein 3																0.0797	-1.251	0.00343	Plasma Membrane	other	23767	71436	366205
FLT1	fms-related tyrosine kinase 1	0.828	-1.228	0.0434				0.24	-1.309	0.0131	0.0607	-1.384	0.00344							Plasma Membrane	kinase	2321	14254	54251
FLT3	fms-related tyrosine kinase 3													0.323	1.238	0.0235				Plasma Membrane	kinase	2322	14255	140635
FMNL1	formin-like 1							0.126	-1.202	0.00177	0.027	-1.23	0.000586				0.019	-1.217	0.000165	Cytoplasm	other	752	57778	287746
FMR1	fragile X mental retardation 1							0.269	-1.281	0.019	0.0423	-1.419	0.00153							Nucleus	other	2332	14265	24948
FN1	fibronectin 1										0.164	-1.382	0.0242							Extracellular Space	enzyme	2335	14268	25661
FNBP1	formin binding protein 1	0.828	1.332	0.0157	0.0998	1.245	0.0069	0.344	1.344	0.0376										Nucleus	enzyme	23048	14269	192348
FNDC3A	fibronectin type III domain containing 3A										0.145	-1.222	0.019							Cytoplasm	other	22862	319448	306022
Folh1	folate hydrolase 1				0.0824	1.248	0.00426													Plasma Membrane	peptidase		53320	85309
FOLR2	folate receptor 2 (fetal)	0.762	1.203	0.00224																Plasma Membrane	transporter	2350	14276	293154
FOS	FBJ murine osteosarcoma viral oncogene homolog				0.0558	-2.013	0.00125	0.0659	-2.294	0.000183	0.000448	-3.7	2e-07				0.169	-1.483	0.0194	Nucleus	transcription regulator	2353	14281	314322
FOSB	FBJ murine osteosarcoma viral oncogene homolog B																0.176	-1.241	0.0217	Nucleus	transcription regulator	2354	14282	100360880
FOXL2	forkhead box L2													0.242	1.208	0.00509				Nucleus	transcription regulator	668	26927	367152
FOXO1	forkhead box O1													0.345	-1.23	0.0321	0.131	-1.285	0.0109	Nucleus	transcription regulator	2308	56458	84482
FOXP1	forkhead box P1							0.182	-1.228	0.00585				0.346	-1.267	0.0323	0.0537	-1.363	0.00147	Nucleus	transcription regulator	27086	108655	297480
FOXP2	forkhead box P2																0.15	-1.247	0.0146	Nucleus	transcription regulator	93986	114142	500037
Fpgs	folylpolyglutamate synthase				0.0495	-1.208	0.000821				0.195	-1.242	0.034							Cytoplasm	enzyme			687266
FRMD5	FERM domain containing 5										0.0833	-1.227	0.00656							Other	other	84978	228564	311362
FRMD6	FERM domain containing 6							0.111	-1.248	0.00116	0.0755	-1.204	0.00526							Cytoplasm	other	122786	319710	257646
FRY	furry homolog (Drosophila)				0.0826	-1.209	0.00433	0.239	1.203	0.0126										Extracellular Space	other	10129	320365	304244
FRZB	frizzled-related protein										0.156	1.522	0.0218							Extracellular Space	other	2487	20378	295691
FST	follistatin										0.186	1.218	0.0311							Extracellular Space	other	10468	14313	24373
FSTL1	follistatin-like 1				0.144	1.218	0.0178													Extracellular Space	other	11167	14314	79210
FSTL4	follistatin-like 4							0.215	-1.261	0.00982										Other	other	23105	320027	303130
FUCA2	fucosidase, alpha-L- 2, plasma				0.0495	1.209	0.000828													Extracellular Space	enzyme	2519	66848	292485
FUT2	fucosyltransferase 2 (secretor status included)																0.113	1.215	0.00755	Cytoplasm	enzyme	2524	14344	58924
FXYD1	FXYD domain containing ion transport regulator 1				0.0509	1.236	0.000946													Plasma Membrane	ion channel	5348	56188	58971
Fxyd3	FXYD domain-containing ion transport regulator 3																0.00613	1.257	2.34e-05	Cytoplasm	other		17178	116831
FXYD6	FXYD domain containing ion transport regulator 6				0.066	1.798	0.00217													Plasma Membrane	ion channel	53826	59095	63847
FZD8	frizzled family receptor 8				0.071	1.259	0.00271													Plasma Membrane	G-protein coupled receptor	8325	14370	364754
Fzr1	fizzy/cell division cycle 20 related 1 (Drosophila)										0.137	1.22	0.0171							Other	other			314642
G2E3	G2/M-phase specific E3 ubiquitin protein ligase							0.288	-1.206	0.024										Cytoplasm	enzyme	55632	217558	299002
GABARAP	GABA(A) receptor-associated protein							0.261	1.212	0.0172										Cytoplasm	transporter	11337	56486	58974
GABBR1	gamma-aminobutyric acid (GABA) B receptor, 1	0.828	-1.214	0.0321																Plasma Membrane	G-protein coupled receptor	2550	54393	81657
GABRA2	gamma-aminobutyric acid (GABA) A receptor, alpha 2																0.126	-1.265	0.00988	Plasma Membrane	ion channel	2555	14395	289606
GABRA3	gamma-aminobutyric acid (GABA) A receptor, alpha 3				0.179	1.311	0.028													Plasma Membrane	ion channel	2556	14396	24947
GABRA4	gamma-aminobutyric acid (GABA) A receptor, alpha 4																0.226	-1.24	0.0389	Plasma Membrane	ion channel	2557	14397	140675
GABRA6	gamma-aminobutyric acid (GABA) A receptor, alpha 6				0.195	-1.645	0.0332													Plasma Membrane	ion channel	2559	14399	29708
GABRB2	gamma-aminobutyric acid (GABA) A receptor, beta 2																0.0506	-1.656	0.00133	Plasma Membrane	ion channel	2561	14401	25451
GABRB3	gamma-aminobutyric acid (GABA) A receptor, beta 3																0.0405	-1.307	0.000738	Plasma Membrane	ion channel	2562	14402	24922
GAD1	glutamate decarboxylase 1 (brain, 67kDa)										0.228	1.283	0.0463							Cytoplasm	enzyme	2571	14415	24379
GADD45A	growth arrest and DNA-damage-inducible, alpha																0.0967	-1.249	0.00535	Nucleus	other	1647	13197	25112
GADD45B	growth arrest and DNA-damage-inducible, beta													0.225	1.248	0.00317	0.0557	1.27	0.00162	Cytoplasm	other	4616	17873	299626
GADD45G	growth arrest and DNA-damage-inducible, gamma													0.268	1.277	0.00942	0.0433	1.386	0.000896	Nucleus	other	10912	23882	291005
GAL	galanin/GMAP prepropeptide				0.179	1.363	0.0279	0.147	1.426	0.00314	0.0547	1.436	0.00266	0.352	1.473	0.0349	0.145	1.584	0.0136	Extracellular Space	other	51083	14419	29141
GAL3ST1	galactose-3-O-sulfotransferase 1	0.828	1.205	0.00482	0.0731	1.219	0.00292	0.272	1.212	0.0198							0.203	1.23	0.0307	Cytoplasm	enzyme	9514	53897	683713
GALNT13	UDP-N-acetyl-alpha-D-galactosamine:polypeptide N-acetylgalactosaminyltransferase 13 (GalNAc-T13)				0.131	1.31	0.0142	0.125	1.259	0.00165							0.033	-1.454	0.000459	Cytoplasm	enzyme	114805	271786	311039
GALNT14	UDP-N-acetyl-alpha-D-galactosamine:polypeptide N-acetylgalactosaminyltransferase 14 (GalNAc-T14)																0.0641	1.24	0.00219	Cytoplasm	enzyme	79623	71685	313878
GALNT5	UDP-N-acetyl-alpha-D-galactosamine:polypeptide N-acetylgalactosaminyltransferase 5 (GalNAc-T5)							0.0933	1.332	0.000326										Cytoplasm	enzyme	11227	241391	83627
GALNT6	UDP-N-acetyl-alpha-D-galactosamine:polypeptide N-acetylgalactosaminyltransferase 6 (GalNAc-T6)	0.828	1.213	0.0228	0.0921	1.272	0.00566	0.23	1.283	0.0114										Cytoplasm	enzyme	11226	207839	100361647
GAMT	guanidinoacetate N-methyltransferase				0.0401	1.275	0.000345				0.09	1.263	0.00758				0.0721	1.296	0.00273	Cytoplasm	enzyme	2593	14431	25257
GAS2	growth arrest-specific 2										0.0336	1.256	0.000937							Cytoplasm	other	2620	14453	499156
GAS6	growth arrest-specific 6										0.128	1.232	0.015							Extracellular Space	growth factor	2621	14456	58935
GATM	glycine amidinotransferase (L-arginine:glycine amidinotransferase)				0.0856	1.372	0.00476													Cytoplasm	enzyme	2628	67092	81660
GBA2	glucosidase, beta (bile acid) 2													0.0985	-1.237	0.000251				Cytoplasm	enzyme	57704	230101	298399
GBAS	glioblastoma amplified sequence																0.0819	-1.329	0.00366	Plasma Membrane	other	2631	14467	498174
GBE1	glucan (1,4-alpha-), branching enzyme 1				0.0441	1.274	0.000506													Cytoplasm	enzyme	2632	74185	288333
GBF1	golgi brefeldin A resistant guanine nucleotide exchange factor 1																0.0273	-1.296	0.000294	Cytoplasm	other	8729	107338	309451
GCLM	glutamate-cysteine ligase, modifier subunit										0.198	-1.226	0.0353							Cytoplasm	enzyme	2730	14630	29739
GCNT1	glucosaminyl (N-acetyl) transferase 1, core 2										0.0796	1.502	0.00591							Cytoplasm	enzyme	2650	14537	64043
GCNT2	glucosaminyl (N-acetyl) transferase 2, I-branching enzyme (I blood group)																0.0682	-1.422	0.0025	Cytoplasm	enzyme	2651	14538	306860
GDAP1	ganglioside induced differentiation associated protein 1										0.137	-1.284	0.0169							Cytoplasm	other	54332	14545	312890
GDF10	growth differentiation factor 10										0.0774	1.358	0.00554							Extracellular Space	growth factor	2662	14560	79216
GDPD2	glycerophosphodiester phosphodiesterase domain containing 2							0.188	1.226	0.00637										Plasma Membrane	enzyme	54857	71584	302421
GEMIN4	gem (nuclear organelle) associated protein 4										0.127	1.245	0.0146							Nucleus	other	50628	276919	497958
GFAP	glial fibrillary acidic protein							0.2	1.284	0.00783	0.101	1.275	0.00962	0.311	1.441	0.0192	0.0981	1.555	0.0056	Cytoplasm	other	2670	14580	24387
GFER	growth factor, augmenter of liver regeneration				0.0368	1.207	0.000202				0.0152	1.316	0.000183							Nucleus	enzyme	2671	11692	27100
GFI1B	growth factor independent 1B transcription repressor							0.111	1.256	0.00123										Nucleus	transcription regulator	8328	14582	311832
GFPT2	glutamine-fructose-6-phosphate transaminase 2										0.00748	1.363	4.22e-05							Cytoplasm	enzyme	9945	14584	360518
GFRA2	GDNF family receptor alpha 2										0.00601	-1.293	2.42e-05							Plasma Membrane	transmembrane receptor	2675	14586	25136
GINS2	GINS complex subunit 2 (Psf2 homolog)																0.0117	1.22	7.27e-05	Nucleus	other	51659	272551	292058
GIT2	G protein-coupled receptor kinase interacting ArfGAP 2				0.0368	-1.349	0.000186													Nucleus	other	9815	26431	304546
GJA4	gap junction protein, alpha 4, 37kDa																0.126	-1.22	0.00993	Plasma Membrane	transporter	2701	14612	25655
GJB1	gap junction protein, beta 1, 32kDa				0.0441	1.334	0.00049	0.193	1.304	0.00709	0.0986	1.291	0.00914				0.227	1.326	0.0392	Plasma Membrane	transporter	2705	14618	29584
GJB2	gap junction protein, beta 2, 26kDa													0.299	1.411	0.0158				Plasma Membrane	transporter	2706	14619	394266
GJB6	gap junction protein, beta 6, 30kDa							0.215	-1.329	0.00973	0.22	-1.242	0.0434							Plasma Membrane	transporter	10804	14623	84403
GJC2	gap junction protein, gamma 2, 47kDa	0.828	1.233	0.00648	0.0455	1.319	0.000565	0.27	1.399	0.0192	0.161	1.385	0.0229							Plasma Membrane	transporter	57165	118454	497913
GJD2	gap junction protein, delta 2, 36kDa										0.133	1.259	0.0159							Plasma Membrane	transporter	57369	14617	50564
GLI1	GLI family zinc finger 1																0.105	1.238	0.00658	Nucleus	transcription regulator	2735	14632	140589
GLIS2	GLIS family zinc finger 2							0.12	1.248	0.00157										Nucleus	transcription regulator	84662	83396	302946
GLMN	glomulin, FKBP associated protein										0.0293	-1.203	0.000702							Cytoplasm	other	11146	170823	289437
GLS	glutaminase							0.158	-1.212	0.00403	0.0657	-1.221	0.004	0.179	-1.344	0.00168	0.0238	-1.432	0.000231	Cytoplasm	enzyme	2744	14660	24398
Gm6749	predicted pseudogene 6749										0.118	1.279	0.0128							Nucleus	other		627371	117056|100361558
GMFG	glia maturation factor, gamma										0.0631	1.216	0.00371							Cytoplasm	growth factor	9535	100040018|63986	113940
GNA14	guanine nucleotide binding protein (G protein), alpha 14										0.209	-1.553	0.0393							Plasma Membrane	enzyme	9630	14675	309242
GNAL	guanine nucleotide binding protein (G protein), alpha activating activity polypeptide, olfactory type										0.108	1.232	0.0109				0.225	-1.244	0.0387	Cytoplasm	enzyme	2774	14680	24611
Gnas	GNAS complex locus													0.313	1.324	0.0199	0.229	1.277	0.0398	Plasma Membrane	other			24896
GNE	glucosamine (UDP-N-acetyl)-2-epimerase/N-acetylmannosamine kinase										0.0112	-1.291	8.78e-05							Cytoplasm	kinase	10020	50798	114711
GNG12	guanine nucleotide binding protein (G protein), gamma 12				0.0654	1.343	0.00213										0.226	1.244	0.0388	Plasma Membrane	enzyme	55970	14701	114120
GNG8	guanine nucleotide binding protein (G protein), gamma 8													0.283	1.205	0.0119	0.135	1.206	0.0117	Plasma Membrane	enzyme	94235	14709	245986
GOLGA4	golgin A4										0.0572	-1.298	0.00299							Cytoplasm	other	2803	54214	501069
GOSR1	golgi SNAP receptor complex member 1	0.828	-1.295	0.0262													0.169	1.405	0.0196	Cytoplasm	transporter	9527	53334	94189
GPCPD1	glycerophosphocholine phosphodiesterase GDE1 homolog (S. cerevisiae)										0.00172	-1.379	3e-06	0.333	1.243	0.0278				Other	other	56261	74182	362219
GPHA2	glycoprotein hormone alpha 2							0.103	1.262	0.000499				0.151	1.247	0.000938				Extracellular Space	other	170589	170458	171158
GPM6A	glycoprotein M6A										0.0189	-1.202	0.000278							Plasma Membrane	ion channel	2823	234267	306439
GPNMB	glycoprotein (transmembrane) nmb							0.15	1.304	0.00332	0.0187	1.413	0.000264							Plasma Membrane	enzyme	10457	93695	113955
GPR12	G protein-coupled receptor 12										0.073	1.26	0.00488							Plasma Membrane	G-protein coupled receptor	2835	14738	80840
GPR135	G protein-coupled receptor 135							0.111	1.242	0.00105							0.119	1.232	0.00847	Plasma Membrane	G-protein coupled receptor	64582	238252	314213
GPR137	G protein-coupled receptor 137							0.104	1.296	0.000578										Other	other	56834	107173	689984
GPR150	G protein-coupled receptor 150																0.0643	1.232	0.00221	Plasma Membrane	G-protein coupled receptor	285601	238725	499486
GPR155	G protein-coupled receptor 155																0.179	-1.211	0.0224	Plasma Membrane	G-protein coupled receptor	151556	68526	311730
GPR37	G protein-coupled receptor 37 (endothelin receptor type B-like)	0.828	1.221	0.0342	0.0876	1.314	0.00509													Plasma Membrane	G-protein coupled receptor	2861	14763	117549
GPR37L1	G protein-coupled receptor 37 like 1										0.176	1.222	0.0278				0.04	1.269	0.00071	Plasma Membrane	G-protein coupled receptor	9283	171469	252939
Gpr6	G protein-coupled receptor 6										0.0712	1.259	0.00457							Other	other			83683
GPR62	G protein-coupled receptor 62							0.179	1.228	0.00563							0.114	1.209	0.00766	Plasma Membrane	G-protein coupled receptor	118442	436090	501049
GPR68	G protein-coupled receptor 68													0.263	-1.203	0.00828				Plasma Membrane	G-protein coupled receptor	8111	238377	314386
GPR88	G protein-coupled receptor 88				0.122	1.864	0.0122	0.332	-1.359	0.034							0.221	-1.255	0.0371	Plasma Membrane	G-protein coupled receptor	54112	64378	64443
GPRC5B	G protein-coupled receptor, family C, group 5, member B																0.15	1.246	0.0148	Plasma Membrane	G-protein coupled receptor	51704	64297	293546
GPSM1	G-protein signaling modulator 1										0.0449	1.807	0.00172							Cytoplasm	other	26086	67839	246254
GPSM2	G-protein signaling modulator 2																0.097	1.216	0.00546	Nucleus	other	29899	76123	362021
GRB10	growth factor receptor-bound protein 10				0.0921	1.207	0.00569							0.336	-1.229	0.0291				Cytoplasm	other	2887	14783	498416
GREM2	gremlin 2, DAN family BMP antagonist				0.0675	1.497	0.0023													Extracellular Space	other	64388	23893	289264
GRHL1	grainyhead-like 1 (Drosophila)	0.453	-1.432	0.000404				0.194	-1.479	0.00718										Nucleus	transcription regulator	29841	195733	313993
GRIA1	glutamate receptor, ionotropic, AMPA 1				0.0567	-1.283	0.0013							0.32	-1.21	0.0218	0.00643	-1.484	2.65e-05	Plasma Membrane	ion channel	2890	14799	50592
GRIA3	glutamate receptor, ionotropic, AMPA 3				0.0368	-1.214	0.000192				0.00309	-1.329	8e-06				0.0165	-1.374	0.000127	Plasma Membrane	ion channel	2892	53623	29628
GRIA4	glutamate receptor, ionotropic, AMPA 4							0.169	-1.24	0.00497							0.126	-1.24	0.00998	Plasma Membrane	ion channel	2893	14802	29629
GRIK1	glutamate receptor, ionotropic, kainate 1										0.189	1.216	0.0322				0.159	1.279	0.017	Plasma Membrane	ion channel	2897	14805	29559
GRIK2	glutamate receptor, ionotropic, kainate 2													0.356	-1.202	0.0369	0.16	-1.237	0.0173	Plasma Membrane	ion channel	2898	14806	54257
GRIK4	glutamate receptor, ionotropic, kainate 4				0.0401	-1.276	0.000339							0.234	1.25	0.00375				Plasma Membrane	ion channel	2900	110637	24406
GRIN2A	glutamate receptor, ionotropic, N-methyl D-aspartate 2A				0.115	-1.212	0.0103	0.294	-1.27	0.025	0.1	-1.325	0.00948							Plasma Membrane	ion channel	2903	14811	24409
GRIP1	glutamate receptor interacting protein 1													0.331	-1.272	0.0273	0.164	-1.295	0.0184	Plasma Membrane	transcription regulator	23426	74053	84016
GRM1	glutamate receptor, metabotropic 1				0.0373	-1.225	0.000235							0.178	-1.323	0.0016	0.0498	-1.332	0.00128	Plasma Membrane	G-protein coupled receptor	2911	14816	24414
GRM2	glutamate receptor, metabotropic 2																0.244	1.421	0.0479	Plasma Membrane	G-protein coupled receptor	2912	108068	24415
GRM3	glutamate receptor, metabotropic 3										0.108	-1.203	0.0109							Plasma Membrane	G-protein coupled receptor	2913	108069	24416
GRM4	glutamate receptor, metabotropic 4										0.0189	1.331	0.000281							Plasma Membrane	G-protein coupled receptor	2914	268934	24417
GRM5	glutamate receptor, metabotropic 5																0.125	-1.349	0.00957	Plasma Membrane	G-protein coupled receptor	2915	108071	24418
GRM7	glutamate receptor, metabotropic 7							0.3	-1.21	0.0266							0.233	-1.247	0.0422	Plasma Membrane	G-protein coupled receptor	2917	108073	81672
GRM8	glutamate receptor, metabotropic 8				0.164	1.573	0.0231													Plasma Membrane	G-protein coupled receptor	2918	14823	60590
GRP	gastrin-releasing peptide				0.0534	1.752	0.00108													Extracellular Space	growth factor	2922	225642	171101
GSE1	Gse1 coiled-coil protein																0.0418	1.246	0.000796	Extracellular Space	other	23199	382034	307913
GSN	gelsolin	0.828	1.264	0.0435	0.184	1.289	0.0297													Extracellular Space	other	2934	227753	296654
Gsta4	glutathione S-transferase, alpha 4										0.135	1.303	0.0163							Cytoplasm	enzyme		14860	300850|500661
Gstm3	glutathione S-transferase, mu 3																0.0688	1.255	0.00253	Cytoplasm	enzyme		14864	57298
GSTP1	glutathione S-transferase pi 1				0.0368	1.275	0.000201				0.0655	1.211	0.00397							Cytoplasm	enzyme	2950	100042625|14869|14870	24426
GSTT2/GSTT2B	glutathione S-transferase theta 2				0.0895	1.247	0.00538													Cytoplasm	enzyme	2953|653689	14872	29487
GTPBP10	GTP-binding protein 10 (putative)										0.0955	1.24	0.00864							Cytoplasm	other	85865	207704	312054
GUCY1A3	guanylate cyclase 1, soluble, alpha 3				0.167	1.22	0.0239										0.237	-1.254	0.0442	Cytoplasm	enzyme	2982	60596	497757
GUCY1B3	guanylate cyclase 1, soluble, beta 3	0.828	1.204	0.0172	0.102	1.236	0.00731				0.0923	-1.234	0.00802							Cytoplasm	enzyme	2983	54195	25202
GULP1	GULP, engulfment adaptor PTB domain containing 1																0.158	-1.409	0.0167	Cytoplasm	other	51454	70676	314543
GYPC	glycophorin C (Gerbich blood group)							0.147	-1.607	0.00317	0.0578	-1.611	0.00304							Plasma Membrane	other	2995	71683	364837
H1F0	H1 histone family, member 0				0.0237	1.211	4.23e-05				0.00751	1.29	4.55e-05				0.0357	1.203	0.000529	Nucleus	other	3005	14958	24437
H2afv	H2A histone family, member V										0.0245	1.215	0.000478							Other	other		77605	685909
H2AFY	H2A histone family, member Y							0.111	1.231	0.00116										Nucleus	other	9555	26914	29384
HACE1	HECT domain and ankyrin repeat containing E3 ubiquitin protein ligase 1										0.0638	-1.204	0.00381							Cytoplasm	enzyme	57531	209462	361866
HAND1	heart and neural crest derivatives expressed 1																0.0628	1.205	0.00208	Nucleus	transcription regulator	9421	15110	59112
HAP1	huntingtin-associated protein 1										0.164	1.22	0.0241							Cytoplasm	other	9001	15114	29430
HAPLN1	hyaluronan and proteoglycan link protein 1										0.0797	-1.306	0.006							Extracellular Space	other	1404	12950	29331
HAUS1	HAUS augmin-like complex, subunit 1				0.201	-1.2	0.0354				0.0124	1.305	0.000114							Nucleus	other	115106	225745	192228
HBA1/HBA2	hemoglobin, alpha 1				0.16	-1.295	0.0218				0.0459	-1.275	0.00182				0.125	-1.208	0.00952	Cytoplasm	transporter	3040|3039	110257|15122	360504|25632
HBB	hemoglobin, beta										0.139	-1.413	0.0176							Cytoplasm	transporter	3043	100503605|15129	100134871|689064|24440|361619
HCN1	hyperpolarization activated cyclic nucleotide-gated potassium channel 1										0.113	-1.31	0.0118							Plasma Membrane	ion channel	348980	15165	84390
HDAC11	histone deacetylase 11				0.0397	1.238	0.000334													Nucleus	transcription regulator	79885	232232	297453
Hdac1l	histone deacetylase 1-like										0.0334	1.258	0.000922							Nucleus	enzyme			84576
HDHD2	haloacid dehalogenase-like hydrolase domain containing 2				0.215	1.228	0.0406				0.223	1.237	0.0445							Other	other	84064	76987	361351
HDHD3	haloacid dehalogenase-like hydrolase domain containing 3										0.0401	1.24	0.00137							Cytoplasm	enzyme	81932	72748	688746
HEATR1	HEAT repeat containing 1													0.234	1.218	0.00407	0.0169	1.323	0.000133	Nucleus	other	55127	217995	361262
HECTD1	HECT domain containing E3 ubiquitin protein ligase 1													0.278	-1.253	0.0113	0.0042	-1.556	1.2e-05	Other	enzyme	25831	207304	362736
HERC2	HECT and RLD domain containing E3 ubiquitin protein ligase 2										0.0204	-1.215	0.000326							Cytoplasm	enzyme	8924	15204	308669
HES6	hairy and enhancer of split 6 (Drosophila)										0.00281	1.309	6.5e-06							Nucleus	transcription regulator	55502	55927	316626
HHIP	hedgehog interacting protein	0.828	1.389	0.00434	0.216	1.255	0.041													Plasma Membrane	other	64399	15245	291936
HIPK3	homeodomain interacting protein kinase 3										0.0467	-1.218	0.00193				0.105	-1.216	0.00653	Nucleus	kinase	10114	15259	83617
HIST3H2A	histone cluster 3, H2a				0.193	1.303	0.0322				0.147	1.38	0.0195							Nucleus	other	92815	319162	64646
HIST3H2BB	histone cluster 3, H2bb										0.09	1.225	0.00759							Nucleus	other	128312	382522	691488
HIVEP1	human immunodeficiency virus type I enhancer binding protein 1							0.132	-1.204	0.00212	0.000268	-1.48	1e-07							Nucleus	transcription regulator	3096	110521	117140
HLA-DMB	major histocompatibility complex, class II, DM beta										0.187	1.206	0.0314							Plasma Membrane	transmembrane receptor	3109	15000|14999	294273
HLA-DQA1	major histocompatibility complex, class II, DQ alpha 1							0.125	1.251	0.00171							0.0553	1.372	0.0016	Plasma Membrane	transmembrane receptor	3117	14960	309621
HLA-DRA	major histocompatibility complex, class II, DR alpha				0.177	1.56	0.0272													Plasma Membrane	transmembrane receptor	3122	100504404	294269
HMBOX1	homeobox containing 1																0.127	-1.269	0.0102	Nucleus	transcription regulator	79618	219150	305968
HMGB2	high mobility group box 2													0.372	-1.281	0.0454				Nucleus	transcription regulator	3148	97165	29395|498072
HMGCS2	3-hydroxy-3-methylglutaryl-CoA synthase 2 (mitochondrial)							0.111	1.32	0.000918	0.00742	1.441	4.01e-05							Cytoplasm	enzyme	3158	15360	24450
HMGN2	high mobility group nucleosomal binding domain 2										0.0146	1.321	0.000173							Nucleus	other	3151	15331|627375|100503799	100360316|114637
HMGN5	high mobility group nucleosome binding domain 5																0.155	-1.248	0.0159	Nucleus	transcription regulator	79366	50887	681284
HN1L	hematological and neurological expressed 1-like				0.071	1.229	0.00274													Cytoplasm	other	90861	52009	360492
Homer1	homer homolog 1 (Drosophila)	0.288	-1.793	2.91e-05	0.000548	-2.377	1e-07	0.00649	-1.902	1.2e-06	1.9e-06	-2.864	1e-07	0.096	-1.844	0.00021	0.000432	-2.753	1e-07	Plasma Membrane	other			29546
HOMER2	homer homolog 2 (Drosophila)							0.355	1.285	0.0426	0.1	1.389	0.00945							Plasma Membrane	other	9455	26557	29547
HOMER3	homer homolog 3 (Drosophila)	0.828	-1.258	0.0109	0.0567	-1.351	0.00132													Plasma Membrane	other	9454	26558	29548
HOPX	HOP homeobox				0.0596	1.339	0.00151										0.163	1.274	0.018	Nucleus	transcription regulator	84525	74318	171160
HPCAL4	hippocalcin like 4													0.346	-1.226	0.0326	0.0216	-1.441	0.000199	Other	transporter	51440	170638	50872
HR	hair growth associated													0.291	1.216	0.0139				Nucleus	transcription regulator	55806	15460	60563
HRASLS	HRAS-like suppressor							0.287	-1.254	0.0237										Cytoplasm	enzyme	57110	27281	288025
HRK	harakiri, BCL2 interacting protein (contains only BH3 domain)																0.0545	1.202	0.00153	Cytoplasm	other	8739	12123	117271
HS2ST1	heparan sulfate 2-O-sulfotransferase 1										0.149	-1.221	0.0201							Cytoplasm	enzyme	9653	23908	292155
HS3ST1	heparan sulfate (glucosamine) 3-O-sulfotransferase 1				0.0981	1.254	0.00664				0.103	1.272	0.00998							Cytoplasm	enzyme	9957	15476	84406
HS3ST2	heparan sulfate (glucosamine) 3-O-sulfotransferase 2										0.182	-1.205	0.0296	0.363	2.258	0.0396				Cytoplasm	enzyme	9956	195646	293451
HS3ST5	heparan sulfate (glucosamine) 3-O-sulfotransferase 5																0.229	-1.224	0.0399	Cytoplasm	enzyme	222537	319415	294449
HSD11B2	hydroxysteroid (11-beta) dehydrogenase 2																0.114	1.27	0.00763	Cytoplasm	enzyme	3291	15484	25117
HSD17B11	hydroxysteroid (17-beta) dehydrogenase 11										0.0405	1.252	0.0014							Cytoplasm	enzyme	51170	114664	289456
HSF2	heat shock transcription factor 2	0.453	-1.238	0.000278																Nucleus	transcription regulator	3298	15500	64441
HSP90AA1	heat shock protein 90kDa alpha (cytosolic), class A member 1							0.0501	1.249	0.000101				0.267	1.301	0.00928	0.0916	1.335	0.0047	Cytoplasm	enzyme	3320	15519	299331
HSP90AB1	heat shock protein 90kDa alpha (cytosolic), class B member 1																0.0181	-1.231	0.000152	Cytoplasm	enzyme	3326	15516	301252
HSPA1A/HSPA1B	heat shock 70kDa protein 1A				0.0696	-1.281	0.00259													Cytoplasm	other	3303|3304	193740|15511	294254|24472
HSPA5	heat shock 70kDa protein 5 (glucose-regulated protein, 78kDa)																0.0914	-1.264	0.00456	Cytoplasm	enzyme	3309	14828	25617
HSPB1	heat shock 27kDa protein 1										0.0607	-1.21	0.00344				0.14	-1.484	0.0126	Cytoplasm	other	3315	15507	24471
HSPH1	heat shock 105kDa/110kDa protein 1													0.304	-1.206	0.0172	0.0823	-1.264	0.0037	Cytoplasm	other	10808	15505	288444
HTR2C	5-hydroxytryptamine (serotonin) receptor 2C, G protein-coupled				0.114	1.652	0.00996										0.203	-1.556	0.0305	Plasma Membrane	G-protein coupled receptor	3358	15560	25187
HTR3A	5-hydroxytryptamine (serotonin) receptor 3A, ionotropic				0.071	1.3	0.0027													Plasma Membrane	ion channel	3359	15561	79246
HTR4	5-hydroxytryptamine (serotonin) receptor 4, G protein-coupled	0.828	-1.267	0.0066	0.0155	-1.555	8e-06													Plasma Membrane	G-protein coupled receptor	3360	15562	25324
HTR7	5-hydroxytryptamine (serotonin) receptor 7, adenylate cyclase-coupled										0.209	1.216	0.0396							Plasma Membrane	G-protein coupled receptor	3363	15566	65032
HTRA3	HtrA serine peptidase 3							0.298	-1.23	0.026							0.00691	-1.412	2.97e-05	Extracellular Space	peptidase	94031	78558	360959
HUNK	hormonally up-regulated Neu-associated kinase										0.235	-1.207	0.0492							Cytoplasm	kinase	30811	26559	288275
HVCN1	hydrogen voltage-gated channel 1										0.139	1.41	0.0177				0.206	-1.231	0.0316	Other	ion channel	84329	74096	304485
HYLS1	hydrolethalus syndrome 1										0.0923	1.214	0.00797							Nucleus	other	219844	76832	680262
IARS	isoleucyl-tRNA synthetase										0.00748	-1.275	4.2e-05							Cytoplasm	enzyme	3376	105148	306804
ICAM2	intercellular adhesion molecule 2				0.0706	-1.334	0.00267										0.217	-1.275	0.0358	Plasma Membrane	other	3384	15896	360647
ID1	inhibitor of DNA binding 1, dominant negative helix-loop-helix protein				0.0864	-1.214	0.00487				0.136	-1.234	0.0167							Nucleus	transcription regulator	3397	15901	25261
ID2	inhibitor of DNA binding 2, dominant negative helix-loop-helix protein	0.527	-1.331	0.000692				0.111	-1.379	0.000924				0.255	1.367	0.00607	0.17	1.307	0.0198	Nucleus	transcription regulator	3398	15902	25587
ID3	inhibitor of DNA binding 3, dominant negative helix-loop-helix protein				0.098	1.268	0.00657										0.203	1.268	0.0305	Nucleus	transcription regulator	3399	15903	25585
ID4	inhibitor of DNA binding 4, dominant negative helix-loop-helix protein				0.157	1.241	0.0209				0.0225	1.396	0.0004				0.122	1.226	0.00895	Nucleus	transcription regulator	3400	15904	291023
IER2	immediate early response 2							0.111	-1.224	0.00112	0.0124	-1.283	0.000113							Cytoplasm	other	9592	15936	494344
IER3	immediate early response 3	0.828	1.229	0.0434										0.327	1.253	0.0255				Cytoplasm	other	8870	15937	294235
IER5	immediate early response 5										0.0617	-1.242	0.00355							Other	other	51278	15939	498256
IFITM2	interferon induced transmembrane protein 2	0.765	1.295	0.00255																Cytoplasm	other	10581	66141	361673
Ifitm2	interferon induced transmembrane protein 2				0.176	1.214	0.027													Plasma Membrane	other		80876	114709
IFNGR2	interferon gamma receptor 2 (interferon gamma transducer 1)										0.00853	1.204	6.15e-05							Plasma Membrane	transmembrane receptor	3460	15980	360697
IFT81	intraflagellar transport 81 homolog (Chlamydomonas)				0.154	1.235	0.0202				0.16	1.26	0.0226				0.0433	1.485	0.000907	Extracellular Space	other	28981	12589	373066
IGF2R	insulin-like growth factor 2 receptor																0.0396	-1.219	0.000677	Plasma Membrane	transmembrane receptor	3482	16004	25151
IGFBP3	insulin-like growth factor binding protein 3										0.146	1.206	0.0193							Extracellular Space	other	3486	16009	24484
IGFBP5	insulin-like growth factor binding protein 5				0.0642	1.365	0.00191				0.0748	1.576	0.0051	0.299	1.464	0.0166	0.122	1.522	0.00897	Extracellular Space	other	3488	16011	25285
IGFBP6	insulin-like growth factor binding protein 6				0.0444	1.45	0.00054							0.254	1.268	0.00597				Extracellular Space	other	3489	16012	25641
IGSF1	immunoglobulin superfamily, member 1				0.0237	1.717	4.19e-05	0.145	1.211	0.00305	0.0596	1.375	0.00327							Plasma Membrane	other	3547	209268	302822
IGSF3	immunoglobulin superfamily, member 3										0.131	1.25	0.0155				0.231	1.206	0.0412	Plasma Membrane	other	3321	78908	295325
IKBKB	inhibitor of kappa light polypeptide gene enhancer in B-cells, kinase beta													0.225	-1.217	0.00336				Cytoplasm	kinase	3551	16150	84351
IL16	interleukin 16				0.0896	-1.281	0.00539													Extracellular Space	cytokine	3603	16170	116996
IL17RE	interleukin 17 receptor E							0.117	1.238	0.00143										Other	other	132014	57890	362417
IL33	interleukin 33																0.154	1.215	0.0158	Extracellular Space	cytokine	90865	77125	361749
IL6R	interleukin 6 receptor				0.13	-1.258	0.0139													Plasma Membrane	transmembrane receptor	3570	16194	24499
IMPA2	inositol(myo)-1(or 4)-monophosphatase 2																0.15	-1.369	0.0148	Cytoplasm	phosphatase	3613	114663	282636
IMPAD1	inositol monophosphatase domain containing 1										0.0694	-1.457	0.00432							Cytoplasm	enzyme	54928	242291	312952
INA	internexin neuronal intermediate filament protein, alpha										0.0288	-1.233	0.000668							Cytoplasm	other	9118	226180	24503
INADL	InaD-like (Drosophila)										0.225	1.211	0.0454							Plasma Membrane	other	10207	12695	140581
INCENP	inner centromere protein antigens 135/155kDa																0.0866	1.283	0.00411	Nucleus	other	3619	16319	293733
ING2	inhibitor of growth family, member 2																0.208	1.352	0.0321	Nucleus	transcription regulator	3622	69260	290744
INPP1	inositol polyphosphate-1-phosphatase																0.0951	-1.239	0.00514	Cytoplasm	phosphatase	3628	16329	316376
INPP4B	inositol polyphosphate-4-phosphatase, type II, 105kDa							0.258	1.213	0.0167	0.00748	1.445	4.31e-05							Cytoplasm	phosphatase	8821	234515	116699
INPP5D	inositol polyphosphate-5-phosphatase, 145kDa				0.0598	1.368	0.00157										0.16	1.306	0.0172	Cytoplasm	phosphatase	3635	16331	54259
INPP5J	inositol polyphosphate-5-phosphatase J										0.184	1.228	0.0303							Plasma Membrane	phosphatase	27124	170835	171088
Ins1	insulin I							0.111	1.268	0.00085							0.135	1.249	0.0118	Extracellular Space	other		16333	24505
INSIG1	insulin induced gene 1																0.0545	1.268	0.00152	Cytoplasm	other	3638	231070	64194
INTS7	integrator complex subunit 7																0.0645	-1.234	0.00225	Nucleus	other	25896	77065	289382
IP6K2	inositol hexakisphosphate kinase 2													0.267	-1.212	0.00894	0.00643	-1.412	2.52e-05	Cytoplasm	kinase	51447	76500	59268
IRAK2	interleukin-1 receptor-associated kinase 2							0.142	-1.241	0.00277				0.165	-1.229	0.00114	0.0418	-1.238	0.000816	Plasma Membrane	kinase	3656	108960	362418
IRF1	interferon regulatory factor 1										0.0202	1.207	0.00032							Nucleus	transcription regulator	3659	16362	24508
IRF2BPL	interferon regulatory factor 2 binding protein-like							0.0501	1.218	9.92e-05										Nucleus	other	64207	238330	314329
IRF6	interferon regulatory factor 6				0.222	1.425	0.0431													Nucleus	transcription regulator	3664	54139	364081
Irgm2	immunity-related GTPase family M member 2										0.0275	1.322	0.000605							Cytoplasm	enzyme		54396	100362733
IRS2	insulin receptor substrate 2							0.0926	-1.271	0.000318	0.0032	-1.374	8.6e-06				0.0453	-1.273	0.00104	Cytoplasm	enzyme	8660	384783	29376
ISL1	ISL LIM homeobox 1																0.125	-1.3	0.00948	Nucleus	transcription regulator	3670	16392	64444
ISOC1	isochorismatase domain containing 1										0.0305	1.376	0.000763							Cytoplasm	enzyme	51015	66307	364879
ITGA8	integrin, alpha 8	0.828	-1.341	0.00812																Plasma Membrane	other	8516	241226	364786
Itgae	integrin, alpha E																0.0413	1.204	0.000766	Plasma Membrane	other			83577
ITGAL	integrin, alpha L (antigen CD11A (p180), lymphocyte function-associated antigen 1; alpha polypeptide)							0.188	1.223	0.00661				0.29	1.24	0.0128	0.119	1.257	0.00852	Plasma Membrane	transmembrane receptor	3683	16408	308995
ITGAV	integrin, alpha V	0.828	1.23	0.0162	0.049	1.358	0.00075													Plasma Membrane	ion channel	3685	16410	296456
ITGB2	integrin, beta 2 (complement component 3 receptor 3 and 4 subunit)										0.235	1.208	0.0492				0.108	1.302	0.00697	Plasma Membrane	transmembrane receptor	3689	16414	309684
ITGB3BP	integrin beta 3 binding protein (beta3-endonexin)				0.121	1.232	0.0118													Nucleus	other	23421	67733	362548
ITGB6	integrin, beta 6																0.0537	-3.786	0.00148	Plasma Membrane	other	3694	16420	311061
ITIH3	inter-alpha-trypsin inhibitor heavy chain 3				0.105	1.308	0.00808													Extracellular Space	other	3699	16426	50693
ITPR2	inositol 1,4,5-trisphosphate receptor, type 2							0.161	1.237	0.00427										Cytoplasm	ion channel	3709	16439	81678
ITSN2	intersectin 2							0.26	-1.335	0.017	0.0595	-1.442	0.00326							Cytoplasm	other	50618	20403	313934
JAM2	junctional adhesion molecule 2																0.107	1.201	0.00673	Plasma Membrane	other	58494	67374	619374
JAM3	junctional adhesion molecule 3				0.156	1.215	0.0207													Plasma Membrane	other	83700	83964	315509
JAZF1	JAZF zinc finger 1				0.0536	-1.334	0.00111	0.344	-1.286	0.0379										Nucleus	transcription regulator	221895	231986	685879
JMJD1C	jumonji domain containing 1C							0.0843	-1.266	0.000286							0.0453	-1.283	0.00104	Nucleus	other	221037	108829	171120
JUNB	jun B proto-oncogene	0.734	-1.223	0.00121	0.0422	-1.251	0.000415	0.0745	-1.438	0.000227	0.0306	-1.382	0.00077	0.0964	-1.304	0.00022	0.0293	-1.29	0.000346	Nucleus	transcription regulator	3726	16477	24517
JUND	jun D proto-oncogene																0.154	1.208	0.0158	Nucleus	transcription regulator	3727	16478	24518
KALRN	kalirin, RhoGEF kinase							0.2	-1.244	0.00783	0.11	-1.23	0.0111	0.266	-1.242	0.00884				Cytoplasm	kinase	8997	545156	84009
KAT6A	K(lysine) acetyltransferase 6A																0.0305	-1.288	0.000366	Nucleus	enzyme	7994	244349	306571
KATNBL1	katanin p80 subunit B-like 1							0.225	-1.204	0.011	0.0986	-1.211	0.00913							Nucleus	other	79768	72425	691543
KCNA1	potassium voltage-gated channel, shaker-related subfamily, member 1 (episodic ataxia with myokymia)				0.16	-1.217	0.0217				0.0338	-1.275	0.000955							Plasma Membrane	ion channel	3736	16485	24520
KCNA2	potassium voltage-gated channel, shaker-related subfamily, member 2										0.135	-1.242	0.0166							Plasma Membrane	ion channel	3737	16490	25468
KCNA4	potassium voltage-gated channel, shaker-related subfamily, member 4													0.259	-1.316	0.00704	0.0412	-1.429	0.000758	Plasma Membrane	ion channel	3739	16492	25469
KCNA5	potassium voltage-gated channel, shaker-related subfamily, member 5										0.0757	1.316	0.00528							Plasma Membrane	ion channel	3741	16493	25470
KCNA6	potassium voltage-gated channel, shaker-related subfamily, member 6				0.203	1.215	0.0361													Plasma Membrane	ion channel	3742	16494	64358
KCNAB1	potassium voltage-gated channel, shaker-related subfamily, beta member 1										0.232	-1.215	0.0478				0.208	-1.304	0.0325	Plasma Membrane	ion channel	7881	16497	29737
KCNB1	potassium voltage-gated channel, Shab-related subfamily, member 1										0.0364	-1.202	0.00113				0.0258	-1.234	0.000263	Plasma Membrane	ion channel	3745	16500	25736
KCNC2	potassium voltage-gated channel, Shaw-related subfamily, member 2							0.369	-1.228	0.0478	0.122	-1.358	0.0135							Plasma Membrane	ion channel	3747	268345	246153
KCNE4	potassium voltage-gated channel, Isk-related family, member 4							0.212	1.266	0.00942										Plasma Membrane	ion channel	23704	57814	367302
KCNH1	potassium voltage-gated channel, subfamily H (eag-related), member 1				0.071	-1.214	0.00274													Plasma Membrane	ion channel	3756	16510	65198
KCNH2	potassium voltage-gated channel, subfamily H (eag-related), member 2										0.0572	1.237	0.00298							Plasma Membrane	ion channel	3757	16511	117018
KCNH6	potassium voltage-gated channel, subfamily H (eag-related), member 6										0.0886	1.212	0.00735							Plasma Membrane	ion channel	81033	192775	116745
KCNIP1	Kv channel interacting protein 1				0.222	1.383	0.043													Plasma Membrane	ion channel	30820	70357	65023
Kcnip2	Kv channel-interacting protein 2				0.125	-1.204	0.0127										0.184	-1.259	0.0241	Plasma Membrane	other		80906	56817
KCNIP3	Kv channel interacting protein 3, calsenilin				0.098	1.318	0.00657													Nucleus	transcription regulator	30818	56461	65199
KCNJ14	potassium inwardly-rectifying channel, subfamily J, member 14				0.0349	-1.25	0.000122													Plasma Membrane	ion channel	3770	211480	276720
KCNJ16	potassium inwardly-rectifying channel, subfamily J, member 16										0.0158	1.561	0.000193							Plasma Membrane	ion channel	3773	16517	29719
KCNJ3	potassium inwardly-rectifying channel, subfamily J, member 3	0.503	-1.468	0.000492	0.121	-1.3	0.0118													Plasma Membrane	ion channel	3760	16519	50599
KCNJ6	potassium inwardly-rectifying channel, subfamily J, member 6										0.167	-1.204	0.0248							Plasma Membrane	ion channel	3763	16522	25743
KCNK3	potassium channel, subfamily K, member 3							0.141	1.267	0.00257										Plasma Membrane	ion channel	3777	16527	29553
KCNK4	potassium channel, subfamily K, member 4										0.0603	-1.262	0.00336							Plasma Membrane	ion channel	50801	16528	116489
KCNN1	potassium intermediate/small conductance calcium-activated channel, subfamily N, member 1																0.0135	1.246	9.5e-05	Plasma Membrane	ion channel	3780	84036	54261
KCNQ2	potassium voltage-gated channel, KQT-like subfamily, member 2				0.0198	-1.315	1.63e-05													Plasma Membrane	ion channel	3785	16536	170848
KCNQ3	potassium voltage-gated channel, KQT-like subfamily, member 3				0.207	-1.261	0.0376				0.028	-1.287	0.000631				0.147	-1.244	0.0141	Plasma Membrane	ion channel	3786	110862	29682
KCNQ5	potassium voltage-gated channel, KQT-like subfamily, member 5				0.133	-1.219	0.0148				0.00605	-1.211	2.51e-05							Plasma Membrane	ion channel	56479	226922	259273
KCTD1	potassium channel tetramerization domain containing 1													0.277	-1.243	0.0103	0.0316	-1.374	0.000404	Nucleus	transcription regulator	284252	106931	291772
KCTD17	potassium channel tetramerization domain containing 17													0.111	-1.284	0.000452	0.0219	-1.308	0.000203	Other	other	79734	72844	300317
KCTD4	potassium channel tetramerization domain containing 4										0.208	-1.287	0.039	0.234	1.343	0.00403	0.153	1.275	0.0154	Other	ion channel	386618	67516	691835
KCTD5	potassium channel tetramerization domain containing 5							0.0501	1.211	0.000103										Cytoplasm	other	54442	69259	287109
KDM4D	lysine (K)-specific demethylase 4D							0.139	1.206	0.00243										Other	other	55693	244694	689582
KDM5A	lysine (K)-specific demethylase 5A																0.0108	-1.276	6.36e-05	Nucleus	transcription regulator	5927	214899	312678
KDM6B	lysine (K)-specific demethylase 6B				0.0503	-1.214	0.000868													Extracellular Space	other	23135	216850	363630
Kdr	kinase insert domain receptor										0.171	-1.244	0.0262							Plasma Membrane	kinase			25589
KHDRBS2	KH domain containing, RNA binding, signal transduction associated 2																0.185	-1.278	0.0246	Nucleus	other	202559	170771	170843
KHDRBS3	KH domain containing, RNA binding, signal transduction associated 3				0.0928	-1.2	0.0058				0.0789	-1.219	0.00581	0.299	1.408	0.0164				Nucleus	other	10656	13992	64015
KIAA0101	KIAA0101													0.293	-1.526	0.0146				Nucleus	other	9768	68026	300795
KIAA0232	KIAA0232																0.101	-1.222	0.0059	Extracellular Space	other	9778	320661	680039
KIAA0922	KIAA0922										0.139	1.207	0.0178	0.302	-1.217	0.017				Other	other	23240	229473	679811
KIAA1217	KIAA1217										0.0361	-1.252	0.0011							Cytoplasm	other	56243	208618	291356
KIAA1468	KIAA1468				0.203	-1.217	0.036							0.356	-1.315	0.0369	0.0369	-1.627	0.00057	Other	other	57614	227446	309053
KIAA1522	KIAA1522				0.115	1.258	0.0102													Other	other	57648	97130	500552
KIAA2022	KIAA2022				0.192	-1.245	0.0319										0.12	-1.513	0.00863	Other	enzyme	340533	245555	302396
KIF15	kinesin family member 15													0.111	-1.519	0.000498	0.104	-1.366	0.00646	Nucleus	other	56992	209737	353302
KIF5A	kinesin family member 5A																0.139	1.228	0.0123	Cytoplasm	transporter	3798	16572	314906
KIF5C	kinesin family member 5C										0.0461	-1.277	0.00185				0.0807	-1.263	0.00354	Cytoplasm	other	3800	16574	311024
KIFAP3	kinesin-associated protein 3										0.0543	-1.215	0.00257				0.0186	-1.323	0.000158	Cytoplasm	other	22920	16579	289168
KITLG	KIT ligand													0.0339	-1.336	9.7e-06	0.00343	-1.347	6.4e-06	Extracellular Space	growth factor	4254	17311	60427
KLF10	Kruppel-like factor 10							0.205	-1.264	0.00836	0.0461	-1.328	0.00184							Nucleus	transcription regulator	7071	21847	81813
KLF2	Kruppel-like factor 2 (lung)	0.828	-1.34	0.00784	0.151	-1.288	0.0195	0.0501	-1.691	9.99e-05	0.0345	-1.531	0.000993	0.242	-1.321	0.00515	0.21	-1.228	0.033	Nucleus	transcription regulator	10365	16598	306330
KLF4	Kruppel-like factor 4 (gut)	0.828	-1.259	0.0312	0.0575	-1.436	0.00137	0.145	-1.479	0.0029	0.0245	-1.605	0.000484	0.295	-1.261	0.0151	0.0357	-1.42	0.000532	Nucleus	transcription regulator	9314	16600	114505
KLF5	Kruppel-like factor 5 (intestinal)				0.181	1.655	0.0288							0.355	-1.405	0.0363	0.0118	-1.819	7.34e-05	Nucleus	transcription regulator	688	12224	84410
KLHDC3	kelch domain containing 3																0.0436	-1.281	0.000918	Cytoplasm	other	116138	71765	363192
KLHDC8A	kelch domain containing 8A				0.145	1.325	0.0179													Other	other	55220	213417	305096
KLHL13	kelch-like family member 13										0.105	1.212	0.0103							Other	other	90293	67455	313445
KLHL14	kelch-like family member 14										0.0753	2.167	0.00521							Cytoplasm	other	57565	225266	364823
KLHL2	kelch-like family member 2				0.037	-1.258	0.000214				0.0306	-1.497	0.000775							Cytoplasm	other	11275	77113	290692
KLHL24	kelch-like family member 24							0.296	-1.223	0.0253										Other	other	54800	75785	303803
KLHL36	kelch-like family member 36										0.0361	1.219	0.00111							Cytoplasm	other	79786	234796	498957
KLHL4	kelch-like family member 4	0.828	1.329	0.011	0.0953	1.363	0.00616													Cytoplasm	other	56062	237010	317196
KLHL42	kelch-like family member 42				0.0606	-1.491	0.00165				0.162	-1.468	0.0234							Nucleus	other	57542	232539	500367
KLK6	kallikrein-related peptidase 6	0.828	1.246	0.0375	0.118	1.315	0.011	0.284	1.531	0.0224	0.225	1.447	0.0454							Extracellular Space	peptidase	5653	19144	29245
KMT2A	lysine (K)-specific methyltransferase 2A				0.16	-1.23	0.0218				0.12	-1.201	0.0131				0.054	-1.403	0.00149	Nucleus	transcription regulator	4297	214162	315606
KNDC1	kinase non-catalytic C-lobe domain (KIND) containing 1				0.0723	-1.26	0.00285													Plasma Membrane	other	85442	76484	361672
KRIT1	KRIT1, ankyrin repeat containing													0.2	-1.247	0.00223	0.003	-1.446	5.3e-06	Plasma Membrane	other	889	79264	362317
KRT17	keratin 17													0.267	1.34	0.00905	0.0916	1.379	0.00461	Cytoplasm	other	3872	16667	287702
Krt18	keratin 18				0.194	1.442	0.0326													Cytoplasm	other			294853
KRT31	keratin 31							0.111	1.249	0.000843										Cytoplasm	other	3881	16660	450228
KRT8	keratin 8				0.114	1.507	0.00996													Cytoplasm	other	3856	16691	25626|100362689
KSR1	kinase suppressor of ras 1				0.0596	-1.314	0.00152													Cytoplasm	kinase	8844	16706	360573
L1CAM	L1 cell adhesion molecule																0.0673	-1.231	0.00243	Plasma Membrane	other	3897	16728	50687
L3MBTL2	l(3)mbt-like 2 (Drosophila)	0.527	1.233	0.000718	0.0368	1.27	0.000173													Nucleus	transcription regulator	83746	214669	300320
L3MBTL3	l(3)mbt-like 3 (Drosophila)										0.0229	-1.202	0.000415	0.267	-1.227	0.00895	0.0772	-1.265	0.00319	Nucleus	other	84456	237339	309550
LACTB	lactamase, beta																0.059	-1.295	0.00182	Cytoplasm	other	114294	80907	300803
LACTB2	lactamase, beta 2				0.047	1.22	0.000643													Cytoplasm	other	51110	212442	297768
LAMA3	laminin, alpha 3				0.222	1.223	0.043													Extracellular Space	other	3909	16774	307582
LAMB1	laminin, beta 1							0.242	-1.2	0.0138										Extracellular Space	other	3912	16777	298941
LAMP2	lysosomal-associated membrane protein 2				0.051	1.225	0.000973													Plasma Membrane	enzyme	3920	16784	24944
LANCL1	LanC lantibiotic synthetase component C-like 1 (bacterial)																0.236	-1.218	0.0439	Plasma Membrane	other	10314	14768	114515
LAP3	leucine aminopeptidase 3	0.762	1.361	0.00222	0.13	1.271	0.0141							0.371	1.303	0.0443				Cytoplasm	peptidase	51056	66988	289668
LAPTM4B	lysosomal protein transmembrane 4 beta										0.056	1.211	0.00285							Other	other	55353	114128	315047
LAPTM5	lysosomal protein transmembrane 5										0.154	1.229	0.0214							Plasma Membrane	other	7805	16792	89783
LARP6	La ribonucleoprotein domain family, member 6										0.0307	1.216	0.000785							Other	other	55323	67557	315731
LATS2	large tumor suppressor kinase 2				0.0473	-1.248	0.000659													Nucleus	kinase	26524	50523	305922
LCAT	lecithin-cholesterol acyltransferase				0.0325	1.61	9.27e-05				0.0189	1.554	0.000276							Extracellular Space	enzyme	3931	16816	24530
LCP1	lymphocyte cytosolic protein 1 (L-plastin)																0.189	1.24	0.026	Cytoplasm	other	3936	18826	306071
LDB2	LIM domain binding 2													0.277	1.201	0.0106				Nucleus	transcription regulator	9079	16826	289664
LDHD	lactate dehydrogenase D				0.114	1.207	0.0101				0.0512	1.243	0.00225							Cytoplasm	enzyme	197257	52815	307858
LDLRAD4	low density lipoprotein receptor class A domain containing 4																0.157	-1.271	0.0163	Other	other	753	52662	679578
LEF1	lymphoid enhancer-binding factor 1										0.0969	-1.233	0.00888							Nucleus	transcription regulator	51176	16842	161452
LENG8	leukocyte receptor cluster (LRC) member 8							0.039	1.294	3.88e-05										Other	other	114823	232798	361506
LEO1	Leo1, Paf1/RNA polymerase II complex component, homolog (S. cerevisiae)							0.111	-1.25	0.000875							0.0369	-1.24	0.000575	Nucleus	other	123169	235497	300837
LEPREL2	leprecan-like 2	0.828	-1.363	0.00435	0.106	-1.328	0.00821	0.364	-1.241	0.0457				0.179	-1.444	0.00162	0.132	-1.331	0.0111	Nucleus	enzyme	10536	14789	297595
LEPREL4	leprecan-like 4				0.068	1.351	0.00235				0.0352	1.378	0.00104	0.151	1.216	0.00094				Nucleus	other	10609	66180	59101
LEPROT	leptin receptor overlapping transcript				0.049	1.233	0.000757													Plasma Membrane	other	54741	230514	56766
LGALS1	lectin, galactoside-binding, soluble, 1				0.174	1.233	0.0263													Extracellular Space	other	3956	16852	56646
LGALS3BP	lectin, galactoside-binding, soluble, 3 binding protein				0.127	1.334	0.0133				0.17	1.319	0.0261							Plasma Membrane	transmembrane receptor	3959	19039	245955
LGALSL	lectin, galactoside-binding-like							0.212	-1.261	0.00922	0.168	-1.216	0.0253							Other	other	29094	216551	360983
LGI1	leucine-rich, glioma inactivated 1							0.298	-1.251	0.0259	0.214	-1.226	0.0414				0.168	-1.214	0.0192	Plasma Membrane	other	9211	56839	252892
LGI3	leucine-rich repeat LGI family, member 3													0.299	1.305	0.0158				Extracellular Space	other	203190	213469	306013
LHFPL2	lipoma HMGIC fusion partner-like 2										0.0255	1.271	0.000517				0.132	1.212	0.0112	Other	enzyme	10184	218454	294643
LHFPL3	lipoma HMGIC fusion partner-like 3	0.828	1.245	0.0164	0.205	1.207	0.0367													Other	other	375612	269629	499977
LHPP	phospholysine phosphohistidine inorganic pyrophosphate phosphatase				0.0335	1.248	0.000106													Cytoplasm	phosphatase	64077	76429	361663
LHX9	LIM homeobox 9				0.071	-1.33	0.00272													Nucleus	transcription regulator	56956	16876	289048
LIG1	ligase I, DNA, ATP-dependent										0.0224	1.266	0.000396							Nucleus	enzyme	3978	16881	81513
LIMK1	LIM domain kinase 1										0.083	-1.209	0.00646							Cytoplasm	kinase	3984	16885	65172
LIN52	lin-52 homolog (C. elegans)																0.0967	1.217	0.00536	Nucleus	other	91750	217708	362763
LIN7A	lin-7 homolog A (C. elegans)	0.807	-1.202	0.00299				0.0826	-1.326	0.000274										Cytoplasm	other	8825	108030	85327
LINGO1	leucine rich repeat and Ig domain containing 1										0.00742	-1.238	3.95e-05							Plasma Membrane	other	84894	235402	315691
LINGO2	leucine rich repeat and Ig domain containing 2				0.103	1.294	0.00764													Extracellular Space	other	158038	242384	313156
LITAF	lipopolysaccharide-induced TNF factor				0.103	1.253	0.00763				0.111	1.249	0.0113							Nucleus	transcription regulator	9516	56722	65161
LMO4	LIM domain only 4				0.187	-1.21	0.0306				0.199	-1.298	0.0356							Nucleus	transcription regulator	8543	16911	362051
LMO7	LIM domain 7				0.0325	-1.486	8.3e-05							0.239	-1.352	0.00442	0.0739	-1.375	0.0029	Cytoplasm	enzyme	4008	380928	361084
LOC652955	goliath				0.0797	1.254	0.00394													Nucleus	enzyme			652955
LOC728392	uncharacterized LOC728392				0.0615	1.354	0.00172				0.0618	1.498	0.00359	0.313	1.248	0.0201	0.173	1.247	0.0206	Other	other	728392	103712	691995
LPAR1	lysophosphatidic acid receptor 1													0.325	1.336	0.0246				Plasma Membrane	G-protein coupled receptor	1902	14745	116744
LPHN2	latrophilin 2										0.0586	-1.311	0.00316	0.291	-1.266	0.0139	0.096	-1.312	0.00527	Plasma Membrane	G-protein coupled receptor	23266	99633	171447
LPIN2	lipin 2							0.33	-1.226	0.0335				0.374	-1.259	0.046	0.234	-1.264	0.0428	Nucleus	phosphatase	9663	64898	316737
LPL	lipoprotein lipase																0.122	-1.476	0.00904	Cytoplasm	enzyme	4023	16956	24539
LPPR3	lipid phosphate phosphatase-related protein type 3				0.0845	1.247	0.00455				0.0131	1.323	0.000131							Other	phosphatase	79948	216152	314614
LPPR4	lipid phosphate phosphatase-related protein type 4																0.027	-1.32	0.000287	Plasma Membrane	phosphatase	9890	229791	295401
LPPR5	lipid phosphate phosphatase-related protein type 5																0.108	-1.28	0.00685	Other	other	163404	75769	310812
LRFN5	leucine rich repeat and fibronectin type III domain containing 5										0.043	-1.22	0.00157	0.0839	-1.207	0.000151	0.00776	-1.235	3.66e-05	Nucleus	other	145581	238205	314164
LRP3	low density lipoprotein receptor-related protein 3				0.0539	-1.225	0.00114										0.0413	-1.247	0.000765	Plasma Membrane	transmembrane receptor	4037	435965	89787
LRRC23	leucine rich repeat containing 23										0.168	1.373	0.0253	0.278	-1.51	0.011	0.123	-1.526	0.00928	Plasma Membrane	other	10233	16977	312707
LRRC4	leucine rich repeat containing 4										0.057	-1.241	0.00296							Plasma Membrane	other	64101	192198	641521
LRRC4B	leucine rich repeat containing 4B																0.192	1.215	0.027	Other	other	94030	272381	308571
LRRC4C	leucine rich repeat containing 4C							0.235	-1.217	0.0121	0.0152	-1.371	0.000184				0.0624	-1.369	0.00204	Plasma Membrane	other	57689	241568	311236
LRRC58	leucine rich repeat containing 58										0.0459	-1.203	0.00181							Other	other	116064	320184	303919
LRRC7	leucine rich repeat containing 7																0.121	-1.324	0.0088	Plasma Membrane	other	57554	242274	117284
LRRC8B	leucine rich repeat containing 8 family, member B							0.297	-1.202	0.0256	0.0434	-1.313	0.00161							Other	other	23507	433926	305135
LSAMP	limbic system-associated membrane protein				0.0368	-1.226	0.000183	0.0454	-1.259	6.34e-05							0.000932	-1.449	6e-07	Plasma Membrane	other	4045	268890	29561
LSM10	LSM10, U7 small nuclear RNA associated										0.0115	1.303	9.44e-05							Nucleus	other	84967	116748	366468
LSM11	LSM11, U7 small nuclear RNA associated				0.112	-1.214	0.00939				0.0245	-1.421	0.000485							Nucleus	other	134353	72290	501688
LSM3	LSM3 homolog, U6 small nuclear RNA associated (S. cerevisiae)										0.00762	1.203	4.77e-05							Nucleus	other	27258	67678	297455
LSM7	LSM7 homolog, U6 small nuclear RNA associated (S. cerevisiae)	0.828	-1.216	0.00455																Nucleus	other	51690	66094	362829
Lst1	leukocyte specific transcript 1																0.0861	1.235	0.00407	Cytoplasm	other		16988	64569
LTBP2	latent transforming growth factor beta binding protein 2										0.00272	-1.33	5.9e-06							Extracellular Space	other	4053	16997	59106
LTC4S	leukotriene C4 synthase										0.121	1.25	0.0133							Cytoplasm	enzyme	4056	17001	114097
LUZP1	leucine zipper protein 1										0.0463	-1.241	0.00189							Nucleus	other	7798	269593	79428
LXN	latexin													0.278	1.258	0.011	0.118	1.271	0.00829	Cytoplasm	other	56925	17035	59073
LYN	v-yes-1 Yamaguchi sarcoma viral related oncogene homolog										0.141	1.215	0.0181							Cytoplasm	kinase	4067	17096	81515
LYRM5	LYR motif containing 5										0.00248	1.302	4.9e-06							Cytoplasm	other	144363	67636	100361188
LYRM9	LYR motif containing 9										0.038	1.294	0.00123				0.0561	1.231	0.00165	Other	other	201229	66274	497962
LYST	lysosomal trafficking regulator																0.231	-1.2	0.0412	Cytoplasm	transporter	1130	17101	85419
LZTS1	leucine zipper, putative tumor suppressor 1				0.13	1.286	0.014													Nucleus	transcription regulator	11178	211134	266711
MACROD1	MACRO domain containing 1				0.0464	1.224	0.000595													Cytoplasm	enzyme	28992	107227	246233
MAG	myelin associated glycoprotein				0.16	1.265	0.0218													Plasma Membrane	other	4099	17136	29409
MAGI3	membrane associated guanylate kinase, WW and PDZ domain containing 3							0.126	-1.232	0.00179										Cytoplasm	kinase	260425	99470	245903
MAGT1	magnesium transporter 1				0.0643	1.248	0.00192													Plasma Membrane	enzyme	84061	67075	116967
MAL	mal, T-cell differentiation protein				0.214	1.308	0.0401													Plasma Membrane	transporter	4118	17153	25263
MAL2	mal, T-cell differentiation protein 2 (gene/pseudogene)	0.828	1.224	0.016	0.16	1.211	0.0219				0.182	-1.461	0.0297							Plasma Membrane	transporter	114569	105853	362911
MAN1A1	mannosidase, alpha, class 1A, member 1																0.0916	-1.433	0.00461	Cytoplasm	enzyme	4121	17155	294410
MAN1A2	mannosidase, alpha, class 1A, member 2													0.326	-1.314	0.025	0.186	-1.314	0.025	Cytoplasm	enzyme	10905	17156	295319
MAN2A1	mannosidase, alpha, class 2A, member 1										0.0205	-1.225	0.000329	0.331	-1.242	0.0272	0.0106	-1.552	6.18e-05	Cytoplasm	enzyme	4124	17158	25478
MAN2A2	mannosidase, alpha, class 2A, member 2				0.198	-1.21	0.0344										0.108	-1.23	0.00684	Cytoplasm	enzyme	4122	140481	308757
MANEA	mannosidase, endo-alpha	0.453	1.247	0.000312	0.0606	1.206	0.00166													Cytoplasm	enzyme	79694	242362	140808
MAP1B	microtubule-associated protein 1B							0.217	-1.229	0.00998	0.0461	-1.292	0.00185							Cytoplasm	other	4131	17755	29456
MAP3K1	mitogen-activated protein kinase kinase kinase 1, E3 ubiquitin protein ligase										0.0306	1.833	0.000774							Cytoplasm	kinase	4214	26401	116667
MAP4K3	mitogen-activated protein kinase kinase kinase kinase 3																0.0581	1.213	0.00175	Other	kinase	8491	225028	170920
MAPK11	mitogen-activated protein kinase 11										0.0729	-1.308	0.00486							Cytoplasm	kinase	5600	19094	689314
MAPK12	mitogen-activated protein kinase 12										0.163	1.218	0.0237							Cytoplasm	kinase	6300	29857	60352
MAPK8IP3	mitogen-activated protein kinase 8 interacting protein 3																0.0548	-1.303	0.00155	Cytoplasm	other	23162	30957	302983
MARCH11	membrane-associated ring finger (C3HC4) 11							0.25	-1.239	0.0152				0.242	-1.292	0.0047	0.0109	-1.479	6.53e-05	Other	other	441061	211147	499558
MARCKS	myristoylated alanine-rich protein kinase C substrate				0.0654	1.272	0.0021				0.0694	1.257	0.00433	0.234	-1.263	0.00396	0.0756	-1.273	0.00301	Plasma Membrane	other	4082	17118	25603
MARCKSL1	MARCKS-like 1	0.828	1.219	0.00782	0.0325	1.372	8.71e-05				0.0787	1.209	0.00578	0.31	1.208	0.0186	0.0653	1.289	0.0023	Cytoplasm	other	65108	17357	81520
MARK1	MAP/microtubule affinity-regulating kinase 1													0.295	-1.212	0.0149	0.0677	-1.28	0.00246	Cytoplasm	kinase	4139	226778	117016
MAS1	MAS1 oncogene				0.0598	-1.307	0.00158													Plasma Membrane	G-protein coupled receptor	4142	17171	25153
MAST3	microtubule associated serine/threonine kinase 3				0.0564	-1.225	0.00129													Other	kinase	23031	546071	688540
MAT2A	methionine adenosyltransferase II, alpha													0.259	-1.227	0.00713				Cytoplasm	enzyme	4144	232087	171347
MATK	megakaryocyte-associated tyrosine kinase													0.311	-1.207	0.0194				Cytoplasm	kinase	4145	17179	60450
MATR3	matrin 3				0.0886	-1.201	0.00528													Nucleus	other	9782	17184	29150
MAU2	MAU2 chromatid cohesion factor homolog (C. elegans)										0.0289	1.211	0.000686							Nucleus	other	23383	74549	290668
MAX	MYC associated factor X													0.312	-1.203	0.0196				Nucleus	transcription regulator	4149	17187	60661
MBNL1	muscleblind-like splicing regulator 1										0.0202	-1.376	0.000312							Nucleus	other	4154	56758	282635
MBNL2	muscleblind-like splicing regulator 2										0.11	-1.208	0.0112				0.173	-1.261	0.0206	Other	other	10150	105559	680445
MBOAT2	membrane bound O-acyltransferase domain containing 2	0.428	-1.336	0.000196				0.0376	-1.323	3.23e-05				0.0839	-1.377	0.000152				Cytoplasm	enzyme	129642	67216	313997
MCAT	malonyl CoA:ACP acyltransferase (mitochondrial)										0.0462	-1.219	0.00187							Cytoplasm	enzyme	27349	223722	315173
MCM4	minichromosome maintenance complex component 4										0.108	1.251	0.0108							Nucleus	enzyme	4173	17217	29728
MCM6	minichromosome maintenance complex component 6										0.00405	1.508	1.26e-05							Nucleus	enzyme	4175	17219	29685
MCM7	minichromosome maintenance complex component 7										0.00711	1.33	3.45e-05							Nucleus	enzyme	4176	17220	288532
MDFIC	MyoD family inhibitor domain containing				0.203	1.353	0.036													Nucleus	other	29969	16543	362325
MDGA1	MAM domain containing glycosylphosphatidylinositol anchor 1							0.104	1.228	0.000537										Plasma Membrane	other	266727	74762	309659
MDH1	malate dehydrogenase 1, NAD (soluble)													0.264	-1.213	0.00864				Cytoplasm	enzyme	4190	17449	24551
MDK	midkine (neurite growth-promoting factor 2)				0.216	1.4	0.0408													Extracellular Space	growth factor	4192	17242	81517
MDM4	Mdm4 p53 binding protein homolog (mouse)										0.0875	-1.21	0.00717							Nucleus	other	4194	17248	304798
ME3	malic enzyme 3, NADP(+)-dependent, mitochondrial																0.0632	-1.242	0.00211	Cytoplasm	enzyme	10873	109264	361602
MED1	mediator complex subunit 1																0.131	-1.265	0.0109	Nucleus	transcription regulator	5469	19014	497991
MED13	mediator complex subunit 13																0.126	-1.332	0.01	Nucleus	transcription regulator	9969	327987	303403
Med21	mediator complex subunit 21				0.131	1.225	0.0145										0.16	1.211	0.0172	Other	other			312849
MED29	mediator complex subunit 29										0.125	1.2	0.014							Nucleus	other	55588	67224	292751
MEDAG	mesenteric estrogen-dependent adipogenesis							0.334	-1.261	0.0347	0.195	-1.262	0.034				0.218	1.255	0.0361	Cytoplasm	other	84935	70717	360757
Mef2a	myocyte enhancer factor 2a																0.0915	-1.246	0.00457	Nucleus	transcription regulator			309957
MEF2C	myocyte enhancer factor 2C				0.0864	1.654	0.00487										0.176	1.478	0.0218	Nucleus	transcription regulator	4208	17260	499497
MEIS1	Meis homeobox 1										0.0394	2.133	0.00133	0.285	-1.24	0.0121	0.13	-1.246	0.0106	Nucleus	transcription regulator	4211	17268	686117
MEIS2	Meis homeobox 2																0.142	-1.24	0.0129	Nucleus	transcription regulator	4212	17536	311311
MEOX2	mesenchyme homeobox 2													0.366	-1.315	0.0402	0.0503	-1.576	0.00131	Nucleus	transcription regulator	4223	17286	29279
METRNL	meteorin, glial cell differentiation regulator-like										0.0336	1.241	0.000937							Other	other	284207	210029	316842
MFAP2	microfibrillar-associated protein 2													0.325	1.2	0.0245				Extracellular Space	other	4237	17150	313662
Mfi2	antigen p97 (melanoma associated) identified by monoclonal antibodies 133.2 and 96.5													0.111	1.226	0.000408	0.0439	1.207	0.000948	Other	other		30060	288038
MGAT2	mannosyl (alpha-1,6-)-glycoprotein beta-1,2-N-acetylglucosaminyltransferase													0.165	1.234	0.00117				Cytoplasm	enzyme	4247	217664	94273
MGP	matrix Gla protein																0.169	-1.291	0.0196	Extracellular Space	other	4256	17313	25333
MGST1	microsomal glutathione S-transferase 1				0.19	1.538	0.0315				0.0645	1.996	0.00387							Cytoplasm	enzyme	4257	56615	171341
MICAL1	microtubule associated monooxygenase, calponin and LIM domain containing 1				0.112	-1.244	0.00945													Cytoplasm	enzyme	64780	171580	294520
MICAL2	microtubule associated monooxygenase, calponin and LIM domain containing 2										0.0654	-1.279	0.00397							Cytoplasm	enzyme	9645	320878	365352
MICU1	mitochondrial calcium uptake 1										0.0893	-1.253	0.00747							Cytoplasm	other	10367	216001	365567
MID2	midline 2										0.0636	1.209	0.00378							Cytoplasm	other	11043	23947	363502
MINOS1-NBL1/NBL1	neuroblastoma 1, DAN family BMP antagonist													0.36	1.254	0.038				Nucleus	other	4681|100532736	17965	50594
mir-199	microRNA 199a-2													0.334	-1.247	0.0286				Cytoplasm	microRNA	406977|406978|406976	387194|387239|723821	100314245
mir-384	microRNA 384	0.828	-1.23	0.00429	0.0713	-1.244	0.00278													Cytoplasm	microRNA	494333	723861	100314105
MITF	microphthalmia-associated transcription factor										0.196	1.237	0.0345				0.208	-1.395	0.0325	Nucleus	transcription regulator	4286	17342	25094
MLF1	myeloid leukemia factor 1	0.828	1.711	0.0221	0.102	1.897	0.00737				0.0361	2.121	0.0011							Nucleus	other	4291	17349	310483
MLF2	myeloid leukemia factor 2	0.828	1.262	0.00987	0.0809	1.301	0.00407	0.102	1.353	0.000386	0.01	1.415	7.68e-05	0.291	1.247	0.0139	0.126	1.262	0.00998	Nucleus	other	8079	30853	312709
MLLT1	myeloid/lymphoid or mixed-lineage leukemia (trithorax homolog, Drosophila); translocated to, 1																0.125	1.204	0.00973	Nucleus	transcription regulator	4298	64144	301119
MLLT10	myeloid/lymphoid or mixed-lineage leukemia (trithorax homolog, Drosophila); translocated to, 10				0.0228	-1.25	3.85e-05	0.0365	-1.316	2.82e-05				0.213	-1.223	0.00256	0.000445	-1.525	2e-07	Nucleus	transcription regulator	8028	17354	361285
Mllt3	myeloid/lymphoid or mixed-lineage leukemia (trithorax homolog, Drosophila); translocated to, 3													0.225	-1.28	0.00335	0.0424	-1.333	0.000842	Nucleus	other			114510
MLLT6	myeloid/lymphoid or mixed-lineage leukemia (trithorax homolog, Drosophila); translocated to, 6							0.111	1.224	0.000935										Nucleus	transcription regulator	4302	246198	303504
MLPH	melanophilin													0.221	1.216	0.00292				Cytoplasm	other	79083	171531	316620
MMAA	methylmalonic aciduria (cobalamin deficiency) cblA type													0.173	-1.209	0.00134				Cytoplasm	other	166785	109136	291939
MME	membrane metallo-endopeptidase													0.378	-1.298	0.0487	0.0884	-1.483	0.00425	Plasma Membrane	peptidase	4311	17380	24590
MMP2	matrix metallopeptidase 2 (gelatinase A, 72kDa gelatinase, 72kDa type IV collagenase)				0.235	1.358	0.0482													Extracellular Space	peptidase	4313	17390	81686
MN1	meningioma (disrupted in balanced translocation) 1													0.283	-1.275	0.0118	0.059	-1.363	0.00185	Nucleus	other	4330	433938	498194
MOBP	myelin-associated oligodendrocyte basic protein				0.209	1.31	0.0383													Cytoplasm	other	4336	17433	25037
MOG	myelin oligodendrocyte glycoprotein				0.115	1.334	0.0103	0.37	1.399	0.0481										Extracellular Space	other	4340	17441	24558
MOGAT2	monoacylglycerol O-acyltransferase 2				0.0617	1.295	0.00175													Cytoplasm	enzyme	80168	233549	681211
MORN1	MORN repeat containing 1										0.00601	1.265	2.44e-05	0.234	1.32	0.00392	0.11	1.292	0.00713	Other	other	79906	76866	298676
MOXD1	monooxygenase, DBH-like 1				0.212	1.206	0.0393													Cytoplasm	enzyme	26002	59012	294119
MPP6	membrane protein, palmitoylated 6 (MAGUK p55 subfamily member 6)													0.0964	-1.378	0.000229	0.0109	-1.427	6.55e-05	Plasma Membrane	kinase	51678	56524	362359
MRGPRF	MAS-related GPR, member F							0.128	1.21	0.0019										Plasma Membrane	G-protein coupled receptor	116535	211577	266762
MROH7	maestro heat-like repeat family member 7							0.111	1.252	0.00114										Other	other	374977	381538	298301
MRPS18C	mitochondrial ribosomal protein S18C				0.136	1.209	0.0156													Cytoplasm	other	51023	68735	289469
MRVI1	murine retrovirus integration site 1 homolog										0.057	-1.364	0.00296							Cytoplasm	other	10335	17540	308899
Ms4a6b	membrane-spanning 4-domains, subfamily A, member 6B							0.287	1.208	0.0234										Other	other		69774	293749|293750
MSI2	musashi RNA-binding protein 2							0.111	-1.242	0.000951							0.0971	-1.369	0.00549	Cytoplasm	other	124540	76626	360596
MSMO1	methylsterol monooxygenase 1																0.0545	1.204	0.00153	Cytoplasm	enzyme	6307	66234	140910
MT1E	metallothionein 1E										0.00413	1.416	1.3e-05							Cytoplasm	other	4493	17748	24567
MT1H	metallothionein 1H										0.168	1.221	0.0253							Other	other	4496	17750	689415
Mthfd1l	methylenetetrahydrofolate dehydrogenase (NADP+ dependent) 1-like																0.154	1.299	0.0157	Other	other			361472
MTHFS	5,10-methenyltetrahydrofolate synthetase (5-formyltetrahydrofolate cyclo-ligase)				0.177	1.25	0.0272				0.0205	1.358	0.000332							Cytoplasm	enzyme	10588	107885|100039707	300886
MTMR1	myotubularin related protein 1																0.194	-1.324	0.0279	Cytoplasm	phosphatase	8776	53332	317296
MTMR11	myotubularin related protein 11										0.201	1.27	0.0364							Other	other	10903	194126	689613
MTPN	myotrophin										0.0334	-1.237	0.000926							Nucleus	transcription regulator	136319	14489	79215
MTSS1	metastasis suppressor 1										0.06	1.232	0.00331							Cytoplasm	other	9788	211401	362918
MUT	methylmalonyl CoA mutase										0.0525	-1.249	0.0024							Cytoplasm	enzyme	4594	17850	688517
MVD	mevalonate (diphospho) decarboxylase										0.0231	1.221	0.000424							Cytoplasm	enzyme	4597	192156	81726
MXRA8	matrix-remodelling associated 8				0.0494	1.278	0.000792													Other	other	54587	74761	313770
MYBPC3	myosin binding protein C, cardiac																0.125	1.2	0.00956	Cytoplasm	other	4607	17868	295929
MYCBP	c-myc binding protein				0.115	1.228	0.0105													Nucleus	transcription regulator	26292	56309	100361133
MYH14	myosin, heavy chain 14, non-muscle										0.0523	1.254	0.00236							Extracellular Space	other	79784	71960	308572
MYH7	myosin, heavy chain 7, cardiac muscle, beta										0.223	1.244	0.0446	0.264	-1.33	0.00872				Cytoplasm	enzyme	4625	140781	29557
MYL9	myosin, light chain 9, regulatory																0.153	-1.265	0.0154	Cytoplasm	other	10398	98932	296313
MYO16	myosin XVI										0.0349	2.024	0.00102							Cytoplasm	other	23026	244281	192253
MYO18A	myosin XVIIIA							0.111	-1.247	0.000845										Cytoplasm	other	399687	360013	360570
MYO1B	myosin IB																0.0433	-1.325	0.000885	Cytoplasm	other	4430	17912	117057
MYO1D	myosin ID				0.146	1.302	0.018													Plasma Membrane	other	4642	338367	25485
MYO5B	myosin VB																0.0793	-1.266	0.00339	Cytoplasm	enzyme	4645	17919	25132
MYPOP	Myb-related transcription factor, partner of profilin							0.112	1.21	0.00128										Nucleus	transcription regulator	339344	232934	499090
MYRF	myelin regulatory factor				0.212	1.237	0.0392													Nucleus	transcription regulator	745	225908	293736
MYT1	myelin transcription factor 1										0.016	1.37	0.0002							Nucleus	transcription regulator	4661	17932	362291
N4BP1	NEDD4 binding protein 1	0.762	-1.228	0.00153	0.0784	-1.203	0.0038	0.198	-1.217	0.00762	0.103	-1.208	0.00989				0.0444	-1.444	0.000985	Cytoplasm	other	9683	80750	291921
NAA15	N(alpha)-acetyltransferase 15, NatA auxiliary subunit																0.0994	-1.217	0.00572	Nucleus	transcription regulator	80155	74838	310399
NAP1L2	nucleosome assembly protein 1-like 2										0.141	-1.349	0.0183							Nucleus	other	4674	17954	317247
NARS2	asparaginyl-tRNA synthetase 2, mitochondrial (putative)				0.0587	-1.346	0.00147							0.333	-1.201	0.028				Cytoplasm	enzyme	79731	244141	293128
NCALD	neurocalcin delta													0.355	1.318	0.0364	0.177	1.356	0.022	Cytoplasm	other	83988	52589	553106
NCOA5	nuclear receptor coactivator 5																0.12	-1.224	0.00866	Nucleus	other	57727	228869	296372
NCOR2	nuclear receptor corepressor 2							0.141	1.211	0.0027										Nucleus	transcription regulator	9612	20602	360801
NDFIP2	Nedd4 family interacting protein 2										0.0609	-1.262	0.00348							Cytoplasm	other	54602	76273	361089
NDNL2	necdin-like 2				0.112	1.265	0.0096													Nucleus	other	56160	66647	309259
NDRG1	N-myc downstream regulated 1				0.068	1.264	0.0024													Nucleus	kinase	10397	17988	299923
NEFL	neurofilament, light polypeptide										0.055	-1.202	0.00271							Cytoplasm	other	4747	18039	83613
NEK4	NIMA-related kinase 4													0.233	-1.203	0.00371	0.0436	-1.242	0.000917	Nucleus	kinase	6787	23955	306252
NENF	neudesin neurotrophic factor							0.188	1.209	0.00649										Extracellular Space	growth factor	29937	66208	289380
NETO1	neuropilin (NRP) and tolloid (TLL)-like 1				0.197	-1.217	0.0341	0.263	-1.237	0.0175	0.00281	-1.592	6.6e-06							Extracellular Space	other	81832	246317	307206
NETO2	neuropilin (NRP) and tolloid (TLL)-like 2													0.258	-1.284	0.00688	0.00435	-1.57	1.41e-05	Other	other	81831	74513	307757
NEU1	sialidase 1 (lysosomal sialidase)													0.135	1.272	0.00069				Cytoplasm	enzyme	4758	18010	24591
NEU2	sialidase 2 (cytosolic sialidase)				0.107	1.326	0.00842										0.13	-1.259	0.0108	Cytoplasm	enzyme	4759	23956	29204
NEUROD1	neuronal differentiation 1																0.236	1.427	0.0438	Nucleus	transcription regulator	4760	18012	29458
NEUROD2	neuronal differentiation 2													0.347	1.245	0.0331	0.153	1.288	0.0154	Nucleus	transcription regulator	4761	18013	54276
NEUROD6	neuronal differentiation 6										0.0586	-1.33	0.00317							Nucleus	other	63974	11922	500137
NEXN	nexilin (F actin binding protein)																0.105	-1.434	0.00653	Plasma Membrane	other	91624	68810	246172
NFATC1	nuclear factor of activated T-cells, cytoplasmic, calcineurin-dependent 1										0.0367	1.314	0.00115							Nucleus	transcription regulator	4772	18018	100361818
NFIL3	nuclear factor, interleukin 3 regulated	0.288	-1.266	1.95e-05	0.0255	-1.246	4.9e-05													Nucleus	transcription regulator	4783	18030	114519
NFIX	nuclear factor I/X (CCAAT-binding transcription factor)																0.205	1.232	0.0312	Nucleus	transcription regulator	4784	18032	81524
NFKBIZ	nuclear factor of kappa light polypeptide gene enhancer in B-cells inhibitor, zeta							0.047	1.303	7.41e-05							0.161	1.21	0.0174	Nucleus	transcription regulator	64332	80859	304005
NGB	neuroglobin							0.118	1.253	0.00146										Cytoplasm	transporter	58157	64242	85382
NIN	ninein (GSK3B interacting protein)				0.201	-1.222	0.0352							0.277	-1.223	0.0103				Cytoplasm	other	51199	18080	299117
NINJ2	ninjurin 2	0.828	1.329	0.0215	0.113	1.383	0.00971	0.24	1.49	0.0132				0.311	1.405	0.0192	0.222	1.348	0.0375	Plasma Membrane	other	4815	29862	59115
NIPBL	Nipped-B homolog (Drosophila)																0.0477	-1.22	0.00116	Nucleus	transcription regulator	25836	71175	294787
NKAIN3	Na+/K+ transporting ATPase interacting 3				0.141	-1.246	0.0167				0.0438	1.204	0.00164							Other	other	286183	269513	689576
NKD1	naked cuticle homolog 1 (Drosophila)																0.184	1.244	0.0243	Other	other	85407	93960	364952
NKX2-2	NK2 homeobox 2	0.828	1.223	0.0255	0.0625	1.342	0.00184				0.055	1.318	0.00271							Nucleus	transcription regulator	4821	18088	366214
NKX6-2	NK6 homeobox 2				0.0918	1.288	0.0056	0.332	1.275	0.0341							0.233	1.22	0.0422	Nucleus	transcription regulator	84504	14912	309095
NLK	nemo-like kinase							0.208	-1.354	0.00891	0.000972	-1.41	1.2e-06	0.349	-1.209	0.034				Nucleus	kinase	51701	18099	497961
NMB	neuromedin B										0.0438	1.845	0.00165							Extracellular Space	other	4828	68039	499194
Nmbr	neuromedin B receptor	0.828	1.212	0.0258																Plasma Membrane	G-protein coupled receptor			25264
NMT2	N-myristoyltransferase 2				0.0786	-1.207	0.00384													Cytoplasm	enzyme	9397	18108	291318
NMU	neuromedin U													0.173	1.611	0.00132	0.081	1.53	0.00357	Extracellular Space	other	10874	56183	63887
NNAT	neuronatin										0.0722	1.506	0.00468							Plasma Membrane	transporter	4826	18111	94270
NOL3	nucleolar protein 3 (apoptosis repressor with CARD domain)																0.171	1.225	0.02	Nucleus	other	8996	78688	85383
NOS1AP	nitric oxide synthase 1 (neuronal) adaptor protein				0.0368	-1.275	0.000195													Cytoplasm	other	9722	70729	192363
NOTCH3	notch 3							0.072	1.326	0.00021				0.242	1.361	0.00481				Plasma Membrane	transcription regulator	4854	18131	56761
NOV	nephroblastoma overexpressed													0.324	2.362	0.0238	0.179	2.38	0.0227	Extracellular Space	growth factor	4856	18133	81526
NPAS2	neuronal PAS domain protein 2				0.12	1.342	0.0117				0.0464	-1.202	0.00191							Nucleus	transcription regulator	4862	18143	316351
NPEPL1	aminopeptidase-like 1				0.0325	1.217	8.46e-05													Other	peptidase	79716	228961	311671
NPL	N-acetylneuraminate pyruvate lyase (dihydrodipicolinate synthase)																0.195	1.234	0.028	Other	enzyme	80896	74091	304860
NPM1	nucleophosmin (nucleolar phosphoprotein B23, numatrin)				0.138	1.217	0.0159													Nucleus	transcription regulator	4869	18148	25498
NPPA	natriuretic peptide A										0.217	1.217	0.0423	0.291	1.258	0.0135	0.199	1.221	0.0293	Extracellular Space	other	4878	230899	24602
NPR1	natriuretic peptide receptor A/guanylate cyclase A (atrionatriuretic peptide receptor A)				0.146	1.203	0.0182	0.258	1.289	0.0168	0.0834	1.341	0.00657				0.19	1.242	0.0265	Plasma Membrane	enzyme	4881	18160	24603
NPTX1	neuronal pentraxin I				0.0509	-1.23	0.000947							0.328	2.166	0.0262				Extracellular Space	other	4884	18164	266777
NPTXR	neuronal pentraxin receptor				0.0386	-1.304	0.000307													Plasma Membrane	transmembrane receptor	23467	73340	81005
Npy2r	neuropeptide Y receptor Y2				0.234	-1.38	0.0478													Plasma Membrane	G-protein coupled receptor			66024
NR1D1	nuclear receptor subfamily 1, group D, member 1				0.02	1.3	2.84e-05				0.00309	1.306	8e-06				0.0398	1.229	0.000694	Nucleus	ligand-dependent nuclear receptor	9572	217166	252917
Nr1d2	nuclear receptor subfamily 1, group D, member 2				0.0368	1.278	0.000185													Nucleus	transcription regulator			259241
NR2F1	nuclear receptor subfamily 2, group F, member 1																0.172	1.327	0.0204	Nucleus	ligand-dependent nuclear receptor	7025	13865	81808
NR2F6	nuclear receptor subfamily 2, group F, member 6							0.178	1.219	0.00558										Nucleus	ligand-dependent nuclear receptor	2063	13864	245980
NR3C1	nuclear receptor subfamily 3, group C, member 1 (glucocorticoid receptor)										0.0081	-1.266	5.76e-05							Nucleus	ligand-dependent nuclear receptor	2908	14815	24413
NR4A1	nuclear receptor subfamily 4, group A, member 1	0.762	-1.304	0.00146	0.0444	-1.342	0.000536	0.000881	-2.205	1e-07	0.000378	-2.152	1e-07	0.151	-1.605	0.000926	0.0123	-1.805	7.93e-05	Nucleus	ligand-dependent nuclear receptor	3164	15370	79240
NR4A3	nuclear receptor subfamily 4, group A, member 3				0.00265	-1.464	4e-07	0.111	-1.448	0.000825	0.000513	-1.933	3e-07				0.00531	-1.984	1.97e-05	Nucleus	ligand-dependent nuclear receptor	8013	18124	58853
NRARP	NOTCH-regulated ankyrin repeat protein										0.0726	1.22	0.00477				0.082	1.227	0.00368	Nucleus	transcription regulator	441478	67122	499745
NRCAM	neuronal cell adhesion molecule										0.0557	-1.211	0.0028							Plasma Membrane	other	4897	319504	497815
NREP	neuronal regeneration related protein				0.0599	1.286	0.0016													Cytoplasm	other	9315	27528	338475
Nrg1	neuregulin 1																0.0536	-1.296	0.00146	Extracellular Space	growth factor		211323	112400
NRIP3	nuclear receptor interacting protein 3				0.129	-1.261	0.0137							0.37	1.28	0.0435				Other	other	56675	78593	361625
Nrn1	neuritin 1										0.0319	-1.21	0.00086							Other	other			83834
NRP1	neuropilin 1				0.037	-1.304	0.000219	0.111	-1.213	0.00124	0.0416	-1.208	0.00148							Plasma Membrane	transmembrane receptor	8829	18186	246331
NRROS	negative regulator of reactive oxygen species				0.0198	-1.285	1.72e-05													Other	other	375387	224109	303875
NRSN1	neurensin 1				0.122	1.204	0.012													Plasma Membrane	other	140767	22360	291129
NRSN2	neurensin 2										0.00864	1.278	6.32e-05							Plasma Membrane	other	80023	228777	689978
NRTN	neurturin																0.059	1.227	0.00185	Extracellular Space	growth factor	4902	18188	84423
NSF	N-ethylmaleimide-sensitive factor																0.0504	-1.258	0.00132	Cytoplasm	transporter	4905	18195	60355
NTN1	netrin 1																0.21	-1.206	0.0331	Extracellular Space	other	9423	18208	114523
NTRK2	neurotrophic tyrosine kinase, receptor, type 2				0.154	-1.479	0.0202	0.347	-1.604	0.0388				0.225	-1.878	0.00318	0.174	-1.612	0.0209	Plasma Membrane	kinase	4915	18212	25054
NTS	neurotensin										0.039	1.816	0.0013	0.23	1.707	0.00353	0.0439	1.861	0.000941	Extracellular Space	other	4922	67405	299757
NUAK2	NUAK family, SNF1-like kinase, 2																0.13	1.212	0.0107	Other	kinase	81788	74137	289419
NUDCD1	NudC domain containing 1							0.349	-1.264	0.0397										Other	other	84955	67429	362906
NUDT4	nudix (nucleoside diphosphate linked moiety X)-type motif 4													0.333	1.343	0.0278				Cytoplasm	phosphatase	11163	71207	94267
NUDT5	nudix (nucleoside diphosphate linked moiety X)-type motif 5										0.115	1.215	0.0122							Cytoplasm	phosphatase	11164	53893	361274
NUDT6	nudix (nucleoside diphosphate linked moiety X)-type motif 6				0.0368	1.221	0.000191													Extracellular Space	growth factor	11162	229228	207120
NUP133	nucleoporin 133kDa										0.0368	1.245	0.00116							Nucleus	transporter	55746	234865	292085
NUPL1	nucleoporin like 1										0.208	1.205	0.0391				0.11	-1.347	0.00723	Nucleus	transporter	9818	71844	245922
NUS1	nuclear undecaprenyl pyrophosphate synthase 1 homolog (S. cerevisiae)										0.0219	-1.222	0.00038							Cytoplasm	other	116150	52014	294400
NUSAP1	nucleolar and spindle associated protein 1																0.186	1.226	0.0248	Nucleus	other	51203	108907	311336
NXF1	nuclear RNA export factor 1				0.02	-1.222	2.9e-05													Nucleus	transporter	10482	53319	59087
NXPH3	neurexophilin 3				0.176	1.826	0.027										0.143	1.383	0.0131	Extracellular Space	other	11248	104079	59315
OCLN	occludin										0.076	-1.266	0.00532							Plasma Membrane	enzyme	100506658	18260	83497
ODF3B	outer dense fiber of sperm tails 3B				0.116	1.232	0.0108													Other	enzyme	440836	70113	500917
OGFOD3	2-oxoglutarate and iron-dependent oxygenase domain containing 3				0.0598	1.233	0.00155				0.0404	1.259	0.00139							Other	enzyme	79701	66179	303749
OGN	osteoglycin				0.238	1.863	0.0494													Extracellular Space	growth factor	4969	18295	291015
OGT	O-linked N-acetylglucosamine (GlcNAc) transferase																0.101	-1.341	0.00589	Cytoplasm	enzyme	8473	108155	26295
OLFM3	olfactomedin 3				0.138	1.29	0.016													Cytoplasm	other	118427	229759	252920
OMP	olfactory marker protein										0.104	1.593	0.0101							Cytoplasm	other	4975	18378	24612
OPALIN	oligodendrocytic myelin paranodal and inner loop protein				0.114	1.443	0.0101													Cytoplasm	other	93377	226115	361757
OPCML	opioid binding protein/cell adhesion molecule-like													0.291	1.222	0.014	0.151	1.219	0.0149	Plasma Membrane	transmembrane receptor	4978	330908	116597
OPN3	opsin 3				0.222	1.21	0.0431													Plasma Membrane	G-protein coupled receptor	23596	13603	498289
OPRK1	opioid receptor, kappa 1																0.135	-1.311	0.0116	Plasma Membrane	G-protein coupled receptor	4986	18387	29335
OPRL1	opiate receptor-like 1																0.116	1.458	0.00796	Plasma Membrane	G-protein coupled receptor	4987	18389	29256
OR51E2	olfactory receptor, family 51, subfamily E, member 2				0.158	1.508	0.0212				0.0449	-1.323	0.00172							Plasma Membrane	G-protein coupled receptor	81285	170639	170816
ORC3	origin recognition complex, subunit 3													0.242	-1.251	0.00496				Nucleus	other	23595	50793	313138
OSBPL9	oxysterol binding protein-like 9																0.0682	-1.237	0.00249	Cytoplasm	other	114883	100273	298369
OSGIN1	oxidative stress induced growth inhibitor 1							0.141	1.245	0.00254										Other	growth factor	29948	71839	171493
OTUD1	OTU domain containing 1							0.147	-1.219	0.00316	0.0598	-1.218	0.0033							Other	other	220213	71198	498803
OTUD7A	OTU domain containing 7A																0.0308	1.248	0.000376	Cytoplasm	other	161725	170711	309252
OVOL1	ovo-like 1(Drosophila)													0.259	1.218	0.00756				Nucleus	transcription regulator	5017	18426	309164
P2RX4	purinergic receptor P2X, ligand-gated ion channel, 4				0.0898	1.43	0.00541				0.066	1.446	0.00403				0.0965	1.447	0.00532	Plasma Membrane	ion channel	5025	18438	29659
P2RX6	purinergic receptor P2X, ligand-gated ion channel, 6	0.828	1.294	0.00896																Plasma Membrane	ion channel	9127	18440	25041
P2RY1	purinergic receptor P2Y, G-protein coupled, 1													0.242	-1.493	0.00466	0.00801	-1.889	3.97e-05	Plasma Membrane	G-protein coupled receptor	5028	18441	25265
P4HA3	prolyl 4-hydroxylase, alpha polypeptide III				0.0766	1.38	0.00343							0.343	1.478	0.0311				Other	enzyme	283208	320452	361612
PABPC4	poly(A) binding protein, cytoplasmic 4 (inducible form)													0.0839	-1.209	0.000133				Cytoplasm	translation regulator	8761	230721	298510
PACSIN2	protein kinase C and casein kinase substrate in neurons 2																0.117	-1.258	0.00803	Cytoplasm	transporter	11252	23970	124461
PADI2	peptidyl arginine deiminase, type II							0.111	1.213	0.00125				0.127	1.33	0.000623	0.0724	1.275	0.00275	Cytoplasm	enzyme	11240	18600	29511
PAFAH1B3	platelet-activating factor acetylhydrolase 1b, catalytic subunit 3 (29kDa)				0.049	1.29	0.00075				0.0189	1.499	0.000275							Cytoplasm	enzyme	5050	18476	114113
PAK1	p21 protein (Cdc42/Rac)-activated kinase 1				0.0974	1.282	0.00645				0.0967	-1.238	0.00885				0.14	1.217	0.0126	Cytoplasm	kinase	5058	18479	29431
PALM2-AKAP2	PALM2-AKAP2 readthrough				0.0729	1.27	0.00288													Other	other	445815	11641	298024
PALMD	palmdelphin				0.0714	-1.33	0.00279	0.141	-1.212	0.00256										Cytoplasm	other	54873	114301	310811
PAMR1	peptidase domain containing associated with muscle regeneration 1				0.115	1.257	0.0104													Extracellular Space	peptidase	25891	210622	311252
PAN2	PAN2 poly(A) specific ribonuclease subunit homolog (S. cerevisiae)													0.254	-1.223	0.00595				Cytoplasm	peptidase	9924	103135	408200
PANK2	pantothenate kinase 2																0.0725	-1.248	0.00279	Cytoplasm	kinase	80025	74450	296167
PANK3	pantothenate kinase 3																0.138	-1.327	0.0121	Cytoplasm	kinase	79646	211347	360511
PAOX	polyamine oxidase (exo-N4-amino)																0.0808	1.223	0.00355	Cytoplasm	enzyme	196743	212503	293589
PAPSS2	3'-phosphoadenosine 5'-phosphosulfate synthase 2										0.0765	1.292	0.00541							Cytoplasm	enzyme	9060	23972	294103
PAQR6	progestin and adipoQ receptor family member VI				0.095	1.245	0.00612													Other	other	79957	68957	681021
PARD3	par-3 partitioning defective 3 homolog (C. elegans)										0.126	1.216	0.0144							Plasma Membrane	other	56288	93742	81918
PARK2	parkinson protein 2, E3 ubiquitin protein ligase (parkin)	0.762	-1.221	0.00154																Cytoplasm	enzyme	5071	50873	56816
PARP9	poly (ADP-ribose) polymerase family, member 9										0.088	1.241	0.00724							Nucleus	other	83666	80285	303905
PAX6	paired box 6										0.0126	1.718	0.000117							Nucleus	transcription regulator	5080	18508	25509
PBLD	phenazine biosynthesis-like protein domain containing							0.224	1.316	0.011										Other	enzyme	64081	68371|67307	171564|100360692
PBRM1	polybromo 1																0.0676	-1.234	0.00245	Nucleus	other	55193	66923	306254
PBX3	pre-B-cell leukemia homeobox 3				0.132	1.233	0.0147				0.0293	3.039	0.000708				0.131	-1.234	0.0109	Nucleus	transcription regulator	5090	18516	311876
PCBP3	poly(rC) binding protein 3										0.0609	1.682	0.00347							Nucleus	other	54039	59093	294336
PCDH10	protocadherin 10										0.176	-1.203	0.0277							Plasma Membrane	other	57575	18526	361943
PCDH17	protocadherin 17																0.237	-1.254	0.0443	Other	other	27253	219228	306055
PCDH20	protocadherin 20				0.116	-1.246	0.0107	0.231	-1.215	0.0116				0.221	-1.296	0.00291	0.00278	-1.575	4.2e-06	Other	other	64881	219257	306081
PCDH8	protocadherin 8													0.277	-1.2	0.0105	0.0238	-1.233	0.000232	Plasma Membrane	other	5100	18530	64865
PCDH9	protocadherin 9										0.155	-1.213	0.0215	0.307	1.248	0.0179	0.215	1.216	0.0351	Plasma Membrane	other	5101	211712	306091
PCIF1	PDX1 C-terminal inhibiting factor 1										0.00293	1.287	7.2e-06							Nucleus	other	63935	228866	362269
PCLO	piccolo presynaptic cytomatrix protein				0.0653	-1.292	0.00203													Cytoplasm	transporter	27445	26875	56768
PCNXL4	pecanex-like 4 (Drosophila)																0.0453	-1.23	0.00104	Other	other	64430	67708	690217
PCP4	Purkinje cell protein 4										0.103	1.239	0.00985							Cytoplasm	other	5121	18546	25510
PCP4L1	Purkinje cell protein 4 like 1				0.0745	1.313	0.00309				0.0547	2.361	0.00267							Other	other	654790	66425	685448
PCSK1	proprotein convertase subtilisin/kexin type 1										0.179	-1.288	0.0287	0.258	1.371	0.00684	0.2	1.281	0.0295	Extracellular Space	peptidase	5122	18548	25204
PCSK5	proprotein convertase subtilisin/kexin type 5													0.299	1.205	0.0163	0.0395	1.322	0.000662	Extracellular Space	peptidase	5125	18552	116548
PCSK6	proprotein convertase subtilisin/kexin type 6																0.208	1.295	0.0321	Extracellular Space	peptidase	5046	18553	25507
PCYOX1	prenylcysteine oxidase 1										0.0775	-1.369	0.00557							Cytoplasm	enzyme	51449	66881	246302
PDCD4	programmed cell death 4 (neoplastic transformation inhibitor)										0.0603	-1.372	0.00336	0.315	1.308	0.0207				Nucleus	other	27250	18569	64031
PDE10A	phosphodiesterase 10A							0.299	-1.225	0.0265							0.221	-1.313	0.0369	Cytoplasm	enzyme	10846	23984	63885
PDE1B	phosphodiesterase 1B, calmodulin-dependent																0.138	-1.308	0.0121	Cytoplasm	enzyme	5153	18574	29691
PDE4D	phosphodiesterase 4D, cAMP-specific							0.241	-1.256	0.0134	0.136	-1.246	0.0167				0.0433	-1.3	0.00088	Cytoplasm	enzyme	5144	238871	24627
PDE7B	phosphodiesterase 7B	0.828	-1.216	0.0379	0.14	-1.256	0.0167	0.3	-1.263	0.0268	0.0606	-1.377	0.00342	0.177	-1.702	0.00147	0.0553	-1.694	0.0016	Cytoplasm	enzyme	27115	29863	140929
PDE8B	phosphodiesterase 8B				0.197	-1.208	0.0338	0.188	-1.301	0.00657	0.073	-1.315	0.00488	0.256	-1.441	0.00653	0.158	-1.372	0.0168	Cytoplasm	enzyme	8622	218461	309962
PDLIM1	PDZ and LIM domain 1													0.239	1.239	0.0044				Cytoplasm	transcription regulator	9124	54132	54133
PDP1	pyruvate dehyrogenase phosphatase catalytic subunit 1										0.132	-1.32	0.0157				0.142	-1.376	0.013	Cytoplasm	phosphatase	54704	381511	54705
PDPN	podoplanin										0.062	1.22	0.00362							Plasma Membrane	transporter	10630	14726	54320
PDS5B	PDS5, regulator of cohesion maintenance, homolog B (S. cerevisiae)																0.0316	-1.264	0.000404	Nucleus	other	23047	100710	304218
PDYN	prodynorphin																0.0758	-1.491	0.00309	Extracellular Space	transporter	5173	18610	29190
PDZRN3	PDZ domain containing ring finger 3																0.168	1.221	0.0193	Extracellular Space	enzyme	23024	55983	312607
PEAR1	platelet endothelial aggregation receptor 1										0.0116	-1.285	9.72e-05							Plasma Membrane	other	375033	73182	295293
PEG3	paternally expressed 3																0.239	-1.349	0.0451	Nucleus	kinase	5178	18616	100363005
PELI1	pellino E3 ubiquitin protein ligase 1																0.0427	-1.242	0.000856	Cytoplasm	enzyme	57162	67245	305549
PELI2	pellino E3 ubiquitin protein ligase family member 2										0.138	1.317	0.0172							Cytoplasm	other	57161	93834	305835
PENK	proenkephalin										0.218	1.362	0.0425							Extracellular Space	other	5179	18619	29237
PER1	period circadian clock 1													0.2	-1.209	0.00222				Nucleus	other	5187	18626	287422
PER2	period circadian clock 2				0.0764	-1.203	0.0034	0.0362	-1.396	2.59e-05	0.00172	-1.472	3e-06	0.0278	-1.391	6.6e-06	0.000932	-1.468	6e-07	Nucleus	other	8864	18627	63840
PEX5	peroxisomal biogenesis factor 5							0.0365	1.291	2.97e-05										Cytoplasm	transmembrane receptor	5830	19305	312703
PEX5L	peroxisomal biogenesis factor 5-like				0.121	-1.27	0.0119				0.0346	-1.661	0.000997							Cytoplasm	ion channel	51555	58869	286937
PGGT1B	protein geranylgeranyltransferase type I, beta subunit																0.0473	-1.32	0.00114	Cytoplasm	enzyme	5229	225467	81746
PGM2L1	phosphoglucomutase 2-like 1										0.0704	-1.257	0.00443							Cytoplasm	enzyme	283209	70974	685076
PGR	progesterone receptor										0.0383	-1.331	0.00125							Nucleus	ligand-dependent nuclear receptor	5241	18667	25154
PHACTR3	phosphatase and actin regulator 3													0.324	-1.217	0.024	0.172	-1.225	0.0201	Nucleus	other	116154	74189	362284
PHC2	polyhomeotic homolog 2 (Drosophila)										0.0131	1.206	0.000134							Nucleus	other	1912	54383	313038
PHF14	PHD finger protein 14																0.0477	-1.229	0.00116	Other	other	9678	75725	500030
PHF17	PHD finger protein 17										0.068	1.223	0.00418							Nucleus	other	79960	269424	310352
PHF20L1	PHD finger protein 20-like 1							0.325	-1.211	0.0321	0.073	-1.296	0.00489							Other	other	51105	239510	314964
PHIP	pleckstrin homology domain interacting protein							0.102	-1.206	0.000482							0.0395	-1.229	0.000674	Nucleus	other	55023	83946	315843
PHKA2	phosphorylase kinase, alpha 2 (liver)	0.828	-1.202	0.0183	0.0435	-1.34	0.000435													Cytoplasm	kinase	5256	110094	678739
PHLDA2	pleckstrin homology-like domain, family A, member 2				0.0509	-1.346	0.000922													Cytoplasm	other	7262	22113	293637
PHLDA3	pleckstrin homology-like domain, family A, member 3				0.105	1.213	0.00803													Plasma Membrane	other	23612	27280	363989
PHLDB3	pleckstrin homology-like domain, family B, member 3													0.111	1.238	0.000496				Other	other	653583	232970	308431
PHOSPHO1	phosphatase, orphan 1													0.263	1.289	0.00833	0.0663	1.349	0.00236	Extracellular Space	enzyme	162466	237928	287644
PIK3C2B	phosphatidylinositol-4-phosphate 3-kinase, catalytic subunit type 2 beta										0.195	-1.367	0.0341							Cytoplasm	kinase	5287	240752	289021
PIK3C3	phosphatidylinositol 3-kinase, catalytic subunit type 3							0.188	-1.239	0.00636										Cytoplasm	kinase	5289	225326	65052
PIK3CA	phosphatidylinositol-4,5-bisphosphate 3-kinase, catalytic subunit alpha							0.209	-1.206	0.009	0.000706	-1.53	7e-07							Cytoplasm	kinase	5290	18706	170911
PIK3CD	phosphatidylinositol-4,5-bisphosphate 3-kinase, catalytic subunit delta																0.142	-1.232	0.0129	Cytoplasm	kinase	5293	18707	366508
PIK3IP1	phosphoinositide-3-kinase interacting protein 1										0.0006	1.365	4e-07							Other	other	113791	216505	305472
PIR	pirin (iron-binding nuclear protein)				0.116	1.263	0.0108													Nucleus	transcription regulator	8544	69656	363465
PITHD1	PITH (C-terminal proteasome-interacting domain of thioredoxin-like) domain containing 1																0.0553	1.302	0.00158	Other	other	57095	66193	298557
PKIB	protein kinase (cAMP-dependent, catalytic) inhibitor beta										0.19	1.397	0.0325							Other	other	5570	18768	24678
PKP2	plakophilin 2				0.0764	-1.222	0.00337													Plasma Membrane	other	5318	67451	287925
PLA2G10	phospholipase A2, group X							0.102	1.307	0.000437										Cytoplasm	enzyme	8399	26565	29359
PLAC8	placenta-specific 8				0.0764	1.343	0.00338													Nucleus	other	51316	231507	360914
PLAG1	pleiomorphic adenoma gene 1							0.361	-1.218	0.0449							0.186	-1.244	0.0249	Nucleus	transcription regulator	5324	56711	297804
Plagl1	pleiomorphic adenoma gene-like 1										0.0762	1.287	0.00538							Nucleus	other			25157
PLD1	phospholipase D1, phosphatidylcholine-specific										0.0518	1.248	0.00231							Cytoplasm	enzyme	5337	18805	25096
PLD3	phospholipase D family, member 3							0.35	-1.204	0.0398				0.267	-1.228	0.00932				Cytoplasm	enzyme	23646	18807	361527
PLEKHA8	pleckstrin homology domain containing, family A (phosphoinositide binding specific) member 8				0.122	-1.316	0.012							0.104	-1.24	0.000322	0.0195	-1.521	0.000172	Extracellular Space	transporter	84725	231999	500132
PLEKHG5	pleckstrin homology domain containing, family G (with RhoGef domain) member 5				0.0373	-1.242	0.000256													Cytoplasm	other	57449	269608	310999
PLEKHH1	pleckstrin homology domain containing, family H (with MyTH4 domain) member 1				0.153	1.975	0.02										0.16	2.135	0.0172	Cytoplasm	other	57475	211945	314262
PLEKHH2	pleckstrin homology domain containing, family H (with MyTH4 domain) member 2				0.172	-1.274	0.0256													Cytoplasm	other	130271	213556	313866
PLEKHO1	pleckstrin homology domain containing, family O member 1																0.224	1.238	0.0382	Plasma Membrane	other	51177	67220	310674
PLIN2	perilipin 2										0.168	1.269	0.0253							Plasma Membrane	other	123	11520	298199
Plk5	polo-like kinase 5							0.368	-1.225	0.0472				0.231	-1.289	0.00361	0.0439	-1.344	0.000954	Nucleus	other		216166	314627
PLLP	plasmolipin	0.828	1.223	0.0224	0.106	1.268	0.00819	0.369	1.253	0.0477										Plasma Membrane	transporter	51090	67801	64364
PLOD2	procollagen-lysine, 2-oxoglutarate 5-dioxygenase 2										0.0117	1.384	0.0001							Cytoplasm	enzyme	5352	26432	300901
PLXNA2	plexin A2																0.00948	-1.319	5.12e-05	Plasma Membrane	transmembrane receptor	5362	18845	289392
PLXNC1	plexin C1																0.19	-1.207	0.0264	Plasma Membrane	transmembrane receptor	10154	54712	362873
PMEL	premelanosome protein							0.159	1.28	0.00409	0.0269	1.359	0.00058				0.033	1.265	0.000455	Plasma Membrane	enzyme	6490	20431	362818
PMF1	polyamine-modulated factor 1																0.108	1.261	0.00682	Nucleus	transcription regulator	11243	67037	681050
PMP22	peripheral myelin protein 22										0.172	1.209	0.0265	0.374	1.207	0.0467	0.19	1.237	0.0264	Plasma Membrane	other	5376	18858	24660
PNISR	PNN-interacting serine/arginine-rich protein							0.127	-1.261	0.00184	0.0208	-1.316	0.000348				0.0103	-1.469	5.85e-05	Nucleus	other	25957	66625	297942
PNN	pinin, desmosome associated protein							0.139	-1.271	0.00246	0.0182	-1.354	0.000245	0.283	-1.221	0.0119	0.00366	-1.504	7.5e-06	Plasma Membrane	other	5411	18949	368070
PNPLA8	patatin-like phospholipase domain containing 8										0.0117	-1.279	9.86e-05							Cytoplasm	enzyme	50640	67452	314075
Pnpo	pyridoxine 5'-phosphate oxidase										0.0544	1.215	0.00261							Other	enzyme			64533
PODXL2	podocalyxin-like 2										0.0737	1.218	0.00498							Plasma Membrane	other	50512	319655	297433
POFUT2	protein O-fucosyltransferase 2				0.101	1.202	0.00716				0.107	1.235	0.0107							Cytoplasm	enzyme	23275	80294	309686
POLA1	polymerase (DNA directed), alpha 1, catalytic subunit													0.173	-1.255	0.00135	0.0123	-1.343	8e-05	Nucleus	enzyme	5422	18968	85241
POLR2D	polymerase (RNA) II (DNA directed) polypeptide D										0.0345	1.242	0.000993							Nucleus	enzyme	5433	69241	364834
POLR2I	polymerase (RNA) II (DNA directed) polypeptide I, 14.5kDa										0.0137	1.205	0.000147							Nucleus	transcription regulator	5438	69920	292778
POLR3H	polymerase (RNA) III (DNA directed) polypeptide H (22.9kD)										0.0409	1.216	0.00144							Nucleus	enzyme	171568	78929	300088
POU3F1	POU class 3 homeobox 1										0.0604	-1.327	0.00339				0.0433	-1.466	0.000896	Nucleus	transcription regulator	5453	18991	192110
POU3F2	POU class 3 homeobox 2										0.0782	1.206	0.00569				0.147	1.208	0.0141	Nucleus	transcription regulator	5454	18992	29588
POU3F3	POU class 3 homeobox 3										0.0176	-1.217	0.000227							Nucleus	transcription regulator	5455	18993	192109
PPAP2C	phosphatidic acid phosphatase type 2C				0.113	1.271	0.00967	0.188	1.294	0.00646	0.21	1.208	0.0398							Plasma Membrane	phosphatase	8612	50784	246115
PPARGC1A	peroxisome proliferator-activated receptor gamma, coactivator 1 alpha													0.291	-1.204	0.0137	0.0498	-1.287	0.00127	Nucleus	transcription regulator	10891	19017	83516
PPFIA2	protein tyrosine phosphatase, receptor type, f polypeptide (PTPRF), interacting protein (liprin), alpha 2							0.108	-1.369	0.000688				0.242	-1.271	0.00511	0.102	-1.264	0.00615	Plasma Membrane	phosphatase	8499	327814	362876
Ppfia4	protein tyrosine phosphatase, receptor type, f polypeptide (PTPRF), interacting protein (liprin), alpha 4										0.0888	1.311	0.00739							Other	other		68507	140592
PPM1B	protein phosphatase, Mg2+/Mn2+ dependent, 1B																0.0669	-1.206	0.0024	Cytoplasm	phosphatase	5495	19043	24667
PPM1J	protein phosphatase, Mg2+/Mn2+ dependent, 1J										0.0884	1.454	0.00729				0.102	1.276	0.00609	Other	phosphatase	333926	71887	295341
PPM1K	protein phosphatase, Mg2+/Mn2+ dependent, 1K										0.0782	-1.209	0.00569							Cytoplasm	phosphatase	152926	243382	312381
PPP1CB	protein phosphatase 1, catalytic subunit, beta isozyme										0.0562	-1.273	0.00289							Cytoplasm	phosphatase	5500	19046	25594
PPP1R12A	protein phosphatase 1, regulatory subunit 12A							0.0454	-1.266	6.51e-05										Cytoplasm	phosphatase	4659	17931	116670
PPP1R14A	protein phosphatase 1, regulatory (inhibitor) subunit 14A				0.145	1.27	0.018	0.37	1.354	0.0484	0.17	1.413	0.0259							Cytoplasm	phosphatase	94274	68458	114004
PPP1R14B	protein phosphatase 1, regulatory (inhibitor) subunit 14B										0.0439	1.201	0.00165							Cytoplasm	phosphatase	26472	18938	259225
PPP1R1A	protein phosphatase 1, regulatory (inhibitor) subunit 1A													0.231	-1.339	0.0036	0.0466	-1.397	0.0011	Cytoplasm	phosphatase	5502	58200	58977
PPP1R1B	protein phosphatase 1, regulatory (inhibitor) subunit 1B				0.0509	1.264	0.000949													Cytoplasm	phosphatase	84152	19049	360616
PPP1R2	protein phosphatase 1, regulatory (inhibitor) subunit 2																0.248	-1.246	0.0496	Cytoplasm	phosphatase	5504	66849	192361
PPP1R35	protein phosphatase 1, regulatory subunit 35										0.0127	1.274	0.000122							Other	other	221908	69871	684993
PPP1R7	protein phosphatase 1, regulatory subunit 7													0.179	-1.275	0.00169	0.0399	-1.306	0.000699	Nucleus	phosphatase	5510	66385	301618
PPP1R9A	protein phosphatase 1, regulatory subunit 9A																0.0395	-1.296	0.000669	Plasma Membrane	other	55607	243725	84685
Ppp2r5c	protein phosphatase 2, regulatory subunit B (B56), gamma isoform										0.00321	-1.292	8.8e-06							Nucleus	other		26931	691318
PPP6R2	protein phosphatase 6, regulatory subunit 2							0.102	1.222	0.000401										Cytoplasm	other	9701	71474	300146
PPWD1	peptidylprolyl isomerase domain and WD repeat containing 1													0.234	-1.216	0.0042				Nucleus	enzyme	23398	238831	294711
PQLC3	PQ loop repeat containing 3				0.0676	1.368	0.00232													Other	other	130814	217430	298906
PRC1	protein regulator of cytokinesis 1							0.204	1.233	0.00824				0.369	-1.367	0.0429				Nucleus	other	9055	233406	308761
PRCP	prolylcarboxypeptidase (angiotensinase C)																0.0486	1.216	0.00122	Cytoplasm	peptidase	5547	72461	293118
PRDM2	PR domain containing 2, with ZNF domain													0.324	-1.229	0.024				Nucleus	transcription regulator	7799	110593	313678
PRDX4	peroxiredoxin 4				0.0598	1.259	0.00158													Cytoplasm	enzyme	10549	53381	85274
PREPL	prolyl endopeptidase-like																0.225	-1.204	0.0386	Other	peptidase	9581	213760	298771
PREX2	phosphatidylinositol-3,4,5-trisphosphate-dependent Rac exchange factor 2													0.323	-1.218	0.0233				Cytoplasm	other	80243	109294	312912
PRKACB	protein kinase, cAMP-dependent, catalytic, beta				0.181	1.203	0.0288													Cytoplasm	kinase	5567	18749	293508
PRKAG2	protein kinase, AMP-activated, gamma 2 non-catalytic subunit				0.113	1.272	0.00968													Other	kinase	51422	108099	373545
PRKAR2B	protein kinase, cAMP-dependent, regulatory, type II, beta																0.0817	-1.213	0.00363	Cytoplasm	kinase	5577	19088	24679
PRKCB	protein kinase C, beta	0.828	-1.21	0.0178	0.109	-1.238	0.00882				0.00711	-1.279	3.31e-05							Cytoplasm	kinase	5579	18751	25023
PRKCE	protein kinase C, epsilon				0.0255	-1.217	4.75e-05													Cytoplasm	kinase	5581	18754	29340
PRKCH	protein kinase C, eta																0.214	-1.283	0.0345	Cytoplasm	kinase	5583	18755	81749
PRKD2	protein kinase D2				0.0928	-1.217	0.00583													Cytoplasm	kinase	25865	101540	292658
PRKG2	protein kinase, cGMP-dependent, type II				0.0805	1.325	0.00401										0.174	1.223	0.0208	Cytoplasm	kinase	5593	19092	25523
PRKX	protein kinase, X-linked										0.0403	1.272	0.00139							Cytoplasm	kinase	5613	19108	501563
PRLR	prolactin receptor							0.182	1.213	0.00581										Plasma Membrane	transmembrane receptor	5618	19116	24684
PROK1	prokineticin 1							0.059	1.27	0.000141										Extracellular Space	growth factor	84432	246691	192205
PROM1	prominin 1				0.0498	-1.323	0.000854				0.0638	-1.354	0.0038				0.0385	-1.291	0.000633	Plasma Membrane	other	8842	19126	60357
PRPF38B	PRP38 pre-mRNA processing factor 38 (yeast) domain containing B							0.274	-1.225	0.0204							0.0468	-1.281	0.00111	Other	other	55119	66921	499691
PRPF40A	PRP40 pre-mRNA processing factor 40 homolog A (S. cerevisiae)																0.0645	-1.245	0.00225	Nucleus	other	55660	56194	295607
PRPF4B	PRP4 pre-mRNA processing factor 4 homolog B (yeast)										0.0461	-1.231	0.00185				0.0417	-1.299	0.000783	Nucleus	kinase	8899	19134	291078
PRPH	peripherin				0.158	1.344	0.0212													Plasma Membrane	other	5630	19132	24688
PRPS2	phosphoribosyl pyrophosphate synthetase 2				0.162	1.231	0.0224													Other	kinase	5634	110639	24689
PRR5	proline rich 5 (renal)																0.119	1.233	0.00841	Other	other	55615	109270	315189
PRR5L	proline rich 5 like				0.162	1.284	0.0223	0.37	1.326	0.0484	0.138	1.414	0.0172							Cytoplasm	other	79899	72446	362171
PRRC2C	proline-rich coiled-coil 2C				0.0373	-1.203	0.000271	0.246	-1.225	0.0148	0.157	-1.209	0.0221				0.0968	-1.341	0.00541	Cytoplasm	other	23215	226562	360865
PRSS22	protease, serine, 22																0.188	1.32	0.0255	Extracellular Space	peptidase	64063	70835	302971
PRSS23	protease, serine, 23																0.142	-1.217	0.013	Extracellular Space	peptidase	11098	76453	308807
PRSS56	protease, serine, 56										0.0728	1.285	0.00479							Cytoplasm	peptidase	646960	69453	363274
PSAT1	phosphoserine aminotransferase 1				0.0625	1.219	0.00184													Cytoplasm	enzyme	29968	107272	293820
PSIP1	PC4 and SFRS1 interacting protein 1										0.172	-1.324	0.0267	0.366	1.31	0.0404				Nucleus	other	11168	101739	313323
PSMB8	proteasome (prosome, macropain) subunit, beta type, 8										0.138	1.258	0.0172							Cytoplasm	peptidase	5696	16913	24968
PSMB9	proteasome (prosome, macropain) subunit, beta type, 9										0.0795	1.268	0.00588							Cytoplasm	peptidase	5698	16912	24967
PSMD14	proteasome (prosome, macropain) 26S subunit, non-ATPase, 14																0.0553	1.269	0.00159	Cytoplasm	peptidase	10213	59029	311078
PSMG3	proteasome (prosome, macropain) assembly chaperone 3													0.338	-1.274	0.0296				Other	other	84262	66506	100361517
PSMG4	proteasome (prosome, macropain) assembly chaperone 4										0.0547	1.228	0.00267							Other	transcription regulator	389362	69666	689623
PSTPIP1	proline-serine-threonine phosphatase interacting protein 1							0.212	1.277	0.00922										Cytoplasm	other	9051	19200	300732
PTER	phosphotriesterase related																0.133	1.23	0.0113	Other	enzyme	9317	19212	63852
PTGDS	prostaglandin D2 synthase 21kDa (brain)				0.143	1.548	0.0175													Cytoplasm	enzyme	5730	19215	25526
Ptger2	prostaglandin E receptor 2 (subtype EP2)																0.0843	1.21	0.00384	Plasma Membrane	G-protein coupled receptor			81752
PTGFRN	prostaglandin F2 receptor inhibitor				0.108	1.206	0.00862													Plasma Membrane	other	5738	19221	29602
PTGR2	prostaglandin reductase 2										0.162	1.209	0.0235							Cytoplasm	enzyme	145482	77219	299194
PTGS2	prostaglandin-endoperoxide synthase 2 (prostaglandin G/H synthase and cyclooxygenase)							0.111	-1.59	0.000771	0.000972	-2.127	1.3e-06							Cytoplasm	enzyme	5743	19225	29527
PTN	pleiotrophin										0.138	-1.24	0.0175							Extracellular Space	growth factor	5764	19242	24924
PTPLAD1	protein tyrosine phosphatase-like A domain containing 1																0.0254	-1.222	0.000257	Cytoplasm	other	51495	57874	300783
PTPN3	protein tyrosine phosphatase, non-receptor type 3				0.0381	-1.371	0.000291	0.1	-1.328	0.000368	0.0182	-1.342	0.000246							Cytoplasm	phosphatase	5774	545622	362524
Ptpn5	protein tyrosine phosphatase, non-receptor type 5																0.233	-1.211	0.0419	Plasma Membrane	phosphatase			29644
PTPN7	protein tyrosine phosphatase, non-receptor type 7													0.165	-1.319	0.00117	0.00186	-1.581	2e-06	Cytoplasm	phosphatase	5778	320139	246781
PTPRB	protein tyrosine phosphatase, receptor type, B				0.122	-1.239	0.0122													Plasma Membrane	phosphatase	5787	19263	314843
PTPRD	protein tyrosine phosphatase, receptor type, D										0.0796	-1.462	0.00591				0.233	1.225	0.0422	Plasma Membrane	phosphatase	5789		313278
PTPRJ	protein tyrosine phosphatase, receptor type, J										0.00524	-1.349	1.86e-05							Plasma Membrane	phosphatase	5795	19271	29645
PTPRK	protein tyrosine phosphatase, receptor type, K																0.225	1.274	0.0387	Plasma Membrane	phosphatase	5796	19272	360302
PTPRM	protein tyrosine phosphatase, receptor type, M				0.0799	1.336	0.00395													Plasma Membrane	phosphatase	5797	19274	29616
PTPRO	protein tyrosine phosphatase, receptor type, O										0.033	2.071	0.000906							Plasma Membrane	phosphatase	5800	19277	50677
Ptprv	protein tyrosine phosphatase, receptor type, V																0.224	-1.238	0.038	Other	other		13924	64576
PURB	purine-rich element binding protein B													0.183	-1.227	0.00176				Nucleus	transcription regulator	5814	19291	498407
PURG	purine-rich element binding protein G				0.0653	-1.224	0.00207													Other	other	29942	75029	361162
PVRL1	poliovirus receptor-related 1 (herpesvirus entry mediator C)																0.118	1.253	0.00829	Plasma Membrane	other	5818	58235	192183
PVRL3	poliovirus receptor-related 3				0.0325	-1.435	8.33e-05							0.353	1.312	0.0357	0.154	1.372	0.0158	Plasma Membrane	other	25945	58998	288124
PVRL4	poliovirus receptor-related 4																0.0623	1.221	0.00204	Plasma Membrane	other	81607	71740	498281
PXDN	peroxidasin homolog (Drosophila)				0.114	-1.31	0.00996				0.111	1.344	0.0115	0.299	-1.249	0.016	0.0645	-1.339	0.00225	Extracellular Space	enzyme	7837	69675	554172
QDPR	quinoid dihydropteridine reductase				0.0494	1.269	0.000796				0.0953	1.226	0.00858							Cytoplasm	enzyme	5860	110391	64192
QPCT	glutaminyl-peptide cyclotransferase				0.0827	1.287	0.00435				0.205	1.321	0.0377							Cytoplasm	enzyme	25797	70536	313837
QPRT	quinolinate phosphoribosyltransferase							0.148	1.314	0.00321	0.0124	1.463	0.00011							Cytoplasm	enzyme	23475	67375	293504
R3HDM1	R3H domain containing 1										0.00773	-1.355	5.1e-05							Other	other	23518	226412	304763
R3HDM2	R3H domain containing 2				0.168	-1.255	0.0241				0.184	-1.387	0.0305	0.208	-1.447	0.00238	0.179	-1.306	0.0226	Nucleus	other	22864	71750	362894
RAB27A	RAB27A, member RAS oncogene family										0.0737	1.239	0.00496				0.171	1.205	0.02	Cytoplasm	enzyme	5873	11891	50645
RAB36	RAB36, member RAS oncogene family													0.323	-1.218	0.0235	0.118	-1.264	0.00819	Cytoplasm	enzyme	9609	76877	690407
RAB38	RAB38, member RAS oncogene family	0.828	1.214	0.0274	0.0998	1.275	0.00689													Cytoplasm	enzyme	23682	72433	252916
RAB3B	RAB3B, member RAS oncogene family				0.0497	1.37	0.00084				0.118	1.289	0.0127							Cytoplasm	enzyme	5865	69908	81755
RAB3C	RAB3C, member RAS oncogene family				0.0651	1.38	0.00198													Cytoplasm	enzyme	115827	67295	171058
RAB8B	RAB8B, member RAS oncogene family							0.157	-1.226	0.00388	0.0836	-1.209	0.00658				0.00134	-1.354	1.3e-06	Cytoplasm	enzyme	51762	235442	266688
RABGAP1L	RAB GTPase activating protein 1-like																0.129	-1.36	0.0105	Cytoplasm	other	9910	29809	304914
RAI14	retinoic acid induced 14				0.0653	1.379	0.00206													Nucleus	transcription regulator	26064	75646	294804
RALGAPA1	Ral GTPase activating protein, alpha subunit 1 (catalytic)							0.128	-1.559	0.00193	0.152	-1.375	0.0207				0.00574	-1.793	2.16e-05	Cytoplasm	other	253959	56784	56785
RAMP1	receptor (G protein-coupled) activity modifying protein 1				0.181	1.241	0.0287													Plasma Membrane	transporter	10267	51801	58965
RANBP2	RAN binding protein 2							0.175	-1.21	0.0053	0.0609	-1.222	0.00348				0.0369	-1.256	0.000573	Nucleus	enzyme	5903	19386	294429
RAP2C	RAP2C, member of RAS oncogene family										0.0128	-1.439	0.000126	0.325	1.203	0.0247				Cytoplasm	enzyme	57826	72065	302495
RAPGEF4	Rap guanine nucleotide exchange factor (GEF) 4										0.0107	-1.544	8.28e-05	0.221	1.326	0.00289				Cytoplasm	other	11069	56508	252857
Rarb	retinoic acid receptor, beta																0.199	-1.255	0.0291	Nucleus	transcription regulator			24706
RASA3	RAS p21 protein activator 3										0.0423	1.224	0.00153							Plasma Membrane	ion channel	22821	19414	29372
RASD1	RAS, dexamethasone-induced 1																0.0663	1.313	0.00236	Cytoplasm	enzyme	51655	19416	64455
RASGEF1C	RasGEF domain family, member 1C				0.0818	1.408	0.00417				0.0531	1.268	0.00246				0.172	1.414	0.0205	Other	other	255426	74563	360519
RASGRF2	Ras protein-specific guanine nucleotide-releasing factor 2																0.194	1.233	0.0279	Cytoplasm	other	5924	19418	114513
RASGRP1	RAS guanyl releasing protein 1 (calcium and DAG-regulated)																0.249	-1.236	0.0497	Cytoplasm	other	10125	19419	29434
RASGRP2	RAS guanyl releasing protein 2 (calcium and DAG-regulated)										0.0914	1.241	0.00779							Cytoplasm	other	10235	19395	361714
RASL11B	RAS-like, family 11, member B										0.0288	1.275	0.00067							Other	enzyme	65997	68939	305302
RASSF5	Ras association (RalGDS/AF-6) domain family member 5																0.184	1.224	0.0242	Plasma Membrane	other	83593	54354	54355
RASSF8	Ras association (RalGDS/AF-6) domain family (N-terminal) member 8										0.0586	1.418	0.00315							Extracellular Space	other	11228	71323	312846
RAVER2	ribonucleoprotein, PTB-binding 2				0.0745	-1.217	0.00309							0.103	-1.323	0.000281	0.0317	-1.31	0.000418	Nucleus	other	55225	242570	362551
RBFOX3	RNA binding protein, fox-1 homolog (C. elegans) 3																0.0308	1.279	0.000376	Nucleus	other	146713	52897	287847
RBM15B	RNA binding motif protein 15B							0.104	1.253	0.000525										Nucleus	other	29890	109095	315988
RBM17	RNA binding motif protein 17										0.145	1.258	0.0191							Nucleus	other	84991	76938	291295
RBM24	RNA binding motif protein 24							0.104	-1.253	0.000608										Other	other	221662	666794	690139
RBM33	RNA binding motif protein 33				0.168	-1.226	0.0242							0.367	-1.213	0.0415	0.0087	-1.547	4.56e-05	Other	other	155435	381626	362297
RBM48	RNA binding motif protein 48										0.0753	1.227	0.00523							Nucleus	other	84060	269623	296840
RBM5	RNA binding motif protein 5													0.218	-1.221	0.00282	0.0468	-1.248	0.00111	Nucleus	other	10181	83486	300996
RBMS1	RNA binding motif, single stranded interacting protein 1	0.828	1.254	0.0324				0.111	-1.438	0.00111	0.00954	-1.594	7.07e-05				0.122	-1.343	0.00912	Nucleus	other	5937	56878	362138
RBP1	retinol binding protein 1, cellular				0.183	1.456	0.0294				0.0543	1.522	0.0026							Extracellular Space	transporter	5947	19659	25056
RBP4	retinol binding protein 4, plasma				0.118	1.331	0.0111													Extracellular Space	transporter	5950	19662	25703
Rbpj	recombination signal binding protein for immunoglobulin kappa J region				0.0651	1.222	0.002													Nucleus	other			679028
RC3H2	ring finger and CCCH-type domains 2																0.0378	-1.235	0.000603	Plasma Membrane	other	54542	319817	311909
Rcan2	regulator of calcineurin 2				0.15	1.225	0.019													Other	other		53901	140666
RCBTB2	regulator of chromosome condensation (RCC1) and BTB (POZ) domain containing protein 2				0.0818	1.236	0.00418				0.0356	1.232	0.00106							Other	other	1102	105670	290363
RCL1	RNA terminal phosphate cyclase-like 1										0.0129	1.262	0.000128							Nucleus	enzyme	10171	59028	309301
RCN1	reticulocalbin 1, EF-hand calcium binding domain													0.278	-1.299	0.0109	0.0724	-1.309	0.00275	Cytoplasm	other	5954	19672	362182
Rcor1	REST corepressor 1	0.828	-1.223	0.00859	0.0876	-1.242	0.00507										0.233	-1.247	0.0418	Nucleus	other			314458
RCSD1	RCSD domain containing 1							0.208	1.216	0.00886										Other	other	92241	226594	360872
RDH10	retinol dehydrogenase 10 (all-trans)													0.269	-1.231	0.00952				Nucleus	enzyme	157506	98711	353252
RELB	v-rel reticuloendotheliosis viral oncogene homolog B													0.193	1.24	0.00203	0.0898	1.216	0.00443	Nucleus	transcription regulator	5971	19698	100360982
RELN	reelin													0.299	-1.332	0.0165	0.0439	-1.515	0.000947	Extracellular Space	peptidase	5649	19699	24718
RELT	RELT tumor necrosis factor receptor							0.166	1.213	0.00459										Plasma Membrane	transmembrane receptor	84957	320100	361615
RERG	RAS-like, estrogen-regulated, growth inhibitor				0.0621	-1.242	0.00181				0.0446	1.715	0.00169							Nucleus	enzyme	85004	232441	502916
RET	ret proto-oncogene										0.211	1.23	0.04							Plasma Membrane	kinase	5979	19713	24716
RFC3	replication factor C (activator 1) 3, 38kDa										0.0189	1.287	0.000277							Nucleus	enzyme	5983	69263	288414
RGL2	ral guanine nucleotide dissociation stimulator-like 2																0.135	-1.215	0.0117	Cytoplasm	other	5863	19732	294283
RGS10	regulator of G-protein signaling 10													0.295	-1.215	0.0148	0.153	-1.213	0.0156	Cytoplasm	other	6001	67865	54290
RGS17	regulator of G-protein signaling 17							0.15	-1.216	0.00335	0.033	-1.254	0.000907				0.0401	-1.254	0.000721	Cytoplasm	other	26575	56533	308118
RGS2	regulator of G-protein signaling 2, 24kDa				0.0444	1.292	0.000541							0.264	-1.286	0.00847	0.0789	-1.33	0.00337	Nucleus	other	5997	19735	84583
RGS3	regulator of G-protein signaling 3				0.0696	1.28	0.00259	0.145	1.263	0.00305	0.0134	1.373	0.000142							Nucleus	other	5998	50780	54293
RGS4	regulator of G-protein signaling 4				0.13	1.757	0.0142				0.0636	-1.284	0.00377							Cytoplasm	other	5999	19736	29480
RGS5	regulator of G-protein signaling 5				0.122	-1.248	0.0121				0.203	-1.255	0.0372	0.299	-1.33	0.0164	0.163	-1.324	0.018	Plasma Membrane	other	8490	19737	54294
RGS7BP	regulator of G-protein signaling 7 binding protein				0.112	-1.315	0.00935				0.16	-1.246	0.0228	0.33	-1.331	0.0267	0.0736	-1.491	0.00288	Cytoplasm	other	401190	52882	294715
Rheb	Ras homolog enriched in brain																0.0731	1.33	0.00283	Plasma Membrane	enzyme			26954
RHEBL1	Ras homolog enriched in brain like 1																0.0379	-1.214	0.000611	Cytoplasm	enzyme	121268	69159	359959
RHOBTB1	Rho-related BTB domain containing 1										0.0459	-1.246	0.00182							Other	enzyme	9886	69288	309722
RHOG	ras homolog family member G							0.319	1.216	0.0306										Cytoplasm	enzyme	391	56212	308875
RHOT2	ras homolog family member T2													0.218	-1.2	0.00279	0.0364	-1.243	0.000552	Cytoplasm	enzyme	89941	214952	287156
RHOV	ras homolog family member V				0.0764	1.214	0.0034										0.0229	1.288	0.000217	Plasma Membrane	enzyme	171177	228543	171581
RHPN1	rhophilin, Rho GTPase binding protein 1										0.0357	1.218	0.00108							Cytoplasm	other	114822	14787	300030
Ril	reversion induced LIM gene				0.041	1.215	0.00038				0.000695	1.315	6e-07							Cytoplasm	other			24915
RIMBP2	RIMS binding protein 2										0.0401	-1.315	0.00136							Plasma Membrane	other	23504	231760	266780
RIMKLA	ribosomal modification protein rimK-like family member A										0.18	-1.275	0.0292							Other	other	284716	194237	313553
RIMKLB	ribosomal modification protein rimK-like family member B																0.0461	1.252	0.00108	Cytoplasm	other	57494	108653	100362344|362428
RIMS1	regulating synaptic membrane exocytosis 1										0.0366	-1.242	0.00114							Plasma Membrane	other	22999	116837	84556
RIMS2	regulating synaptic membrane exocytosis 2										0.0297	-1.252	0.000729							Plasma Membrane	other	9699	116838	116839
RIN1	Ras and Rab interactor 1																0.18	-1.207	0.0228	Cytoplasm	other	9610	225870	207119
RIPK2	receptor-interacting serine-threonine kinase 2							0.118	-1.203	0.00147										Plasma Membrane	kinase	8767	192656	362491
RLBP1	retinaldehyde binding protein 1										0.0915	1.297	0.00781							Cytoplasm	transporter	6017	19771	293049
RMDN2	regulator of microtubule dynamics 2							0.235	-1.23	0.0121										Cytoplasm	other	151393	381110	313840
RNASET2	ribonuclease T2				0.115	1.211	0.0103				0.225	1.203	0.0454							Cytoplasm	enzyme	8635	68195|100037283	292306
RND1	Rho family GTPase 1				0.0745	1.315	0.00309										0.101	1.306	0.00603	Cytoplasm	enzyme	27289	223881	362993
RND3	Rho family GTPase 3										0.108	1.311	0.0109	0.288	-1.254	0.0126				Cytoplasm	enzyme	390	74194	295588
RNF11	ring finger protein 11										0.0893	-1.231	0.00746	0.242	1.241	0.00485				Nucleus	other	26994	29864	316552|689577
Rnf113a2	ring finger protein 113A2										0.141	1.246	0.0183							Other	other		66381	314313
RNF152	ring finger protein 152				0.0883	1.425	0.00525													Cytoplasm	enzyme	220441	320311	293561
RNF165	ring finger protein 165				0.0198	-1.376	1.48e-05													Other	other	494470	225743	307251
RNF182	ring finger protein 182				0.0491	-1.316	0.000762													Cytoplasm	enzyme	221687	328234	498726
RNF20	ring finger protein 20, E3 ubiquitin protein ligase																0.0916	-1.222	0.0047	Nucleus	enzyme	56254	109331	313216
RNF207	ring finger protein 207													0.259	-1.259	0.00787	0.19	-1.207	0.0262	Other	other	388591	433809	691246
RNF41	ring finger protein 41				0.0536	-1.269	0.00111							0.123	-1.226	0.000572	0.0349	-1.229	0.000503	Cytoplasm	enzyme	10193	67588	362814
RNF6	ring finger protein (C3H2C3 type) 6	0.828	-1.43	0.0449	0.112	-1.608	0.00951	0.298	-1.682	0.0259				0.379	-1.416	0.0489	0.0955	-1.669	0.0052	Nucleus	transcription regulator	6049	74132	304271
RNLS	renalase, FAD-dependent amine oxidase										0.00994	1.295	7.55e-05							Extracellular Space	other	55328	67795	361751
RNPC3	RNA-binding region (RNP1, RRM) containing 3																0.0433	-1.201	0.000887	Nucleus	other	55599	67225	691538
ROBO2	roundabout, axon guidance receptor, homolog 2 (Drosophila)													0.339	-1.221	0.0299	0.0308	-1.424	0.000379	Plasma Membrane	transmembrane receptor	6092	268902	84409
ROBO3	roundabout, axon guidance receptor, homolog 3 (Drosophila)				0.223	-1.26	0.0435				0.142	-1.566	0.0184							Plasma Membrane	transmembrane receptor	64221	19649	315564
ROCK2	Rho-associated, coiled-coil containing protein kinase 2							0.153	-1.235	0.00358	0.00329	-1.432	9.1e-06							Cytoplasm	kinase	9475	19878	25537
RORA	RAR-related orphan receptor A							0.111	-1.338	0.000987	0.0415	-1.322	0.00146	0.151	-1.229	0.000885	0.00186	-1.394	2e-06	Nucleus	ligand-dependent nuclear receptor	6095	19883	300807
RPA2	replication protein A2, 32kDa										0.0251	1.219	0.000505							Nucleus	other	6118	19891	59102
RPIA	ribose 5-phosphate isomerase A							0.0745	1.229	0.000228							0.167	1.24	0.019	Cytoplasm	enzyme	22934	19895	362383
RPL18	ribosomal protein L18										0.005	1.23	1.68e-05							Cytoplasm	other	6141	19899	81766
RPP25	ribonuclease P/MRP 25kDa subunit				0.0824	1.203	0.00424				0.0308	1.774	0.000795							Nucleus	other	54913	102614	315705
RPP25L	ribonuclease P/MRP 25kDa subunit-like										0.00711	1.213	3.47e-05							Other	other	138716	69961	298002
RPRM	reprimo, TP53 dependent G2 arrest mediator candidate				0.131	1.969	0.0146													Cytoplasm	other	56475	67874	680110
RPS24	ribosomal protein S24																0.0916	1.286	0.00463	Cytoplasm	other	6229	20088	81776
Rps27l	ribosomal protein S27-like																0.169	1.204	0.0195	Nucleus	translation regulator			681429
RPS6KA3	ribosomal protein S6 kinase, 90kDa, polypeptide 3										0.204	-1.233	0.0375							Cytoplasm	kinase	6197	110651	501560
RPS6KA4	ribosomal protein S6 kinase, 90kDa, polypeptide 4										0.00742	1.302	4.01e-05							Cytoplasm	kinase	8986	56613	361715
RPSA	ribosomal protein SA										0.0874	1.212	0.00713	0.259	1.259	0.00775				Cytoplasm	translation regulator	3921	16785	29236
RSAD2	radical S-adenosyl methionine domain containing 2													0.364	1.224	0.0398				Cytoplasm	enzyme	91543	58185	65190
RSF1	remodeling and spacing factor 1										0.0081	-1.206	5.7e-05							Nucleus	transcription regulator	51773	233532	308839
RSPH1	radial spoke head 1 homolog (Chlamydomonas)							0.239	-1.266	0.0126										Nucleus	other	89765	22092	361818
RSPO3	R-spondin 3													0.255	1.286	0.00607	0.0732	1.319	0.00285	Extracellular Space	kinase	84870	72780	498997
RTEL1	regulator of telomere elongation helicase 1				0.0495	-1.21	0.000813													Nucleus	enzyme	51750	269400	362288
RTN3	reticulon 3																0.0411	1.213	0.000753	Cytoplasm	other	10313	20168	140945
RTN4RL1	reticulon 4 receptor-like 1																0.0169	-1.224	0.000134	Plasma Membrane	other	146760	237847	303311
RUNX1T1	runt-related transcription factor 1; translocated to, 1 (cyclin D-related)							0.0454	-1.315	6.46e-05				0.292	-1.3	0.0145	0.00643	-1.608	2.66e-05	Nucleus	transcription regulator	862	12395	362489
RUNX3	runt-related transcription factor 3																0.0501	1.245	0.00129	Nucleus	transcription regulator	864	12399	156726
RWDD1	RWD domain containing 1							0.111	1.204	0.000984										Other	other	51389	66521	259218
RWDD3	RWD domain containing 3							0.357	-1.203	0.0439										Other	other	25950	66568	65026
RWDD4	RWD domain containing 4																0.0275	-1.227	0.000306	Other	other	201965	192174	502084
RXRG	retinoid X receptor, gamma							0.284	1.217	0.0225	0.0355	1.346	0.00106	0.315	-1.258	0.0209	0.0938	-1.332	0.00498	Nucleus	ligand-dependent nuclear receptor	6258	20183	83574
RYK	receptor-like tyrosine kinase																0.225	-1.214	0.0387	Plasma Membrane	kinase	6259	20187	140585
RYR2	ryanodine receptor 2 (cardiac)	0.807	-1.261	0.00306	0.0203	-1.369	3.35e-05				0.0191	-1.219	0.000287							Plasma Membrane	ion channel	6262	20191	689560
RYR3	ryanodine receptor 3				0.0444	-1.316	0.000516							0.286	-1.388	0.0122	0.04	-1.593	0.000706	Plasma Membrane	ion channel	6263	20192	170546
S100A10	S100 calcium binding protein A10													0.283	1.433	0.0117	0.194	1.362	0.0278	Cytoplasm	other	6281	20194	81778
S100A13	S100 calcium binding protein A13										0.0617	1.258	0.00356							Cytoplasm	other	6284	20196	295213
S100A16	S100 calcium binding protein A16										0.0117	1.292	0.000101							Nucleus	other	140576	67860	361991
S100A3	S100 calcium binding protein A3				0.0831	1.237	0.00439	0.104	1.357	0.000582	0.0137	1.412	0.000148	0.308	1.352	0.018	0.0292	1.633	0.00034	Other	transporter	6274	20197	114216
S100A4	S100 calcium binding protein A4							0.24	1.497	0.0133				0.283	1.702	0.0118	0.166	1.636	0.0187	Cytoplasm	other	6275	20198	24615
S100A5	S100 calcium binding protein A5										0.119	2.335	0.013							Nucleus	other	6276	20199	295211
S100A6	S100 calcium binding protein A6													0.325	1.454	0.0246				Cytoplasm	transporter	6277	20200	85247
SACS	spastic ataxia of Charlevoix-Saguenay (sacsin)				0.0325	-1.302	9.77e-05							0.342	-1.219	0.0309	0.184	-1.231	0.0242	Plasma Membrane	other	26278		305940
SALL1	sal-like 1 (Drosophila)										0.0218	1.368	0.000376							Nucleus	transcription regulator	6299	58198	307740
SARDH	sarcosine dehydrogenase																0.0433	1.207	0.000907	Cytoplasm	enzyme	1757	192166	114123
SBF2	SET binding factor 2													0.197	-1.349	0.00212	0.0951	-1.308	0.00514	Cytoplasm	other	81846	319934	691042
SBNO1	strawberry notch homolog 1 (Drosophila)	0.828	-1.214	0.0258																Other	enzyme	55206	243272	304470
SC5D	sterol-C5-desaturase													0.311	1.217	0.0191				Cytoplasm	enzyme	6309	235293	114100
SCAPER	S-phase cyclin A-associated protein in the ER													0.171	-1.267	0.00128	0.00117	-1.511	1e-06	Extracellular Space	other	49855	244891	117521
SCARB2	scavenger receptor class B, member 2				0.168	1.275	0.0245													Plasma Membrane	other	950	12492	117106
SCARF2	scavenger receptor class F, member 2				0.0617	1.793	0.00178	0.24	1.204	0.0132										Plasma Membrane	transmembrane receptor	91179	224024	287949
SCD	stearoyl-CoA desaturase (delta-9-desaturase)																0.131	1.295	0.0109	Cytoplasm	enzyme	6319	20249	246074
Scd2	stearoyl-Coenzyme A desaturase 2							0.218	1.238	0.01							0.0342	1.305	0.000487	Cytoplasm	enzyme		20250	83792
SCLT1	sodium channel and clathrin linker 1													0.111	-1.239	0.000485	0.031	-1.244	0.000389	Plasma Membrane	transporter	132320	67161	266809
SCN1A	sodium channel, voltage-gated, type I, alpha subunit							0.244	-1.238	0.0141	0.0213	-1.393	0.000365							Plasma Membrane	ion channel	6323	20265	81574
SCN1B	sodium channel, voltage-gated, type I, beta subunit										0.146	-1.24	0.0194	0.299	1.297	0.0161	0.154	1.298	0.0157	Plasma Membrane	ion channel	6324	20266	29686
Scn3a	sodium channel, voltage-gated, type III, alpha																0.186	-1.232	0.0248	Plasma Membrane	ion channel			497770
SCN3B	sodium channel, voltage-gated, type III, beta subunit				0.0441	-1.248	0.00051							0.283	-1.241	0.0119	0.0135	-1.402	9.56e-05	Plasma Membrane	ion channel	55800	235281	245956
SCN8A	sodium channel, voltage gated, type VIII, alpha subunit																0.205	-1.212	0.0312	Plasma Membrane	ion channel	6334	20273	29710
SCRG1	stimulator of chondrogenesis 1																0.23	1.248	0.0408	Extracellular Space	other	11341	20284	64458
SDAD1	SDA1 domain containing 1				0.0647	-1.375	0.00195							0.111	-1.339	0.000393	0.000732	-1.616	4e-07	Nucleus	other	55153	231452	289504
SDS	serine dehydratase							0.142	1.234	0.00279										Cytoplasm	enzyme	10993	231691	25044
SEC31A	SEC31 homolog A (S. cerevisiae)							0.269	1.22	0.0192							0.224	1.203	0.038	Cytoplasm	other	22872	69162	93646
Sectm1b	secreted and transmembrane 1B													0.296	1.204	0.0151	0.0916	1.248	0.00464	Extracellular Space	cytokine		58210	287884
SELENBP1	selenium binding protein 1				0.172	1.208	0.0254													Cytoplasm	other	8991	20341|20342	140927
SEMA3B	sema domain, immunoglobulin domain (Ig), short basic domain, secreted, (semaphorin) 3B	0.828	1.354	0.0167	0.0615	1.511	0.00172													Extracellular Space	other	7869	20347	363142
SEMA3D	sema domain, immunoglobulin domain (Ig), short basic domain, secreted, (semaphorin) 3D							0.204	-1.232	0.00824										Extracellular Space	other	223117	108151	246262
SEMA3G	sema domain, immunoglobulin domain (Ig), short basic domain, secreted, (semaphorin) 3G																0.22	-1.202	0.0367	Other	other	56920	218877	290562
SEMA6A	sema domain, transmembrane domain (TM), and cytoplasmic domain, (semaphorin) 6A							0.0454	1.277	6.42e-05	0.0239	1.23	0.000455							Plasma Membrane	transmembrane receptor	57556	20358	361324
SENP2	SUMO1/sentrin/SMT3 specific peptidase 2																0.215	-1.207	0.035	Nucleus	peptidase	59343	75826	78973
SEPT1	septin 1																0.197	1.207	0.0286	Cytoplasm	enzyme	1731	54204	293507
SEPT4	septin 4	0.828	1.246	0.0156	0.0771	1.313	0.00351							0.379	1.211	0.0491				Cytoplasm	enzyme	5414	18952	287606
SEPT6	septin 6				0.0617	1.231	0.00178							0.242	-1.279	0.00492	0.0725	-1.302	0.00279	Cytoplasm	other	23157	56526	691335
SERINC1	serine incorporator 1										0.0178	-1.355	0.000234							Plasma Membrane	transporter	57515	56442	294421
SERINC2	serine incorporator 2				0.118	-1.283	0.0112													Plasma Membrane	transporter	347735	230779	313057
SERINC5	serine incorporator 5				0.109	1.263	0.00897							0.362	1.269	0.0392	0.203	1.285	0.0306	Plasma Membrane	transporter	256987	218442	170907
SERPINB1	serpin peptidase inhibitor, clade B (ovalbumin), member 1				0.232	1.282	0.0466													Cytoplasm	other	1992	66222	291091
SERPINB9	serpin peptidase inhibitor, clade B (ovalbumin), member 9										0.176	-1.252	0.0278							Cytoplasm	other	5272	20723	361241
SERPINF1	serpin peptidase inhibitor, clade F (alpha-2 antiplasmin, pigment epithelium derived factor), member 1				0.114	1.384	0.00991							0.291	1.534	0.0133	0.0965	1.631	0.00532	Extracellular Space	other	5176	20317	287526
SERPING1	serpin peptidase inhibitor, clade G (C1 inhibitor), member 1	0.828	1.348	0.0139	0.0974	1.398	0.00645													Extracellular Space	other	710	12258	295703
SERTAD4	SERTA domain containing 4										0.0417	1.397	0.00149				0.0473	-1.292	0.00113	Other	other	56256	214791	360899
SESN1	sestrin 1													0.239	-1.21	0.00444	0.06	-1.235	0.0019	Nucleus	other	27244	140742	294518
SESN3	sestrin 3																0.0649	-1.25	0.00228	Extracellular Space	other	143686	75747	315427
SETD5	SET domain containing 5				0.0471	-1.236	0.000648							0.327	-1.22	0.0253	0.0181	-1.445	0.000154	Other	other	55209	72895	297514
SEZ6L2	seizure related 6 homolog (mouse)-like 2																0.195	-1.205	0.0281	Other	other	26470	233878	308988
SF3B1	splicing factor 3b, subunit 1, 155kDa							0.126	-1.213	0.0018	0.00954	-1.298	7.15e-05				0.0405	-1.314	0.000735	Nucleus	other	23451	81898	84486
SF3B5	splicing factor 3b, subunit 5, 10kDa										0.0391	1.234	0.00131							Nucleus	other	83443	66125	680891
SFPQ	splicing factor proline/glutamine-rich																0.00384	-1.256	9.1e-06	Nucleus	other	6421	71514	252855
SFRP2	secreted frizzled-related protein 2																0.246	1.218	0.0486	Plasma Membrane	transmembrane receptor	6423	20319	310552
SGIP1	SH3-domain GRB2-like (endophilin) interacting protein 1																0.0885	-1.209	0.00427	Cytoplasm	other	84251	73094	313413
SGK1	serum/glucocorticoid regulated kinase 1							0.356	-1.222	0.043				0.361	-1.236	0.0389				Cytoplasm	kinase	6446	20393	29517
SGK2	serum/glucocorticoid regulated kinase 2																0.217	1.212	0.0355	Cytoplasm	kinase	10110	27219	171497
SGTB	small glutamine-rich tetratricopeptide repeat (TPR)-containing, beta										0.0189	-1.22	0.000268							Other	other	54557	218544	294708
SH3BGRL	SH3 domain binding glutamic acid-rich protein like				0.193	1.226	0.0322													Cytoplasm	other	6451	56726	302363
SH3GL3	SH3-domain GRB2-like 3																0.0916	1.228	0.00467	Cytoplasm	other	6457	20408	81921
SH3YL1	SH3 domain containing, Ysc84-like 1 (S. cerevisiae)				0.0473	1.349	0.000654													Plasma Membrane	other	26751	24057	362724
SHC3	SHC (Src homology 2 domain containing) transforming protein 3										0.0194	-1.271	0.000296							Cytoplasm	other	53358	20418	114858
SHISA7	shisa homolog 7 (Xenopus laevis)																0.153	-1.223	0.0154	Other	other	729956	232813	691429
Sin3b	SIN3 homolog B, transcription regulator (yeast)										0.0168	1.216	0.000214							Other	other			683381
SIVA1	SIVA1, apoptosis-inducing factor										0.0244	1.253	0.000472							Cytoplasm	other	10572	30954	362791
SKAP2	src kinase associated phosphoprotein 2													0.168	-1.2	0.00122				Cytoplasm	other	8935	54353	155183
SLBP	stem-loop binding protein										0.203	-1.341	0.0372	0.264	1.59	0.00865	0.207	1.449	0.0318	Nucleus	other	7884	20492	681062
SLC13A4	solute carrier family 13 (sodium/sulfate symporters), member 4				0.235	1.797	0.0483													Plasma Membrane	transporter	26266	243755	503568
SLC14A1	solute carrier family 14 (urea transporter), member 1 (Kidd blood group)																0.174	1.23	0.0209	Plasma Membrane	transporter	6563	108052	54301
SLC16A1	solute carrier family 16, member 1 (monocarboxylic acid transporter 1)				0.0647	1.204	0.00196													Plasma Membrane	transporter	6566	20501	25027
SLC16A13	solute carrier family 16, member 13 (monocarboxylic acid transporter 13)										0.181	-1.226	0.0296							Other	other	201232	69309	287451
SLC16A6	solute carrier family 16, member 6 (monocarboxylic acid transporter 7)							0.207	-1.26	0.00877										Plasma Membrane	transporter	9120	104681	303772
SLC16A7	solute carrier family 16, member 7 (monocarboxylic acid transporter 2)							0.241	-1.206	0.0135	0.0534	-1.267	0.00249							Plasma Membrane	transporter	9194	20503	29735
SLC17A6	solute carrier family 17 (sodium-dependent inorganic phosphate cotransporter), member 6										0.115	1.441	0.0122							Plasma Membrane	transporter	57084	140919	84487
SLC17A7	solute carrier family 17 (sodium-dependent inorganic phosphate cotransporter), member 7													0.374	2.927	0.0462				Plasma Membrane	transporter	57030	72961	116638
SLC18A1	solute carrier family 18 (vesicular monoamine), member 1																0.243	-1.272	0.047	Plasma Membrane	transporter	6570	110877	25693
SLC1A3	solute carrier family 1 (glial high affinity glutamate transporter), member 3													0.053	1.339	3.79e-05	0.000603	1.496	3e-07	Plasma Membrane	transporter	6507	20512	29483
SLC20A2	solute carrier family 20 (phosphate transporter), member 2				0.0676	1.218	0.00231													Plasma Membrane	transporter	6575	20516	29502
SLC22A3	solute carrier family 22 (extraneuronal monoamine transporter), member 3																0.186	-1.284	0.0248	Plasma Membrane	transporter	6581	20519	29504
Slc22a4	solute carrier family 22 (organic cation transporter), member 4				0.0784	1.316	0.0037													Cytoplasm	transporter			64037
SLC22A6	solute carrier family 22 (organic anion transporter), member 6													0.222	1.321	0.00296				Plasma Membrane	transporter	9356	18399	29509
SLC24A1	solute carrier family 24 (sodium/potassium/calcium exchanger), member 1													0.367	-1.306	0.0411	0.224	-1.312	0.0381	Plasma Membrane	transporter	9187	214111	56814
SLC24A2	solute carrier family 24 (sodium/potassium/calcium exchanger), member 2				0.0349	-1.27	0.000124				0.0245	-1.537	0.000483							Plasma Membrane	transporter	25769	76376	84550
SLC24A4	solute carrier family 24 (sodium/potassium/calcium exchanger), member 4										0.0891	1.205	0.00741				0.214	-1.205	0.0342	Plasma Membrane	transporter	123041	238384	314396
SLC24A6	solute carrier family 24 (sodium/lithium/calcium exchanger), member 6													0.283	1.222	0.0119	0.0794	1.27	0.0034	Plasma Membrane	transporter	80024	170756	498185
SLC25A13	solute carrier family 25 (aspartate/glutamate carrier), member 13	0.828	1.276	0.0198	0.131	1.294	0.0143	0.357	1.304	0.0431										Cytoplasm	transporter	10165	50799	362322
SLC25A16	solute carrier family 25 (mitochondrial carrier; Graves disease autoantigen), member 16										0.105	-1.214	0.0102							Cytoplasm	transporter	8034	73132	361836
SLC25A18	solute carrier family 25 (glutamate carrier), member 18				0.141	1.22	0.0169										0.135	1.387	0.0117	Cytoplasm	transporter	83733	71803	681896
SLC25A25	solute carrier family 25 (mitochondrial carrier; phosphate carrier), member 25													0.025	-1.51	3.6e-06	0.000969	-1.573	8e-07	Cytoplasm	transporter	114789	227731	246771
SLC26A1	solute carrier family 26 (sulfate transporter), member 1																0.101	1.244	0.00597	Plasma Membrane	transporter	10861	231583	64076
SLC28A2	solute carrier family 28 (sodium-coupled nucleoside transporter), member 2										0.213	-1.263	0.0411							Plasma Membrane	transporter	9153	269346	60423|691960
SLC29A1	solute carrier family 29 (nucleoside transporters), member 1													0.222	-1.256	0.00299	0.0401	-1.305	0.000719	Plasma Membrane	transporter	2030	63959	63997
SLC29A3	solute carrier family 29 (nucleoside transporters), member 3													0.313	1.22	0.0202	0.142	1.22	0.0129	Plasma Membrane	transporter	55315	71279	353307
SLC30A3	solute carrier family 30 (zinc transporter), member 3																0.192	1.671	0.0272	Plasma Membrane	transporter	7781	22784	366568
SLC31A1	solute carrier family 31 (copper transporters), member 1				0.176	1.26	0.0268													Plasma Membrane	transporter	1317	20529	171135
SLC31A2	solute carrier family 31 (copper transporters), member 2										0.0343	1.229	0.000983							Plasma Membrane	transporter	1318	20530	298091
SLC32A1	solute carrier family 32 (GABA vesicular transporter), member 1										0.0528	1.328	0.00243							Plasma Membrane	transporter	140679	22348	83612
SLC35A1	solute carrier family 35 (CMP-sialic acid transporter), member A1																0.0397	-1.246	0.000688	Cytoplasm	transporter	10559	24060	313139
SLC35D3	solute carrier family 35, member D3										0.0443	2.439	0.00167							Other	other	340146	76157	308717
SLC35F1	solute carrier family 35, member F1																0.0107	-1.54	6.29e-05	Other	other	222553	215085	502421
SLC39A10	solute carrier family 39 (zinc transporter), member 10										0.00284	-1.276	6.8e-06							Extracellular Space	transporter	57181	227059	363229
SLC39A4	solute carrier family 39 (zinc transporter), member 4							0.047	1.329	7.3e-05							0.138	1.216	0.012	Plasma Membrane	transporter	55630	72027	300051
SLC3A1	solute carrier family 3 (cystine, dibasic and neutral amino acid transporters, activator of cystine, dibasic and neutral amino acid transport), member 1																0.0711	-1.277	0.00266	Plasma Membrane	transporter	6519	20532	29484
SLC40A1	solute carrier family 40 (iron-regulated transporter), member 1				0.186	-1.204	0.0302													Plasma Membrane	transporter	30061	53945	170840
SLC43A2	solute carrier family 43, member 2										0.111	-1.207	0.0113				0.0439	-1.278	0.000961	Plasma Membrane	transporter	124935	215113	287532
SLC44A1	solute carrier family 44, member 1				0.183	1.214	0.0292	0.244	1.336	0.0145										Plasma Membrane	transporter	23446	100434	85254
SLC4A11	solute carrier family 4, sodium borate transporter, member 11																0.174	-1.27	0.0214	Plasma Membrane	transporter	83959	269356	311423
SLC4A3	solute carrier family 4, anion exchanger, member 3													0.193	-1.234	0.00192	0.0307	-1.282	0.00037	Plasma Membrane	transporter	6508	20536	24781
SLC4A7	solute carrier family 4, sodium bicarbonate cotransporter, member 7	0.288	-1.311	7.91e-05	0.0643	-1.222	0.00192	0.039	-1.288	3.66e-05							0.0615	-1.275	0.00199	Plasma Membrane	transporter	9497	218756	117955
SLC5A11	solute carrier family 5 (sodium/glucose cotransporter), member 11							0.142	1.411	0.00277	0.174	1.277	0.0273							Plasma Membrane	transporter	115584	233836	252854
SLC5A3	solute carrier family 5 (sodium/myo-inositol cotransporter), member 3										0.0584	-1.204	0.00311							Plasma Membrane	transporter	6526	53881	114507
Slc6a17	solute carrier family 6 (neurotransmitter transporter), member 17							0.176	1.284	0.00546										Cytoplasm	other			613226
SLC6A20	solute carrier family 6 (proline IMINO transporter), member 20	0.828	1.296	0.045																Plasma Membrane	transporter	54716	102680	113918
SLC6A6	solute carrier family 6 (neurotransmitter transporter, taurine), member 6																0.0448	-1.29	0.00101	Plasma Membrane	transporter	6533	21366	29464
SLC6A9	solute carrier family 6 (neurotransmitter transporter, glycine), member 9				0.0653	1.361	0.00208	0.111	1.412	0.000772	0.16	1.373	0.0229							Plasma Membrane	transporter	6536	14664	116509
SLC7A1	solute carrier family 7 (cationic amino acid transporter, y+ system), member 1				0.0928	-1.21	0.0058													Plasma Membrane	transporter	6541	11987	25648
SLC7A3	solute carrier family 7 (cationic amino acid transporter, y+ system), member 3				0.107	1.286	0.00849													Plasma Membrane	transporter	84889	11989	29485
SLC9A2	solute carrier family 9, subfamily A (NHE2, cation proton antiporter 2), member 2				0.0509	-1.204	0.000892	0.255	1.214	0.0163				0.259	1.249	0.00763	0.0633	1.299	0.00213	Plasma Membrane	transporter	6549	226999	24783
SLC9A5	solute carrier family 9, subfamily A (NHE5, cation proton antiporter 5), member 5													0.226	-1.253	0.00339	0.0169	-1.367	0.000134	Plasma Membrane	transporter	6553	277973	192215
Slco1a4	solute carrier organic anion transporter family, member 1a4				0.0767	-1.254	0.00346				0.0293	-1.42	0.000712							Plasma Membrane	transporter		28250	170698
SLCO1C1	solute carrier organic anion transporter family, member 1C1										0.0911	-1.337	0.00775				0.117	-1.314	0.00809	Plasma Membrane	transporter	53919	58807	84511
SLCO5A1	solute carrier organic anion transporter family, member 5A1										0.0745	1.276	0.00505							Other	transporter	81796	240726	312907
SLITRK1	SLIT and NTRK-like family, member 1																0.201	1.231	0.0301	Other	other	114798	76965	306147
SLMAP	sarcolemma associated protein																0.109	-1.243	0.007	Plasma Membrane	other	7871	83997	290533
SLU7	SLU7 splicing factor homolog (S. cerevisiae)																0.0572	-1.227	0.0017	Nucleus	enzyme	10569	193116	303057
SMAD3	SMAD family member 3	0.828	-1.261	0.00857				0.104	-1.241	0.000557										Nucleus	transcription regulator	4088	17127	25631
SMARCA2	SWI/SNF related, matrix associated, actin dependent regulator of chromatin, subfamily a, member 2							0.148	-1.229	0.00325							0.0787	-1.258	0.00333	Nucleus	transcription regulator	6595	67155	361745
SMARCA5	SWI/SNF related, matrix associated, actin dependent regulator of chromatin, subfamily a, member 5										0.0337	-1.211	0.000949							Nucleus	transcription regulator	8467	93762	307766
SMARCC2	SWI/SNF related, matrix associated, actin dependent regulator of chromatin, subfamily c, member 2																0.0636	-1.228	0.00216	Nucleus	transcription regulator	6601	68094	685179
SMC2	structural maintenance of chromosomes 2										0.141	-1.273	0.0181							Nucleus	transporter	10592	14211	362519
SMCHD1	structural maintenance of chromosomes flexible hinge domain containing 1							0.133	-1.216	0.00218				0.145	-1.359	0.000827	0.0042	-1.547	1.19e-05	Nucleus	other	23347	74355	316732
SMO	smoothened, frizzled family receptor										0.0192	1.263	0.00029							Plasma Membrane	G-protein coupled receptor	6608	319757	25273
SMPD2	sphingomyelin phosphodiesterase 2, neutral membrane (neutral sphingomyelinase)				0.0825	-1.246	0.00429				0.0488	1.253	0.00205							Cytoplasm	enzyme	6610	20598	83537
SMPDL3A	sphingomyelin phosphodiesterase, acid-like 3A										0.0288	1.282	0.000671							Extracellular Space	enzyme	10924	57319	294422
SMYD3	SET and MYND domain containing 3																0.246	-1.291	0.0487	Nucleus	enzyme	64754	69726	498295
SNCAIP	synuclein, alpha interacting protein										0.005	1.517	1.72e-05							Cytoplasm	transcription regulator	9627	67847	307309
SNCG	synuclein, gamma (breast cancer-specific protein 1)				0.0576	-6.327	0.00139				0.0293	-3.631	0.000713				0.127	-3.23	0.0102	Cytoplasm	other	6623	20618	64347
SNED1	sushi, nidogen and EGF-like domains 1													0.267	-1.3	0.0093	0.0985	-1.326	0.00563	Plasma Membrane	other	25992	208777	316638
Snhg11	small nucleolar RNA host gene 11				0.0617	-1.386	0.00177				0.0283	-1.568	0.000644				0.189	-1.206	0.026	Other	other		319317	362256
SNRNP48	small nuclear ribonucleoprotein 48kDa (U11/U12)				0.179	-1.275	0.028	0.256	-1.218	0.0165	0.172	-1.288	0.0266				0.0633	-1.311	0.00213	Nucleus	other	154007	67797	291060
SNRPD1	small nuclear ribonucleoprotein D1 polypeptide 16kDa																0.116	1.299	0.00796	Nucleus	other	6632	20641	291794
SNRPN	small nuclear ribonucleoprotein polypeptide N																0.149	1.216	0.0144	Nucleus	other	6638	20646	81781
SNX19	sorting nexin 19				0.154	-1.289	0.02													Cytoplasm	transporter	399979	102607	315478
SNX27	sorting nexin family member 27							0.142	-1.206	0.00274	0.0511	-1.211	0.00225				0.0317	-1.217	0.000407	Cytoplasm	other	81609	76742	260323
SNX33	sorting nexin 33	0.828	1.234	0.0059	0.0509	1.3	0.000881													Cytoplasm	other	257364	235406	315696
SNX8	sorting nexin 8							0.317	1.223	0.0303	0.211	1.209	0.0401							Cytoplasm	transporter	29886	231834	288504
SOCS5	suppressor of cytokine signaling 5																0.0262	-1.241	0.000273	Extracellular Space	cytokine	9655	56468	500616
SOGA2	SOGA family member 2										0.0495	-1.244	0.00212	0.259	-1.301	0.00785	0.0603	-1.369	0.00194	Other	other	23255	68617	316764
SOGA3	SOGA family member 3				0.00951	-1.315	4.3e-06	0.125	-1.268	0.0017	0.00235	-1.474	4.5e-06				0.000613	-1.616	3e-07	Other	other	387104	67412	100363248
SORBS3	sorbin and SH3 domain containing 3							0.132	1.206	0.00206	0.0509	1.204	0.00222							Cytoplasm	other	10174	20410	282843
SORCS1	sortilin-related VPS10 domain containing receptor 1																0.0258	-1.315	0.000262	Plasma Membrane	transporter	114815	58178	309533
Sorl1	sortilin-related receptor, LDLR class A repeats-containing				0.0494	-1.213	0.000808				0.0146	-1.318	0.000172							Cytoplasm	other			300652
SOX10	SRY (sex determining region Y)-box 10	0.828	1.221	0.0208	0.1	1.268	0.00698													Nucleus	transcription regulator	6663	20665	29361
SOX11	SRY (sex determining region Y)-box 11										0.00578	1.527	2.21e-05							Nucleus	transcription regulator	6664	20666	84046
SOX17	SRY (sex determining region Y)-box 17				0.17	-1.331	0.0249				0.0127	-1.638	0.000122				0.0369	-1.441	0.000563	Nucleus	transcription regulator	64321	20671	312936
SOX18	SRY (sex determining region Y)-box 18				0.134	-1.247	0.015				0.0712	-1.344	0.00456							Nucleus	transcription regulator	54345	20672	311723
SOX4	SRY (sex determining region Y)-box 4										0.0146	1.58	0.000171							Nucleus	transcription regulator	6659	20677	364712
SP110	SP110 nuclear body protein													0.327	-1.289	0.0253	0.232	-1.258	0.0414	Nucleus	other	3431	109032	301570
SPA17	sperm autoantigenic protein 17	0.828	1.261	0.0179	0.0368	1.484	0.000196				0.17	1.21	0.0261							Plasma Membrane	other	53340	20686	85244
Spag9	sperm associated antigen 9							0.14	-1.214	0.00249	0.0408	-1.229	0.00142				0.125	-1.322	0.00975	Cytoplasm	other			360600
SPATA2L	spermatogenesis associated 2-like										0.0288	-1.263	0.000679				0.0228	-1.298	0.000215	Other	other	124044	78779	498963
SPHK1	sphingosine kinase 1							0.244	1.2	0.0144	0.117	1.205	0.0126							Cytoplasm	kinase	8877	20698	170897
SPINT1	serine peptidase inhibitor, Kunitz type 1				0.215	1.317	0.0406													Extracellular Space	other	6692	20732	311331
SPINT2	serine peptidase inhibitor, Kunitz type, 2				0.0373	1.315	0.000244													Extracellular Space	other	10653	20733	292770
SPOCK3	sparc/osteonectin, cwcv and kazal-like domains proteoglycan (testican) 3	0.828	1.243	0.00977	0.124	1.233	0.0125													Extracellular Space	other	50859	72902	306404
SPON1	spondin 1, extracellular matrix protein													0.228	1.269	0.00344				Extracellular Space	other	10418	233744	64456
SPP1	secreted phosphoprotein 1										0.0585	2.596	0.00313							Extracellular Space	cytokine	6696	20750	25353
SPPL2A	signal peptide peptidase like 2A																0.0669	-1.396	0.0024	Plasma Membrane	peptidase	84888	66552	311401
Sprr1a	small proline-rich protein 1A													0.053	1.937	3.64e-05	0.0016	2.265	1.6e-06	Cytoplasm	other		20753	499660
Spry1	sprouty homolog 1, antagonist of FGF signaling (Drosophila)										0.161	1.208	0.0232							Other	other			294981
SPRY3	sprouty homolog 3 (Drosophila)													0.111	-1.295	0.000476	0.000969	-1.518	7e-07	Plasma Membrane	other	10251	236576	498159
SPTSSB	serine palmitoyltransferase, small subunit B				0.13	1.265	0.014	0.301	-1.251	0.0274	0.147	-1.268	0.0197							Cytoplasm	other	165679	66183	100362555
SRD5A1	steroid-5-alpha-reductase, alpha polypeptide 1 (3-oxo-5 alpha-steroid delta 4-dehydrogenase alpha 1)				0.147	1.202	0.0184													Cytoplasm	enzyme	6715	78925	24950
SREBF2	sterol regulatory element binding transcription factor 2				0.0784	-1.272	0.00374													Nucleus	transcription regulator	6721	20788	300095
SREK1	splicing regulatory glutamine/lysine-rich protein 1													0.259	-1.226	0.00774	0.108	-1.23	0.00692	Nucleus	other	140890	218543	56763
SRGAP2	SLIT-ROBO Rho GTPase activating protein 2							0.185	-1.211	0.0062	0.0821	-1.21	0.00632	0.246	-1.212	0.0053	0.0473	-1.26	0.00113	Cytoplasm	other	23380	14270	360840
SRGN	serglycin										0.187	-1.227	0.0316							Extracellular Space	other	5552	19073	56782
SRP54	signal recognition particle 54kDa										0.18	-1.202	0.029							Cytoplasm	other	6729	665155|24067	116650
SRP72	signal recognition particle 72kDa																0.00366	-1.207	8.2e-06	Nucleus	kinase	6731	66661	498351
SRPK1	SRSF protein kinase 1																0.0506	-1.23	0.00133	Nucleus	kinase	6732	20815	361811
SRPK2	SRSF protein kinase 2				0.125	-1.212	0.0127													Nucleus	kinase	6733	20817	296753
SRPX	sushi-repeat containing protein, X-linked																0.124	1.238	0.00932	Cytoplasm	other	8406	51795	64316
Srrm2	serine/arginine repetitive matrix 2																0.0603	-1.237	0.00194	Nucleus	other			302969
SSH1	slingshot protein phosphatase 1				0.0547	-1.228	0.0012													Cytoplasm	phosphatase	54434	231637	304580
SSSCA1	Sjogren syndrome/scleroderma autoantigen 1										0.0704	1.238	0.00442							Other	other	10534	56390	689397
SSTR1	somatostatin receptor 1				0.142	1.496	0.0171				0.156	-1.212	0.0218	0.37	1.936	0.0441				Plasma Membrane	G-protein coupled receptor	6751	20605	25033
ST18	suppression of tumorigenicity 18 (breast carcinoma) (zinc finger protein)				0.114	-1.23	0.0102													Nucleus	transcription regulator	9705	240690	266680
ST3GAL2	ST3 beta-galactoside alpha-2,3-sialyltransferase 2										0.00601	-1.212	2.37e-05							Cytoplasm	enzyme	6483	20444	64442
ST3GAL3	ST3 beta-galactoside alpha-2,3-sialyltransferase 3										0.0544	1.246	0.00261							Cytoplasm	enzyme	6487	20441	64445
ST6GAL1	ST6 beta-galactosamide alpha-2,6-sialyltranferase 1				0.0974	1.206	0.00645													Cytoplasm	enzyme	6480	20440	25197
ST6GALNAC3	ST6 (alpha-N-acetyl-neuraminyl-2,3-beta-galactosyl-1,3)-N-acetylgalactosaminide alpha-2,6-sialyltransferase 3							0.324	1.244	0.0318	0.206	1.234	0.0381				0.233	1.278	0.0423	Cytoplasm	enzyme	256435	20447	29758
ST8SIA3	ST8 alpha-N-acetyl-neuraminide alpha-2,8-sialyltransferase 3																0.00869	-1.537	4.47e-05	Cytoplasm	enzyme	51046	20451	25547
STAC2	SH3 and cysteine rich domain 2													0.345	1.406	0.0319				Other	other	342667	217154	363674
STAC3	SH3 and cysteine rich domain 3							0.128	1.22	0.00188							0.0603	1.32	0.00193	Extracellular Space	other	246329	237611	362895
STARD13	StAR-related lipid transfer (START) domain containing 13																0.138	-1.21	0.0122	Cytoplasm	other	90627	243362	498130
STARD4	StAR-related lipid transfer (START) domain containing 4													0.309	-1.25	0.0183	0.127	-1.278	0.0102	Cytoplasm	transporter	134429	170459	291699
STARD5	StAR-related lipid transfer (START) domain containing 5													0.31	1.243	0.0185	0.0861	1.313	0.00407	Cytoplasm	transporter	80765	170460	502348
STARD8	StAR-related lipid transfer (START) domain containing 8																0.0581	1.227	0.00175	Cytoplasm	other	9754	236920	312113
STAT5A	signal transducer and activator of transcription 5A							0.102	1.239	0.000434										Nucleus	transcription regulator	6776	20850	24918
STAT5B	signal transducer and activator of transcription 5B				0.0731	1.222	0.00292													Nucleus	transcription regulator	6777	20851	25126
STC1	stanniocalcin 1													0.259	-1.272	0.0078	0.0861	-1.301	0.00405	Extracellular Space	kinase	6781	20855	81801
STK17B	serine/threonine kinase 17b				0.113	1.234	0.00986													Nucleus	kinase	9262	98267	170904
STMN1	stathmin 1				0.0368	1.34	0.000194							0.369	1.227	0.0428	0.154	1.282	0.0157	Cytoplasm	other	3925	16765	29332
STXBP3	syntaxin binding protein 3				0.0494	1.227	0.000805													Plasma Membrane	transporter	6814	20912	114095
SUCO	SUN domain containing ossification factor													0.323	-1.288	0.0236	0.00986	-1.654	5.5e-05	Other	other	51430	226551	360863
Sult1d1	sulfotransferase family 1D, member 1	0.828	1.33	0.0148	0.0883	1.395	0.00523													Cytoplasm	enzyme		53315	60393
SULT2B1	sulfotransferase family, cytosolic, 2B, member 1				0.047	1.216	0.000609				0.0288	1.24	0.000676							Cytoplasm	enzyme	6820	54200	292915
SUMF2	sulfatase modifying factor 2																0.0946	-1.223	0.00507	Cytoplasm	other	25870	67902	360800
SUV39H2	suppressor of variegation 3-9 homolog 2 (Drosophila)																0.0503	-1.212	0.00131	Nucleus	transcription regulator	79723	64707	364785
SV2C	synaptic vesicle glycoprotein 2C																0.163	-1.341	0.0179	Plasma Membrane	other	22987	75209	29643
Svil	supervillin										0.215	1.358	0.0416				0.0292	-1.284	0.000333	Other	other			361256
SYAP1	synapse associated protein 1										0.17	-1.275	0.0259							Nucleus	other	94056	67043	302678
SYN3	synapsin III										0.175	-1.256	0.0274							Plasma Membrane	other	8224	27204	29130
SYNE1	spectrin repeat containing, nuclear envelope 1										0.00128	-1.41	2e-06	0.311	-1.283	0.0187	0.158	-1.289	0.0167	Nucleus	other	23345	64009	499010
SYNM	synemin, intermediate filament protein																0.0942	1.281	0.00503	Cytoplasm	other	23336	233335	308709
SYNPO2	synaptopodin 2																0.0887	-1.722	0.00431	Cytoplasm	other	171024	118449	499702
SYNPR	synaptoporin										0.206	1.348	0.0382							Plasma Membrane	transporter	132204	72003	66030
SYP	synaptophysin													0.291	1.245	0.0134	0.0617	1.327	0.002	Cytoplasm	transporter	6855	20977	24804
SYS1	SYS1 Golgi-localized integral membrane protein homolog (S. cerevisiae)										0.0224	1.226	0.000395							Cytoplasm	other	90196	66460	685079
SYT10	synaptotagmin X										0.0965	1.272	0.0088							Cytoplasm	transporter	341359	54526	60567
SYT12	synaptotagmin XII				0.191	-1.216	0.0317										0.0276	-1.441	0.00031	Plasma Membrane	transporter	91683	171180	191595
SYT16	synaptotagmin XVI										0.0955	-1.336	0.00867							Other	transporter	83851	238266	299142
SYT4	synaptotagmin IV													0.0705	-1.337	6.89e-05	0.0121	-1.334	7.76e-05	Cytoplasm	transporter	6860	20983	64440
SYT6	synaptotagmin VI										0.0769	1.56	0.00546	0.291	-1.296	0.0142	0.0412	-1.455	0.000756	Cytoplasm	transporter	148281	54524	60565
SYT7	synaptotagmin VII																0.233	1.206	0.0418	Cytoplasm	transporter	9066	54525	59267
SYT9	synaptotagmin IX										0.0924	1.237	0.00806							Plasma Membrane	transporter	143425	60510	60564
TAC1	tachykinin, precursor 1													0.264	-1.35	0.00872	0.00776	-1.688	3.54e-05	Extracellular Space	other	6863	21333	24806
TACR3	tachykinin receptor 3										0.0547	-1.5	0.00268	0.193	-1.632	0.00191	0.118	-1.502	0.00822	Plasma Membrane	G-protein coupled receptor	6870	21338	24808
TAF1	TAF1 RNA polymerase II, TATA box binding protein (TBP)-associated factor, 250kDa							0.279	-1.226	0.0214	0.0189	-1.415	0.000277							Nucleus	transcription regulator	6872	270627	317256
TAF6L	TAF6-like RNA polymerase II, p300/CBP-associated factor (PCAF)-associated factor, 65kDa										0.0202	1.219	0.000313							Nucleus	transcription regulator	10629	225895	309194
TANC2	tetratricopeptide repeat, ankyrin repeat and coiled-coil containing 2							0.196	-1.223	0.00735							0.033	-1.352	0.000455	Nucleus	transcription regulator	26115	77097	303599
TAOK1	TAO kinase 1																0.0439	-1.314	0.000939	Cytoplasm	kinase	57551	216965	286993
TBC1D10C	TBC1 domain family, member 10C																0.189	-1.301	0.026	Nucleus	other	374403	108995	361697
TBC1D15	TBC1 domain family, member 15				0.0784	1.236	0.00382													Cytoplasm	other	64786	66687	366896
TBR1	T-box, brain, 1													0.353	1.405	0.0357				Nucleus	transcription regulator	10716	21375	680427
TBXAS1	thromboxane A synthase 1 (platelet)							0.251	1.203	0.0156										Plasma Membrane	enzyme	6916	21391	24886
TCFL5	transcription factor-like 5 (basic helix-loop-helix)							0.285	1.245	0.0226	0.0268	1.423	0.000566							Nucleus	transcription regulator	10732	277353	311715
TCP11	t-complex 11, testis-specific													0.259	1.218	0.00742	0.125	1.209	0.00959	Other	other	6954	21463	309641
TEAD2	TEA domain family member 2							0.065	1.335	0.000174										Nucleus	transcription regulator	8463	21677	308582
TEAD3	TEA domain family member 3							0.305	1.213	0.0279	0.183	1.21	0.0301	0.165	1.303	0.00116				Nucleus	transcription regulator	7005	21678	294299
TEKT1	tektin 1				0.199	1.222	0.0348													Cytoplasm	other	83659	21689	85270
TEKT2	tektin 2 (testicular)	0.828	1.201	0.0185																Cytoplasm	other	27285	24084	298532
TENM2	teneurin transmembrane protein 2													0.122	-1.385	0.000564	0.153	-1.241	0.0154	Plasma Membrane	other	57451	23964	117242
TES	testis derived transcript (3 LIM domains)	0.828	-1.441	0.0227				0.356	-1.252	0.0427										Plasma Membrane	other	26136	21753	500040
TET3	tet methylcytosine dioxygenase 3																0.0349	-1.271	0.000504	Nucleus	other	200424	194388	680576
TEX264	testis expressed 264										0.0275	1.216	0.000606							Extracellular Space	other	51368	21767	300988
TF	transferrin	0.828	1.241	0.0368	0.0742	1.377	0.00302	0.368	1.426	0.0473										Extracellular Space	transporter	7018	22041	24825
TFAP4	transcription factor AP-4 (activating enhancer binding protein 4)							0.132	1.217	0.00205	0.0131	1.292	0.000134							Nucleus	transcription regulator	7023	83383	360482
TFRC	transferrin receptor (p90, CD71)										0.107	-1.231	0.0107							Plasma Membrane	transporter	7037	22042	64678
TGFA	transforming growth factor, alpha	0.828	1.212	0.0264	0.0749	1.281	0.00318	0.252	1.394	0.0157	0.0416	1.577	0.00148				0.0557	-1.261	0.00163	Extracellular Space	growth factor	7039	21802	24827
TGIF1	TGFB-induced factor homeobox 1	0.453	1.386	0.000249	0.0313	1.438	6.86e-05										0.196	1.281	0.0284	Nucleus	transcription regulator	7050	21815	316742
TGM3	transglutaminase 3 (E polypeptide, protein-glutamine-gamma-glutamyltransferase)													0.259	1.219	0.00783	0.141	1.202	0.0128	Cytoplasm	enzyme	7053	21818	366189
TH	tyrosine hydroxylase										0.0547	2.056	0.00266							Cytoplasm	enzyme	7054	21823	25085
THPO	thrombopoietin				0.037	-1.411	0.000219													Extracellular Space	cytokine	7066	21832	81811
THRB	thyroid hormone receptor, beta				0.0876	1.246	0.00508													Nucleus	ligand-dependent nuclear receptor	7068	21834	24831
THRSP	thyroid hormone responsive																0.0732	1.458	0.00285	Nucleus	other	7069	21835	25357
THUMPD3	THUMP domain containing 3										0.0875	1.227	0.00717							Other	other	25917	14911	500288
TIAM1	T-cell lymphoma invasion and metastasis 1										0.0226	1.429	0.000408							Cytoplasm	other	7074	21844	304109
TIMM9	translocase of inner mitochondrial membrane 9 homolog (yeast)	0.828	-1.221	0.0373										0.311	-1.261	0.0193				Cytoplasm	transporter	26520	30056	171139
TIMP1	TIMP metallopeptidase inhibitor 1													0.289	1.287	0.0127	0.222	1.229	0.0377	Extracellular Space	other	7076	21857	116510
TIMP2	TIMP metallopeptidase inhibitor 2				0.0813	1.27	0.00413													Extracellular Space	other	7077	21858	29543
TIMP3	TIMP metallopeptidase inhibitor 3				0.078	1.255	0.00361													Extracellular Space	other	7078	21859	25358
Tiparp	TCDD-inducible poly(ADP-ribose) polymerase							0.0618	-1.266	0.000159	0.0553	-1.207	0.00275	0.209	-1.257	0.00241	0.0309	-1.356	0.000381	Other	other			310467
TJP2	tight junction protein 2				0.0771	1.284	0.0035													Plasma Membrane	kinase	9414	21873	115769
Tk1	thymidine kinase 1, soluble							0.115	1.201	0.00136										Cytoplasm	kinase			24834
TLE1	transducin-like enhancer of split 1 (E(sp1) homolog, Drosophila)													0.299	-1.253	0.0161	0.025	-1.447	0.00025	Nucleus	transcription regulator	7088	21885	362533
TLE4	transducin-like enhancer of split 4 (E(sp1) homolog, Drosophila)													0.323	-1.224	0.0229	0.0913	-1.295	0.00455	Nucleus	transcription regulator	7091	21888	25565
TM4SF1	transmembrane 4 L six family member 1				0.143	-1.285	0.0173				0.128	-1.272	0.0147				0.163	-1.314	0.0179	Plasma Membrane	other	4071	17112	295061
TM7SF2	transmembrane 7 superfamily member 2																0.0978	1.236	0.00558	Cytoplasm	enzyme	7108	73166	293688
TM9SF4	transmembrane 9 superfamily protein member 4																0.0433	-1.266	0.00088	Cytoplasm	transporter	9777	99237	296279
TMCC3	transmembrane and coiled-coil domain family 3										0.141	1.274	0.0183							Other	other	57458	319880	314751
TMED5	transmembrane emp24 protein transport domain containing 5																0.172	-1.321	0.0201	Cytoplasm	other	50999	73130	289883
TMEM107	transmembrane protein 107										0.0169	1.238	0.000215							Other	other	84314	66910	691750
TMEM120A	transmembrane protein 120A													0.0797	-1.228	0.000109				Other	other	83862	215210	288591
TMEM123	transmembrane protein 123				0.174	1.226	0.0263													Plasma Membrane	other	114908	71929	363013
TMEM132A	transmembrane protein 132A				0.0879	1.245	0.00517													Cytoplasm	other	54972	98170	338474
TMEM132E	transmembrane protein 132E													0.053	-1.305	2.28e-05	0.00189	-1.367	2.2e-06	Other	other	124842	270893	287564
TMEM134	transmembrane protein 134				0.0343	1.225	0.000116													Other	kinase	80194	66990	361695
TMEM158	transmembrane protein 158 (gene/pseudogene)				0.233	1.203	0.0471										0.0709	-1.377	0.00264	Plasma Membrane	other	25907	72309	117582
TMEM163	transmembrane protein 163				0.0745	1.511	0.00309				0.103	1.36	0.0098	0.321	1.352	0.0224	0.141	1.394	0.0127	Cytoplasm	other	81615	72160	360839
TMEM173	transmembrane protein 173										0.188	1.207	0.0317							Cytoplasm	other	340061	72512	498840
TMEM176A	transmembrane protein 176A				0.134	1.21	0.0151				0.155	1.211	0.0216							Other	other	55365	66058	297077
TMEM204	transmembrane protein 204				0.212	-1.218	0.0397													Plasma Membrane	other	79652	407831	287129
TMEM212	transmembrane protein 212	0.828	1.372	0.0255	0.202	1.344	0.0358	0.141	1.398	0.00267	0.143	1.289	0.0185							Other	other	389177	208613	499586
TMEM215	transmembrane protein 215	0.78	-1.555	0.00264	0.0745	-1.542	0.0031													Other	other	401498	320500	690918
TMEM229A	transmembrane protein 229A													0.234	1.247	0.00412	0.0724	1.261	0.00275	Other	other	730130	319832	685756
TMEM255A	transmembrane protein 255A				0.0695	1.244	0.00257													Extracellular Space	other	55026	245386	313453
TMEM256	transmembrane protein 256				0.0531	1.203	0.00107													Cytoplasm	other	254863	69186	287442
TMEM47	transmembrane protein 47				0.051	1.216	0.000969													Plasma Membrane	other	83604	192216	501569
TMEM86A	transmembrane protein 86A				0.0495	1.2	0.000831										0.0129	1.282	8.83e-05	Other	other	144110	67893	308602
TMEM97	transmembrane protein 97																0.0476	1.245	0.00115	Extracellular Space	other	27346	69071	303330
TMEM98	transmembrane protein 98				0.0937	1.276	0.00596							0.346	1.205	0.0326				Cytoplasm	other	26022	103743	303356
TMIE	transmembrane inner ear				0.137	1.337	0.0158										0.161	1.254	0.0174	Other	other	259236	20776	501061
TMSB10/TMSB4X	thymosin beta 10				0.0386	1.232	0.000306													Cytoplasm	other	9168|7114	100042318	81814|50665
Tnc	tenascin C				0.0928	1.415	0.00583				0.0733	1.588	0.00492				0.156	1.496	0.0161	Other	other			116640
TNFRSF11B	tumor necrosis factor receptor superfamily, member 11b	0.828	1.283	0.0279																Plasma Membrane	transmembrane receptor	4982	18383	25341
TNFRSF25	tumor necrosis factor receptor superfamily, member 25	0.828	-1.292	0.0146	0.0325	-1.57	8.73e-05													Plasma Membrane	transmembrane receptor	8718	85030	500592
TNFSF13	tumor necrosis factor (ligand) superfamily, member 13							0.346	-1.283	0.0388										Extracellular Space	cytokine	8741	69583	287437
TNKS2	tankyrase, TRF1-interacting ankyrin-related ADP-ribose polymerase 2				0.068	-1.256	0.00235													Nucleus	enzyme	80351	74493	309512
TNNC2	troponin C type 2 (fast)				0.224	1.291	0.0437													Cytoplasm	other	7125	21925	296369
TNNI1	troponin I type 1 (skeletal, slow)													0.111	1.22	0.000453				Cytoplasm	other	7135	21952	29388
TNR	tenascin R										0.0145	-1.274	0.000169							Plasma Membrane	other	7143	21960	25567
TNRC6A	trinucleotide repeat containing 6A							0.33	1.746	0.0334				0.336	1.735	0.0288				Nucleus	other	27327	233833	308971
TNRC6B	trinucleotide repeat containing 6B							0.146	-1.246	0.00308	0.104	-1.206	0.0102							Other	other	23112	213988	192178
TNS1	tensin 1										0.216	-1.225	0.042							Plasma Membrane	other	7145	21961	301509
TOE1	target of EGR1, member 1 (nuclear)										0.0302	1.285	0.000755							Nucleus	other	114034	68276	298443
TP53BP2	tumor protein p53 binding protein, 2																0.145	1.232	0.0136	Nucleus	other	7159	209456	305025
TP53I11	tumor protein p53 inducible protein 11													0.348	1.385	0.0335				Other	other	9537	277414	311209
TPBG	trophoblast glycoprotein				0.169	1.384	0.0246							0.104	1.38	0.000324	0.00417	1.521	1.15e-05	Plasma Membrane	other	7162	21983	83684
Tpm1	tropomyosin 1, alpha																0.189	-1.218	0.0261	Plasma Membrane	other		22003	24851
Tpm3	tropomyosin 3													0.263	1.358	0.00822	0.014	1.628	0.000103	Cytoplasm	other			117557
TPPP3	tubulin polymerization-promoting protein family member 3	0.828	1.21	0.0298	0.0659	1.326	0.00217													Other	other	51673	67971	291966
TPR	translocated promoter region, nuclear basket protein							0.0136	-1.415	3.9e-06							0.00435	-1.378	1.39e-05	Nucleus	transporter	7175	108989	304862
TPRN	taperin													0.353	1.249	0.0356				Extracellular Space	other	286262	97031	499749
TRA2A	transformer 2 alpha homolog (Drosophila)										0.0268	-1.215	0.000577							Nucleus	other	29896	101214	500116
TRAF3	TNF receptor-associated factor 3										0.103	-1.278	0.00986							Cytoplasm	enzyme	7187	22031	362788
TRAIP	TRAF interacting protein										0.0124	1.307	0.000113	0.255	-1.262	0.00603				Cytoplasm	other	10293	22036	367167
TRDMT1	tRNA aspartic acid methyltransferase 1													0.234	-1.247	0.00387				Nucleus	enzyme	1787	13434	291324
TRDN	triadin										0.0557	2.057	0.00279							Cytoplasm	other	10345	76757	59299
TREML1	triggering receptor expressed on myeloid cells-like 1							0.22	1.225	0.0104										Plasma Membrane	other	340205	71326	501096
TRH	thyrotropin-releasing hormone										0.0619	2.502	0.0036							Extracellular Space	other	7200	22044	25569
Trhr2	thyrotropin releasing hormone receptor 2										0.078	-1.234	0.00566				0.0819	1.246	0.00366	Plasma Membrane	G-protein coupled receptor		170732	252859
Trib2	tribbles homolog 2 (Drosophila)										0.00719	-1.291	3.64e-05	0.111	-1.204	0.000383	0.00274	-1.302	3.9e-06	Other	other			313974
TRIM2	tripartite motif containing 2										0.00605	-1.293	2.52e-05							Cytoplasm	enzyme	23321	80890	361970
TRIM47	tripartite motif containing 47							0.106	1.21	0.000657										Cytoplasm	other	91107	217333	690374
TRIM54	tripartite motif containing 54																0.203	1.373	0.0305	Cytoplasm	other	57159	58522	362708
TRIM59	tripartite motif containing 59	0.762	1.45	0.00211	0.0373	1.586	0.000243													Cytoplasm	enzyme	286827	66949	365813
TRIM9	tripartite motif containing 9																0.118	-1.232	0.00829	Cytoplasm	enzyme	114088	94090	155812
Trio	triple functional domain (PTPRF interacting)				0.0489	-1.273	0.00072													Other	other			310192
TRIP13	thyroid hormone receptor interactor 13							0.114	1.265	0.00132	0.0308	1.281	0.000793							Cytoplasm	transcription regulator	9319	69716	292206
TROVE2	TROVE domain family, member 2													0.332	-1.288	0.0274				Nucleus	other	6738	20822	304833
TRPM7	transient receptor potential cation channel, subfamily M, member 7	0.828	1.202	0.0459							0.0268	-1.328	0.000568							Plasma Membrane	kinase	54822	58800	679906
TRPS1	trichorhinophalangeal syndrome I										0.0511	-1.255	0.00224							Nucleus	transcription regulator	7227	83925	299897
TSHZ1	teashirt zinc finger homeobox 1										0.0753	1.606	0.00521							Nucleus	transcription regulator	10194	110796	307217
TSHZ3	teashirt zinc finger homeobox 3				0.147	1.458	0.0183													Nucleus	transcription regulator	57616	243931	308523
TSN	translin																0.0641	-1.255	0.00219	Nucleus	other	7247	22099	60381
TSPAN2	tetraspanin 2	0.828	1.274	0.0321	0.127	1.328	0.0134	0.36	1.365	0.0446							0.207	1.244	0.0321	Extracellular Space	other	10100	70747	64521
TSPAN5	tetraspanin 5													0.218	1.233	0.00278	0.0997	1.21	0.00575	Plasma Membrane	other	10098	56224	362048
TTC28	tetratricopeptide repeat domain 28										0.108	1.203	0.0108							Other	other	23331		304558
TTC3	tetratricopeptide repeat domain 3										0.00172	-1.286	2.9e-06							Cytoplasm	enzyme	7267	22129	360702
TTC39B	tetratricopeptide repeat domain 39B													0.321	-1.252	0.0223	0.0628	-1.371	0.00208	Other	other	158219	69863	298186
TTC9	tetratricopeptide repeat domain 9				0.049	1.242	0.000738													Extracellular Space	other	23508	69480	500689
TTI2	TELO2 interacting protein 2				0.0957	1.266	0.00625													Other	other	80185	234138	290811
TTYH1	tweety homolog 1 (Drosophila)										0.0603	-1.303	0.00337							Plasma Membrane	ion channel	57348	57776	292597
TUBA8	tubulin, alpha 8										0.0459	1.413	0.00182				0.163	1.27	0.018	Cytoplasm	other	51807	53857	500377
TUBB2B	tubulin, beta 2B class IIb										0.065	1.229	0.00391							Cytoplasm	other	347733	73710	291081
TXNDC9	thioredoxin domain containing 9										0.0874	1.219	0.00715							Cytoplasm	other	10190	98258	280671
TXNIP	thioredoxin interacting protein	0.828	1.223	0.0224	0.0325	1.468	8.13e-05				0.198	1.343	0.0353				0.172	1.276	0.0203	Cytoplasm	other	10628	56338	117514
TXNL1	thioredoxin-like 1				0.0896	-1.23	0.0054										0.188	-1.225	0.0257	Cytoplasm	enzyme	9352	53382	140922
TYROBP	TYRO protein tyrosine kinase binding protein				0.178	1.223	0.0277				0.0547	1.306	0.00263							Plasma Membrane	transmembrane receptor	7305	22177	361537
TYW1	tRNA-yW synthesizing protein 1 homolog (S. cerevisiae)										0.11	1.206	0.0113							Other	other	55253	100929	304423
U2AF2	U2 small nuclear RNA auxiliary factor 2													0.329	-1.508	0.0264				Nucleus	other	11338	22185	308335
UBE2B	ubiquitin-conjugating enzyme E2B				0.121	-1.604	0.0119							0.344	-1.703	0.0316				Cytoplasm	enzyme	7320	22210	81816
UBE2D2	ubiquitin-conjugating enzyme E2D 2										0.0846	-1.27	0.0067							Cytoplasm	enzyme	7322	56550	641452
[truncated: 113 more rows]
