# Supplementary material for: Postmortem transcriptional profiling reveals widespread increase in inflammation in schizophrenia: a comparison of prefrontal cortex, striatum, and hippocampus among matched tetrads of controls with subjects diagnosed with schizophrenia, bipolar or major depressive disorder
Source: Transl Psychiatry. 2019 May 23;9:151. doi: 10.1038/s41398-019-0492-8 (PMC6533277; doi:10.1038/s41398-019-0492-8)
Supplement: Supplementary file 11 — Supplemental Table 8 [file 41398_2019_492_MOESM11_ESM.xlsx]

## Sheet: genesByColors
Gene #	323	251	340	260	213	160	156	125	1693	972	407	230	196	186	83	121	1262	1141	162	105	184	108	80	575	171	122	449	130	69	60	175	128	127	237	61	638	321	598	146
	greenyellow	cyan	purple	salmon	grey60	darkgrey	orange	steelblue	turquoise	yellow	magenta	lightcyan	lightgreen	lightyellow	sienna3	violet	blue	brown	darkturquoise	darkmagenta	royalblue	darkolivegreen	yellowgreen	black	darkgreen	paleturquoise	pink	white	skyblue3	orangered4	darkred	skyblue	saddlebrown	midnightblue	plum1	green	tan	red	darkorange
1	ABCC1	ABHD13	ABCA3	ABCB8	ABI1	ADPRHL2	AGPAT4	ADSS	AAGAB	AACS	ABCA5	ABCA11P	ABHD1	A1BG-AS1	ADGRB1	ABO	A2MP1	A1CF	AGPAT2	ACTRT3	AASDH	ACOX2	AOAH	AATF	ABCA17P	ADAMTS1	ABCA1	ABHD3	A2M	ACTA2	ADAM33	ACVR2A	AAK1	ABCC10	ACVR2B	AASS	AAMDC	AAAS	ACIN1
2	ABCC5	ACBD3	ABCB9	ABR	ACSL4	ALG6	AGPS	ALG5	AAMP	AARSD1	ABLIM2	ACTG1	ADAMTS7	A4GALT	AGER	ADAMTSL5	A4GNT	ABCB5	ALAS2	ARC	ABHD18	ADH5	C18orf32	ABCB7	ACD	ADAMTS9	ABCC6	ACADVL	ABCB1	ADGRG6	ADAMTSL4	AFF4	ABCC8	ADAM17	AGO2	ABCA2	ABL1	AADAC	ACSS2
3	ABHD17C	ACTR3C	ABCG4	ABTB1	ACTBP9	ANKFY1	AGTPBP1	APBB1	AARS	ABCB6	ACAD8	ADAT1	AK8	ABHD16B	AIPL1	ADRA2B	ABCC11	ACRBP	ANO9	ATF3	ACADM	AHCYL2	EEF1G	ABCC4	AHSA1	ADM	ABHD14A-ACY1	ACKR3	ABCB1	AOC3	ADH4	AKAP1	ANKRD11	AGAP11	ARID1B	ABCA8	ACAD11	ABCA7	ACTN4
4	ABI2	AFG3L2	ABHD17A	ADCY5	ACTR3	ARFIP1	ALCAM	ASL	ABCB10	ABCF2	ACOT1	AGFG1	ALPPL2	ACAP1	ANKRD24	AFAP1L1	ABCC2	ACRV1	APOC2	ATF7IP2	ACSL6	AK3	ELK3	ABCD4	AIP	AKAP12	ABLIM1	ACO1	ABCG2	ASPN	AGAP4	AMY1A	ANKRD49	AGAP4	ARMC1	ABCD3	ACSS1	ABHD14B	AGPAT4-IT1
5	ACTN1	AKIRIN2	ABHD8	ADGRB2	ADAM9	ASCC1	ANAPC5	ATRAID	ABCE1	ABHD10	ACOT13	AHI1	ALS2CL	ACY1	ANXA8	ALPP	ABCC3	ACSM2B	ARHGEF16	BAG3	AEBP2	ALDH2	FAU	ABHD15	ALDH3A2	ANGPTL4	ACAA2	ADAMTS9-AS2	ADGRF5	B2M	AHDC1	ANKDD1A	ARHGEF10L	ANKRD20A1	BIRC6	ABHD17B	ADSSL1	ABHD2	AKAP2
6	ADAMTS3	ALDH5A1	ACACA	AES	AKT3	ASUN	ANKHD1	BNIP3L	ABCF1	ABHD14A	ACYP1	ALG14	ALX3	ADAMTS15	C1orf228	ANGPTL8	ABCC6	ACTL7A	ASB12	BCL10	AGL	ALDH7A1	GNB2L1	ABHD4	ALG2	ANKRD37	ACP6	AFF1	AFAP1L2	C7	ALMS1	ANKRD27	ASAP1	ANKRD20A11P	BRD1	ACBD5	AGO3	ACAD10	ANAPC2
7	ADCY9	ANK3	ACTR1A	AGAP2	APC	ATAD2B	ANKRA2	BZW1	ABCF3	ACHE	ADNP	ANAPC13	AMIGO3	ADGRD2	C20orf202	ANXA2R	ABCD1	ACTN3	ATAD3A	BRE-AS1	AGO4	APPL2	KXD1	ACSL5	BAG2	APOLD1	ACSBG1	AHNAK	ATP10A	CASQ2	ANKRD10-IT1	ANKRD28	ATXN1L	ANKRD46	C5orf51	ACER3	AGTRAP	ACADS	ANKS6
8	ADD2	ANO5	ACVR1B	ALKBH5	ARFGAP3	BBS9	ANO4	C11orf71	ABHD12	ACOT8	AK6	ANKLE2	ANP32C	ADM5	C21orf58	APCS	ABCD1P2	ACTRT2	ATHL1	BTG2	AGPAT5	AS3MT	LMO2	ADAM28	BANF1	ARID5A	ACSF2	AIDA	BAMBI	CAV1	ANKRD18B	ATP13A3	BMS1P5	ANKS3	CBY1	ACSL1	AKT2	ACSF3	APBA3
9	ADGRB3	API5	ADAM11	ALKBH6	ARL6IP1	BCDIN3D	ARIH2	C18orf32	ABHD16A	ACTL6B	AKAP9	ANKRD29	ANXA13	AKR1B10	CAPN11	APOA1	ABI3	ADAM5	ATOH1	CALCB	ALG10B	ASAH1	NBEAL1	ADAP2	BANP	BCL3	ACSS3	ANTXR2	C9orf3	CFH	ANKRD36	ATXN7	C14orf37	ANXA3	CFAP97	ACTL6A	ANKRD10	ACTL8	APLP1
10	ADGRL1	ARFGEF2	ADRA2C	AMIGO1	ATF2	BRD8	ATG3	C5orf15	ABRACL	ACTR1B	ALG8	ANKRD50	ANXA9	ALDH16A1	CD276	APOBEC3F	ACACB	ADAM6	ATP4A	CCL4	AMY2B	ASB3	PDLIM2	ADCY7	BCL2L13	C10orf10	ADCY2	ARAP1	CARMN	CNN1	ANKRD36B	BBS1	CABLES2	ARHGAP29	CHD6	ADA	ANKRD10	ADAMTS10	ARHGAP22
11	ADGRL2	ATE1	AGAP3	AMPD2	ATG12	BRIX1	ATG4C	C7orf25	ABT1	ACTR3B	ALG9	ANXA7	AOC4P	AMN	CDX2	ARMC5	ACAN	ADAM7	AVPR2	CCNL1	AP3M1	ASF1A	PFDN5	ADGRD1	BGLAP	C11orf96	ADCYAP1R1	ARHGAP42	CAV2	COL18A1	AP5B1	C1orf21	CATSPER2	ARID3B	CHD9	ADAM10	ANKRD40	ADAMTS13	ARHGEF1
12	AFAP1	ATL2	AGPAT1	ANAPC7	BAG4	BUD13	BACE1	CCDC47	ACAD9	ADAM22	AMMECR1L	AP5M1	APOC2	ANKFN1	CHAD	ATF5	ACE2	ADAMTS12	BAIAP2L1	CD83	APH1B	ASPH	POLR2H	ADGRE2	BRI3	CASP4	ADGRA3	ARMCX6	CCDC130	COL1A2	APOBEC3A	CCNJ	CCDC149	ARL17A	CPEB4	ADD1	ANP32B	ADAMTSL2	ARHGEF2
13	ANGEL2	ATMIN	AHCTF1	AP3D1	BBS4	C1orf131	BTD	CCNH	ACADSB	ADAM23	AMZ2	ARL1	ARHGEF15	ANO7P1	CHRNA4	BIRC7	ACER1	ADAMTS2	BSND	CH25H	APPBP2	ATP11C	RADIL	ADGRL4	C2orf42	CCL2	ADGRG1	ATP10D	CCND1	COL3A1	APOBEC3C	CELF2	CCDC93	ASCC2	CREBBP	ADD3	ANXA5	ADAP1	ARL8A
14	ANKRD36C	ATP2B1	AKT1	AP3S1	BLOC1S4	C1orf27	BUB3	CCT6B	ACAT1	ADCK2	ANKRD45	ARL14EP	ART4	APOA4	CLEC10A	BMS1P21	ACKR2	ADAMTS4	C10orf71	CLK1	ARGLU1	AUTS2	RPL10	ADORA3	CACYBP	CDH5	ADGRV1	BCAR3	CD320	COL6A3	APOPT1	CLDN12	CDH2	ATG10	DDAH1	ADIPOR2	AP3B1	ADAT3	ARRDC2
15	ANO3	ATP2C1	AMER3	APBA1	C1orf174	C2orf49	C12orf76	CDC42SE2	ACAT2	ADCY1	APPL1	ATAD1	ASIC4	ARHGEF19	CLIP1-AS1	C16orf74	ACR	ADAMTS9-AS1	C11orf86	CREM	ATF1	BBS2	RPL11	ADORA3	CAPN7	CDK2	ADHFE1	BCL6	CLEC3B	COL8A1	ARHGAP8	CLIP1	CHMP1A	ATG4D	DGKD	AGA	ARHGAP17	ADCK4	ASIC1
16	AP1G1	ATP8A1	ANKRD34A	ARHGEF4	CARF	C2orf68	C1GALT1	CENPBD1P1	ACBD6	ADRBK2	APTR	ATP5S	ATP2A1	ARHGEF34P	CREB3L1	C5AR2	ACSM1	ADARB2-AS1	C19orf33	CSRNP1	AXIN2	BCKDHB	RPL12	ADRB2	CBR3	CDKN1A	ADI1	BST2	COBLL1	CRIP1	ARHGEF1	CNOT4	CMTM4	ATP6AP1L	DIP2C	AGPAT3	ARHGAP19	ADGRA1	ASTN2
17	AQR	ATRX	AP1G2	ARPC4	CBLL1	C2orf76	C1GALT1C1	CEP192	ACOT4	ADRM1	APTX	AZI2	AURKB	ARRDC1-AS1	DKKL1	C5orf66-AS1	ACSM2A	ADAT3	C20orf181	CTH	BMI1	CACHD1	RPL13	AEBP1	CCDC142	CEBPD	ADIRF	CANX	COL15A1	CXCL12	ARID2	CNOT6	COASY	ATP6V0A2	E2F3	AHR	ARHGAP23	AGRN	ASXL1
18	ARHGEF3	AVL9	ARHGAP35	ARRB1	CBWD2	C7orf55	C1orf122	CEP63	ACOT7	AGBL5	ARCN1	BAG5	BARX1	ARVCF	DPT	CCDC18	ACSM3	ADGRG3	C2CD4B	CXCL1	BROX	CAPG	RPL13	AIF1	CCND3	CHST3	AGT	CAPN2	DDX60L	CYP1B1	ATF7IP	CRAMP1	COG7	BOC	FAF2	AIF1L	ARHGEF10	AHSG	BRD3
19	ARID4A	B4GALT5	ARHGDIA	ASB6	CBX4	CCDC97	C4orf46	CLASP2	ACP1	AK5	ARF6	BBOF1	BMP1	ASCL2	DTX2	CCDC187	ACTG1P17	ADIRF-AS1	C3orf22	CXCL2	C17orf58	CCPG1	RPL13A	AKNA	CCNG1	CHSY1	AHCYL1	CARD8	EBF1	DCN	ATP8B1	CSPP1	DIS3L2	BRPF1	FAM120A	ALAD	ARNT	ALOX15	BRF1
20	ARNT2	B4GALT6	ARHGEF11	ASIC2	CDC23	CDC73	CA2	COMMD2	ACP2	AKAP5	ARFGEF1	BBS12	C22orf46	AVP	E2F1	CCDC40	ACVRL1	ADM2	C3P1	CXCL8	C18orf25	CD81	RPL13A	AKR1C3	CCT3	CISH	AIFM3	CCDC18-AS1	EGFL8	ECM2	BLOC1S5	DPY19L2	ERCC5	BSDC1	FAM19A5	AMER2	ASCL1	ALPL	C14orf93
21	ASB7	BBS7	ARL10	ASPHD1	CHL1	CDK5RAP3	CBR1	CSTF2T	ACTA1	AKAP6	ARHGAP12	BCLAF1	C8orf58	B3GNT3	EPHA5-AS1	CCDC57	ADAD1	ADPRH	C9orf50	CYR61	C5orf24	CHPT1	RPL14	ALOX5	CENPV	COL4A1	AK4	CCNK	EPSTI1	ELN	C9orf64	DUSP19	FAM189B	BTBD18	FER	AMOTL2	ASRGL1	ANKMY1	CAD
22	ASTN1	BDP1	ARRDC1	ATG9A	CLIP4	CHTOP	CCDC82	CXADR	ACTN2	ALKBH4	ARL8B	BPGM	C9orf131	BCL6B	FAM170B	CCDC88B	ADAM15	ADRB3	CACNA1S	DDIT3	C6orf62	CLDN10	RPL18	ALOX5AP	CEPT1	CRISPLD2	AKR7A2	CD302	ESAM	FHL5	CASS4	ELP2	FAM193A	BTBD7	IPMK	AMPD3	ATF7	ANKRD13B	CC2D1B
23	ATG2B	BICD1	ATAT1	ATP13A1	CNBP	CLHC1	CDH1	DCTN6	ACTR10	ALS2	ARMCX1	C11orf57	CARD11	BDH1	FAM225A	CCER1	ADAM18	AGR3	CALML5	DEDD2	CAMKMT	CLU	RPL18A	ANGPT2	CHIC2	DDX21	AKR7A3	CD59	FOXF2	FLNA	CCDC152	FAM117B	FAM53C	BTN3A2	JRKL	ANKIB1	ATL3	ANKRD13D	CCDC134
24	ATP7B	BLZF1	ATCAY	ATP13A2	CNIH1	CLN5	CENPQ	DIS3L	ACTR2	AMN1	ARMT1	C14orf169	CATSPERG	BRD7P3	FBXW4P1	CD79B	ADAM20	AGRP	CAPN15	DKK1	CASC4	CST3	RPL19	ANKRD22	CLNS1A	EDN1	ALDH18A1	CDC42EP5	FOXQ1	FN1	CCDC30	FAM133A	FARP1	C10orf2	KLKB1	ANKRD13A	BAZ1A	ANKRD52	CCNL2
25	BCL11B	BTRC	ATG13	ATP6V0A1	COX7A2	CMC2	CFL2	DTD2	ACTR6	ANAPC1	ASCC3	C15orf40	CCDC17	C16orf86	FLJ20712	CFAP100	ADAM29	AGTR1	CAPN8	DNAJA4	CBR4	DECR1	RPL21	ANKRD35	CNIH4	EHD4	ALDH1L1	CMC4	GIMAP4	FOXC1	CDAN1	FAM135A	FBXO17	C1orf132	KMT2C	ANKRD44	BAZ2B	ANKRD54	CENPB
26	BHLHE40	C1orf109	ATG2A	ATXN1	CPE	COA4	CHD1L	EIF3J-AS1	ACYP2	ANAPC1	ATF6	C17orf97	CCDC42	C18orf61	FLJ32154	COX6A2	ADAM30	AGXT	CCL13	DNAJB1	CCDC66	DENND4C	RPL22	ANO6	CNOT1	ELOVL7	ALDH4A1	COMT	GIMAP6	FOXC2	CDC42BPA	FAM153B	FBXO42	C2CD3	LCOR	ANLN	BBX	ANKRD9	CLCN2
27	BOD1L1	C2CD5	ATXN7L3	BAG6	CREG2	COG2	CNTNAP4	ENOPH1	ADARB1	ANAPC15	ATIC	C3orf17	CCKAR	C5orf63	FOXL1	CST6	ADAM8	AIM1L	CCL23	DUSP1	CCNA2	DESI2	RPL23A	ANXA2	CRELD2	EMP1	ALDH6A1	CTSA	GIMAP7	FRZB	CDK13	FAM172A	FBXO46	CASP6	LUC7L	ANXA4	BIN1	ANKZF1	CLIP2
28	BRAF	C2orf69	B4GALT2	BAIAP2	CSDE1	CRK	COL9A3	ENOX2	ADIPOR1	ANK2	ATP6V1G2-DDX39B	C5orf22	CCL14	C6orf132	GBX1	CXCR5	ADAMTSL3	ALDOB	CCL24	DUSP2	CCNT2	DIRC2	RPL24	ANXA2P2	CRKL	EMP2	ALDH9A1	CTSH	GPCPD1	GJA5	CHD4	FAM199X	FKBP14	CBFA2T2	MED13L	APBB2	C18orf54	ANO8	CLK2
29	C11orf80	C5orf30	BCL7A	BAP1	CTDSPL2	CTNNA1	CPNE2	EPS15	ADK	ANKRD20A5P	ATXN3	C6orf89	CCL22	CARD10	GKN1	CYP2D6	ADGRE1	ALOXE3	CCL27	DUSP5	CEP170	DOCK7	RPL27	APBB1IP	CSNK2A2	ENPEP	ALDOC	DCP1B	HMCN1	HLA-B	CMBL	FBXL17	FXR2	CBX5	MGA	APCDD1	C5orf56	ANXA2P1	CNNM3
30	C15orf41	C7orf60	BCR	BCL7B	CTNNB1	DAD1	CREBZF	FAIM	ADO	ANKRD30BL	BCAT1	C7orf76	CCNB2	CASP10	GP9	DBET	ADGRE3	ALPP	CDHR5	DUSP6	CETN3	ECI2	RPL27A	APOC2	DHX15	EVA1C	AMT	DDAH2	HSPA12B	ID3	CREBRF	FGFR1OP2	GAK	CCDC180	MID1	ARAP2	CASC3	ANXA8	COBL
31	C20orf194	C9orf72	BEGAIN	BOP1	CWC15	DAZAP2	CRHBP	FBXL3	ADSL	ANKRD6	BET1	C8orf48	CD1E	CASP16P	GPR173	DGCR6L	ADGRF2	ALX4	CDRT15	EGR1	CHUK	EFEMP1	RPL28	AQP1	DHX9	FAM189A2	ANKHD1-EIF4EBP3	DDR2	IFI27	IGF2	CXorf21	FLVCR1	GALNT16	CCT6P1	MIER1	ARHGAP1	CBFB	AP1G2	COG8
32	C5orf42	C9orf78	BRINP2	BRICD5	CXorf56	DDHD1	DEK	FNBP4	AGGF1	ANXA11	BMS1	CAND1	CD99P1	CCL26	HIST1H1B	DIAPH3-AS1	ADGRF3	AMHR2	CHRNA2	EGR2	CMTR2	EHHADH	RPL29	ARHGAP9	DNAJB4	FAM89A	ANP32E	DNALI1	IFI44	IGFBP3	CYP3A4	FOXK1	GAS2L1	CDK11A	MLLT4	ARHGAP21	CCDC8	AP2A1	COPS7B
33	CABP1	CADM2	BRSK2	BTBD6	CYP51A1	DNMT1	DIXDC1	FSCN1	AGK	ANXA6	BRI3BP	CASP6	CDH26	CCL28	HOXB3	DMRTA1	ADGRG4	AMZ1	CNTFR	EGR4	CREB1	ENO1	RPL30	ARHGDIB	DNAJB6	FBXO16	ANTXR1	DYNLT1	IFI44L	ITIH2	DBIL5P2	FRS2	GNA11	CEP126	N4BP2L2	ARHGAP5	CCEPR	APC2	CPEB2
34	CACNA1E	CALN1	BTBD2	C11orf68	DCTN4	DSCR3	DLG1	GCFC2	AHCY	AP1M1	BTBD11	CCDC113	CEBPA-AS1	CD48	HSPG2	DSPP	ADGRG5	ANGPT4	CRAT	EPHA2	CSGALNACT2	EPHX2	RPL31	ARID3A	DNAJC3-AS1	FGF11	APOE	ELP4	ISG15	LAMA4	DBT	GCC2-AS1	GPATCH2	CEP162	NCOR1	ARHGEF37	CCNT1	APOL3	CTNNBIP1
35	CACNA2D1	CASD1	BZRAP1	C11orf95	DCUN1D4	EFTUD1	DOCK10	GDE1	AIFM1	AP2A2	C12orf29	CCDC74A	CELA1	CEBPE	IGHV3-47	FAM132A	ADH6	ANHX	CRB3	ERF	CUL4A	FBXO8	RPL32	ARPC1B	DONSON	FOSL2	AQP4	EPS8	ISM1	LMOD1	DCLRE1C	GLCCI1	GPR162	CEP164	NHS	ARHGEF40	CD22	AQP6	CTNS
36	CACUL1	CASK	C15orf59	C1orf115	DDX5	FAM175A	DUSP10	GIN1	AIMP1	AP3B2	C4orf33	CDADC1	CFAP73	CEP83-AS1	IGKV1OR1-1	FAM27E2	ADORA2A-AS1	ANK1	CRYBB2P1	ETV3	CWC22	FEM1C	RPL34	ASAP3	DPH5	FUT11	AQP4-AS1	ERI1	ITIH5	LUM	DDX59	GLTSCR1L	GRAMD1A	CEP295	NOM1	ARID4B	CD82	ARFGAP1	DENND2A
37	CAMK2B	CBWD1	C19orf66	C20orf27	DLGAP1	FAM35A	DYNC1I2	GMCL1	AIMP2	AP3M2	C6orf203	CEP83	CLCF1	CES1P1	IL20RB	FNDC7	ADRBK1	ANKAR	CRYBB3	FAM46A	DNAJC3	FGGY	RPL35	ATG4A	DPH6-AS1	GADD45A	ARHGAP31	ESYT1	ITM2A	MAP3K7CL	DEPDC4	GOLGA6L4	GSDMB	CEP85L	NRF1	ARL13B	CDC14B	ARHGAP30	DSCAML1
38	CAMSAP2	CCDC186	C1orf233	C2CD2L	DNAJB6	FAM69A	DYRK4	GNE	AK6	AP4S1	C7orf55	CIRBP	CLCN1	CFTR	KCNA10	FUT5	AGR2	ANKRD33	CXorf51A	FAM83D	EEA1	FIBIN	RPL35A	ATP6V0E1	EBPL	GADD45B	ARHGAP5-AS1	FAR2P2	KDR	MGP	DICER1	GOLGA8A	GTPBP1	CHD8	OTUD4	ARL6IP6	CDK19	ARHGAP33	DTX4
39	CARNMT1	CCDC6	C1orf95	C6orf106	DNAJC21	FXR1	EDIL3	GOLGA5	AKIRIN2-AS1	APMAP	CBX1	CLCN3	CLNK	CHST13	KRT16	GAGE1	AGTR2	ANKS4B	CYP2A6	FBXL14	EHMT1	FNBP1L	RPL36	AUP1	EED	GADD45G	ARHGEF26	FBLN1	KIF26A	MYH11	DIP2A	GOLGA8CP	H2BFXP	CHEK1	PHIP	ASPA	CDK2AP1	ARHGAP39	DVL3
40	CCDC106	CDK17	C7orf43	C6orf136	DNAJC6	GALC	EFCAB11	GTF3C3	AKR1A1	AREL1	CCDC22	CNOT7	CLTCL1	CLDN6	LAMC3	GALR2	AGXT2	ANOS2P	CYP4F22	FOS	EOGT	FUT10	RPL36A	B4GALT1	EEF1A1	GDF15	ARHGEF26-AS1	FNDC3B	LEF1	MYL9	DKFZP761C1711	GUCY1A3	HCRP1	CLIC5	PI4KB	ATG14	CDK4	ARMC6	EBLN2
41	CCDC112	CDK5R1	C8orf82	C9orf16	DPH6	GALNT4	EIF2D	HBS1L	AKR1B1	ARF1	CCS	CNTNAP3	CRYBA4	CLEC14A	LEP	GIPC3	AIRE	ANXA8L1	DES	FOSB	EYA1	GCDH	RPL37	BACE2	EIF2B2	GJA4	ARHGEF6	G3BP1	LMCD1	NES	DLGAP4	HCFC2	HELZ	COL6A1	RALGAPA1	ATP10B	CDKN2C	ARPC4-TTLL3	EEPD1
42	CCDC71L	CDK8	C9orf69	C9orf91	DPYSL2	GALNT7	ENDOD1	HDHD2	AKTIP	ARF3	CCT8	COG6	CTF1	CPXM1	MDK	GJD4	AJUBA	AOC1	DHRS7C	G0S2	FAM63B	GLUD1	RPL37A	BCAT2	EIF2B4	GPR146	ARSF	GCN1	LRRC17	NR2F2	DNASE2	ING5	HGS	COPB1	RBM33	ATP11A	CECR2	ASAP1-IT2	EIF5B
43	CCNG2	CDR2	CACNA1D	CA11	DR1	GFM1	ENOSF1	HEXA	ALAS1	ARF5	CECR5	COMMD4	CXCL13	CRX	MRM1	GPR150	AK7	AP1M2	DIO3OS	GEM	FAM76A	GLUD2	RPL39	BCL2A1	EIF3G	GPR4	ASB4	GNAI3	LSR	OGN	EDA	ITSN2	HIC2	COX19	RC3H1	BBS10	CEP350	ASB2	ELAVL3
44	CDC42EP3	CDS1	CACNA2D2	CACNB3	DUT	GRHPR	ENPP2	ID2	ALDOA	ARFGAP2	CENPC	COQ10B	CYP2W1	CRYGC	MUC6	HAB1	AKR1E2	APAF1	DNAJB13	GPR19	FANCL	GPC5	RPL4	BGN	ERP44	HIC1	ATP13A4	GNG5	MARVELD2	OLFML2A	ERC2-IT1	JMY	IFT140	CPTP	SFT2D2	BCAS1	CEP78	ASPDH	EPN2
45	CDH10	CEP120	CACNB1	CACNG3	EDEM3	HAT1	ENPP4	IFIT1	ALG1	ARFIP2	CEP57	CSTF1	DKFZp547J222	CT62	MYADML2	HIST1H1A	ALDH3B1	APEX2	DNAJB8-AS1	GPR3	FOXO1	GPR137B	RPLP1	BHMT2	FAM156A	HILPDA	ATP1A2	GNS	MUSTN1	PALMD	FAAP24	KBTBD12	IGSF9B	CRYGS	SMURF2	BNIP2	CERS1	ATAD3B	FAHD2B
46	CDH11	CEP68	CACNG8	CAMSAP3	EEF1A1	HNRNPH3	ENPP6	INIP	ALKBH3	ARHGAP20	CEP76	CTNNA2	DLK1	CYMP	NSD1	HNF4A	ALLC	APOA5	DQX1	GPR89B	FRMD4A	GPR143	RPLP2	BIN2	FAM96A	HYAL2	ATP1B2	GXYLT1	MYLIP	PCDH18	FAM106A	KDM2A	INTS10	CSNK1E	SOS1	BOK	CFLAR	ATP2C2	FAHD2CP
47	CDH8	CHERP	CAMK1D	CCDC85B	EIF3A	HNRNPU	EPB41L3	INSIG1	ALKBH7	ARHGAP32	CGGBP1	CUL4B	DLX2	CYP11B2	NXPH4	HOXA10	ALMS1P	APOBEC1	DUSP21	H3F3B	FSBP	GPT2	RPS10	BLNK	FRAT2	ICAM1	AXL	GYS1	NET1	PCOLCE	FAM161B	KDM3B	INTS8	CTIF	TAF4	BTAF1	CHD7	ATXN2L	FAM131B
48	CDKL2	CLOCK	CAMTA2	CCM2	EIF3M	HSD17B11	ERCC8	ITFG2	ALYREF	ARHGAP44	CGRRF1	CYB5D2	DNAH17-AS1	CYP19A1	PCP2	HOXA6	ALOX12	APOBEC3D	ETV4	HBEGF	FUBP3	GSTM1	RPS10	BTG1	GCLM	ICAM2	BAALC	HDAC1	PAQR5	PLN	FAM185A	KLHL36	ISY1-RAB43	CYTH3	TAPT1-AS1	C10orf128	CHST14	ATXN7L2	FAM160B2
49	CDYL2	CMPK2	CAND2	CDK5R2	ENPP5	IFIT5	EXOSC8	KAT5	AMD1	ARHGDIG	CHAMP1	DBF4	DPEP1	DBET	PINK1-AS	HTRA3	ALOX12P2	APOBR	EVA1B	HERPUD1	FUT9	GSTM2	RPS11	BTN2A2	GLRX	IGFBP4	BBOX1	HERC5	PGM5	PRKCDBP	FAM224A	KPNA5	ITPR1-AS1	CYYR1	TCEB3	C10orf54	CNPY4	AXIN1	FAM208A
50	CHST15	CNTNAP5	CASKIN1	CELF5	ERGIC2	IFT88	FAM134B	KIAA0196	AMPH	ARHGEF7	CHCHD10	DCLRE1A	DUSP15	DES	PITX1	HUS1B	ALOX15B	APOH	EXD3	HIST1H2BG	GABPA	GTF3C6	RPS12	C10orf54	Gm17750	IL1B	BCAN	HMBOX1	PHLDB2	PROCR	FBXW12	LEPR	KIAA1522	DCAF12	THOC1	C11orf54	CNTRL	AZU1	FAM228B
51	CHSY3	CSNK1G3	CBX6	CELSR2	ETNK1	ILKAP	FAM173A	KIF2A	AMZ2P1	ARHGEF9	CIPC	DCUN1D1	EFCAB13	DIO3	PLEKHG5	IGH	ALPI	APOL4	F7	HIST1H4E	GK5	HADH	RPS13	C17orf62	GOLPH3L	IL1R1	BCL2	HMG20B	PROM1	PTRF	FLCN	LIN7C	KIAA1919	DCHS1	TMTC3	C1orf198	CPSF7	B3GNT7	FAM234A
52	CLINT1	CSRNP3	CCDC85C	CEND1	EXOSC2	IST1	FAM173B	KPNA1	ANAPC10	ARL6	CKAP2	DDB1	ELMOD3	DISP2	POLL	IGHA1	AMACR	AQP12A	FATE1	HSPA1A	GOLGA4	HADHA	RPS14	C1orf162	GPANK1	IL1RAP	BDH2	HYPK	PSMB9	PXDN	FLJ21369	LNPEP	LMNB2	DNA2	TNKS	C21orf91	CRTAP	BAIAP2L2	FAM3A
53	CLSTN1	CTCF	CCDC92	CEP170B	FAM122B	KATNA1	FAM196B	LANCL1	ANAPC11	ARMC8	CLUAP1	DDX28	ENTPD2	DNAJB8	PRH1	IQCF3	AMBP	AQP2	FBN3	HSPA6	GOLPH3	HIBADH	RPS15	C1orf54	GTF2E1	IL4R	BEND7	IDH1	PTPRB	S100A4	FLJ41170	MBLAC2	LRCH1	DNAJC1	TNRC6A	C2orf88	CRTC3	BAZ1B	FCHO1
54	CNKSR2	CTNNAL1	CDH4	CHRM1	FAM200A	KCTD6	FAM19A4	MAP7D1	ANKHD1	ARMCX5	CNEP1R1	DDX42	EPB42	DNAJC22	PTGER1	KAAG1	AMELY	AQP5	FCN1	HSPD1	GORAB	HMGN1	RPS15A	C1orf64	GTF2E2	IL6	BMP2K	INPP5B	RERGL	SBSPON	FLJ42627	MBNL1	MAP3K4	DND1	TRIM9	C3orf58	CRYAB	BAZ2A	FCHO2
55	CNTN3	DACH2	CDH6	CNTNAP1	FAM3C	KCTD7	FECH	METTL3	ANKMY2	ARMCX5-GPRASP2	COG3	DDX55	EPO	DUOXA2	PTPRU	KCNT1	ANKRD20A12P	ARHGAP19-SLIT1	FGF6	IER2	GORASP2	HMGN3	RPS16	C1QA	GYG1	IL6R	BMP7	INTU	RGS5	SLC40A1	FRMD6-AS1	MED23	MIAT	DNMBP	ZCCHC2	C7orf55-LUC7L2	CRYL1	BBC3	GATS
56	CORO2A	DCC	CDK14	COMMD7	FAM73A	KDELR2	FIS1	MFSD1	ANKRD13C	ARPP19	COL4A3BP	DHX57	ESRP2	DUX1	RANBP17	KLHL1	ANKRD30BP3	ARHGAP26-AS1	FLJ31356	IER3	GTF2A1	HNRNPD	RPS17	C1QB	HARS2	ING1	BMPR1A	IPO4	RHOBTB1	SVIL	FTX	MFHAS1	MIR4697HG	EFEMP2	ZNF175	C8orf44-SGK3	CSF1	BCAM	GNAI2
57	CPEB3	DDHD2	CELF3	CPSF4	FBXL5	KEAP1	FLJ27354	MFSD14A	ANKRD16	ASB1	COMMD5	DIS3	EXOC3L4	DZIP1L	RARA	KRT8P11	ANKRD53	ARHGEF34P	FOXP3	IER5	HAUS6	HPR	RPS18	C1QC	HDAC8	IRF1	BMPR1B	IQCA1	RSAD2	TAGLN	FUT8-AS1	MINOS1P1	MLXIP	ELOF1	ZNF224	C9orf85	CTDNEP1	BCL7C	GNPTG
58	CROCCP3	DERL1	CHD3	CTBP1	FBXO38	KIAA0391	FNTA	MITD1	ANKRD23	ASPHD2	COPB2	DNAJB9	F11	EPHB4	RHCG	LAMA5-AS1	ANKRD60	ARHGEF38	FRMD8P1	ISG20L2	HERPUD2	HRSP12	RPS19	C1QTNF1	HEBP1	IRF7	BRINP3	IRF9	SEMA3G	TPM1	FYN	NEMF	MSS51	EMSY	ZNF507	CA14	CTDSP1	BCL9	GPS2
59	CRY2	DKK3	CHMP7	CX3CL1	FBXO45	KIAA1551	GCLC	MLH1	ANKRD26	ASPSCR1	COX15	DNAJC10	FAM223B	FABP2	SFTA1P	LMNA	ANO7	ARHGEF5	GAST	JUN	HIBCH	HSD17B6	RPS2	C1R	HNRNPM	ITPKC	BTN3A1	ITGA6	SHE	TPM2	GALK2	NFAT5	MUC20	EPAS1	ZNF614	CADM4	CTDSP2	BCL9L	GTF3C5
60	CYLD	DMD	CLCN6	CYFIP2	FCF1	LARP7	GLIDR	MRPL19	ANKRD46	ATG16L1	CPSF3	DOLK	FAM3D	FAM231D	SHD	LRRC45	ANPEP	ARMC12	GATA2-AS1	JUNB	HIPK1	IDH2	RPS20	C1S	HSP90AA1	ITPRIP	C11orf70	JMJD6	SLC38A5	VWF	GALNT3	NIN	MZF1	EPC1	ZNF777	CAHM	CYP2J2	BCORL1	GUCD1
61	CYP2C8	DMXL1	CLIP3	CYP46A1	FGF7	LMBRD1	GSTZ1	MRPL48	ANP32A	ATL1	CPSF6	DPP8	FBXO27	FAM57B	SIRT6	LRRC74A	AOX2P	ARMC4	GGT1	KBTBD8	HMGN5	IL17D	RPS23	C2	HSP90B1	KCNE4	C14orf159	KDM3A	SLC39A8		GNAO1	NPY1R	NANOG	ERN1	ZNF805	CAPN3	DAAM2	BIN3-IT1	HECW2
62	DBN1	DMXL2	CLUH	DAGLA	FMR1	LSM2	GTF2I	MTG1	AP1AR	ATOH7	CRBN	DUS4L	FBXW10	FAM64A	SLC29A2	LTBP4	APCDD1L	ARRDC3-AS1	GH2	KLF10	HSCB	IQCK	RPS24	C3	HSPA4L	KIAA0040	C16orf89	KLHL9	ST6GALNAC1		GP6	NSMAF	NIM1K	FAM111A		CARNS1	DBI	BLOC1S3	HERC2P7
63	DCAF5	DNAJB14	CMTM1	DCX	GAP43	MANEA	GTF2IRD2	NDUFS7	AP1S2	ATP1A1	CREBL2	DYX1C1	FLJ25758	FAM86B3P	SLC6A3	MCM8-AS1	APCDD1L-AS1	ASB10	HBZ	KLF6	IBTK	ITGAV	RPS27	C3AR1	HSPA5	LIF	C1orf61	LAMC1	TDGF1		GPR1	NUFIP1	NPTN-IT1	FAM219B		CASP3	DDR1	BORCS6	HID1
64	DENND5B	DNAJC13	CNIH2	DDN	GDAP1	MCMBP	HACD1	NR2C1	AP2M1	ATP1A3	CRNKL1	EIF2AK1	FOXJ1	FENDRR	SPATA3	MIA	APOB	ASB11	HOXA10-AS	LBH	ICE2	ITM2C	RPS28	C4A	HSPE1	LIMK2	C1QTNF3	LGALS3	TEK		GS1-124K5.11	OGT	NR2F6	FAM73B		CASP8AP2	DERL2	BRAT1	IKZF4
65	DFFB	DZIP1	CNNM1	DDX54	GMCL1	MDC1	HIRIP3	NRAS	AP2S1	ATP2A2	CSRNP2	ESRRG	FOXN3-AS1	FGB	TECTB	NBEAL2	APOBEC2	ASB9	HOXB4	LDLR	IL6ST	LAPTM4A	RPS29	C5AR1	HSPH1	LIMS1	C3orf70	LPIN1	TGFBR2		GTF2H3	ORC2	PABPC1L	FANCG		CAST	DFFA	BRD4	IPO13
66	DGKE	DZIP3	COLQ	DEAF1	GPM6A	MED17	HMGB1	NUP107	APEH	ATP2B2	CSTF3	EXO5	GALP	FGF21	TJP3	NEU4	APOBEC4	ASF1B	HOXC8	MCL1	IMPACT	LRRC16A	RPS3	C7orf61	IFNAR1	LIMS3L	C8orf37	LPP	TMEM204		GTSE1	PANK3	PASK	FBRSL1		CAT	DFNB31	BRICD5	JOSD2
67	DGKH	EBLN3	CORO2B	DECR2	GPN2	MED30	HNRNPDL	OARD1	APEX1	ATP5D	CTR9	EXOSC9	GDF2	FKBP6	TM4SF5	NKAPP1	APOL5	ASIC5	HSPC102	MXD1	INTS2	LRRC34	RPS4X	CALCOCO2	IMPDH2	LOX	CABLES1	MAP2K3	TNFSF10		HAUS2	PAPOLG	PCGF2	FGD4		CCDC121	DHX32	BRSK1	KHSRP
68	DIAPH1	EGLN1	CPLX2	DEF8	GTF2F2	MESDC2	HNRNPF	PEPD	APITD1	ATP6V0C	CTTNBP2NL	F8	GGTLC2	FLT3	TMEM222	NOP14-AS1	AQP7	ATP11A-AS1	HSPC324	MYC	JMJD1C	LRRC3B	RPS5	CALD1	IRAK1	LOXL2	CADM1	MAVS	ZIC3		HLA-DOB	PDZD2	PKD1	FOXL2		CCNE2	DIO2	C11orf84	KIAA2013
69	DIRAS1	EIF4B	CRTC1	DGAT1	GTPBP4	METAP2	HTATIP2	PGBD1	APOA1BP	ATP6V0E2	CUTC	FAM161A	GJA8	FMOD	TMUB1	NR2E3	AQP8	ATP12A	IGH	NEDD9	KIAA0907	MIR3682	RPS6	CALR	LACTB	LRRC32	CAMK2G	MERTK	ZSCAN16		IGDCC3	PEAK1	PLEKHA5	FOXO4		CCP110	DLG5	C14orf79	KLF13
70	DISP2	ERICH3	CSMD1	DMTN	HEATR1	METTL25	INPP1	PIGW	APOLD1	ATP6V0E2-AS1	CYP2R1	FAM204A	GLI1	FOXA3	TOP1P2	OTOP2	ARHGAP22-IT1	ATP1A4	IGHG1	NFKBIZ	KIAA2026	MKLN1	RPS7	CARD16	LIPG	MAFF	CASKIN2	MICA			IRF2BP2	PIAS1	PLEKHA6	FOXP1-IT1		CD164	DNAJB2	C17orf96	KLRC3
71	DLG2	EXOC8	CSMD2	DNAJC11	HIGD1A	MIS12	IWS1	PPIP5K2	APOO	ATP6V1F	DACT1	FAM214A	GLYATL2	FOXD3-AS1	TRAV40	PAPPA	ARHGEF7-IT1	ATP4B	IGK	NPAS4	KLHDC1	NADK2	RPS8	CARD16	LSM6	METRNL	CD109	MOB3A			ITGA9-AS1	PLEKHA3	PLEKHM1	FRMD6		CD9	DNM2	C19orf48	KSR1
72	DRP2	FAM126B	CSMD3	DOK6	HNRNPH1	MON1B	KANSL2	PSMD10	APRT	ATP6V1H	DCAF10	FAM98B	GML	FXYD2	TREML3P	PDCD1	ART1	ATP5J2-PTCD1	IGLL5	NR4A1	KLHL24	PDLIM3	RPS9	CARD6	MAGEE2	MICB	CD99	MOB3C			ITIH3	PM20D2	PLXNA1	GATSL2		CDC42EP1	DOCK1	C19orf57	LEMD2
73	DYRK1A	FAM136A	CSNK1G2	DOPEY1	HNRNPH2	MPP5	KBTBD3	PSMD11	AQP11	ATP8A2	DCAF12L2	FASTKD2	GPR32	FZD2	TRIM31	PKLR	ART5	ATXN8OS	IHH	NR4A2	KLHL28	PGM1	RPSA	CARD8-AS1	MANBA	MIDN	CDC42EP4	MSRB1			KCNH6	PNISR	PPM1F	GJC1		CDH19	DPYD	C19orf81	LENG8
74	EDEM1	FAM169A	CTXN1	DPF1	ID2	MRPS5	KCNMB4	PYCR2	ARF4	ATP9A	DCAF13	FASTKD3	GPRIN2	GAPLINC	UBTD1	PLCB3	ARTN	AURKC	IL10RB-AS1	NR4A3	LATS1	PITPNC1	SNHG19	CARS2	MANF	MIR210HG	CECR1	MSX1			KCNJ5	PRRC2C	PURG	GLG1		CDK18	DST	C1orf159	LGI3
75	EDRF1	FAM171B	CUL7	DPYSL4	ILF3-AS1	MSH6	KIAA1324L	PYROXD1	ARG2	ATPAF1	DCAF17	FBXO4	GRK1	GCNT4	UNC13D	PRM2	ASB14	AVPR1B	IL13	OLR1	LYRM5	PLEKHA7	SNHG6	CASP1	MARK3	NAMPT	CGNL1	MT3			KIAA0101	PTBP3	RAB3D	GLTSCR2		CDK5RAP2	DVL2	C1QL1	LIMA1
76	EFNB2	FAM179B	CUL9	EDC4	IMPA1	MSL2	LAMP2	QARS	ARID4B	ATR	DCP2	FOPNL	GUCA2A	GLB1L	USHBP1	PROCA1	ASB15	AWAT1	IL1RN	PPP1R15A	MBIP	PLEKHF2	SNHG9	CBS	ME2	NFIL3	CHD2	NECAP2			KIAA0825	PTCHD1	RAB3GAP1	GMEB2		CDK6	EFCAB14	C20orf141	LIPE
77	ELFN2	FAM208B	DAB2IP	EGLN2	IQCJ-SCHIP1	MVB12A	LAPTM4B	RABEP1	ARIH1	ATRN	DDX20	GBAS	HBM	GNAS-AS1	WDR81	PRSS22	ASB16	AZGP1P1	IQCF5	PRMT9	MBNL2	PPARGC1A	TPR	CCDC151	MGARP	NFKBIA	CHDH	NEK9			KIRREL3-AS2	PUM1	RALGAPA2	GOSR1		CDKN1B	EML3	C2CD4C	MAP2K7
78	ELOVL6	FAM84A	DBNDD1	ELL	IREB2	NBR1	LARP6	RAC1	ARL16	ATRNL1	DDX6	GCC2	HDAC10	GOLGA2P2Y	YIPF2	RBP2	ASB3	B3GNT4	ITGB7	PTGS2	METTL14	PPP1R3D	TPT1	CCR1	MLF1	NXN	CHRDL1	NELFCD			KMT2E	PUS1	RBM10	GPER1		CDKN1C	ENAH	C2orf50	MAP3K11
79	EP400	FAM8A1	DCLK2	EPHA10	ISOC1	NCOA4	LLPH	RARS2	ARL2BP	ATXN7L3B	DENND1B	GFPT1	HEXDC	GPR182	ZFPM1	RHPN1	ASCL3	B4GALNT3	ITIH1	RGS2	MEX3C	PRDX6	ZFYVE19	CCRL2	MLX	NXT1	CHST10	NOL10			KRBA2	RANBP2	RBM15	GTF2H2B		CDR2L	EPB41L2	C3orf18	MCM7
80	EPG5	FAM91A1	DCTN5	EPHB6	ITM2B	NUDT13	LRRC63	RBM22	ARL3	B3GALT6	DET1	GGNBP2	HMCN2	HERC2	ZKSCAN5	RNF31	ASGR2	BCL2L12	KCNK17	RIPK2	MFSD8	PRSS35	ZNF232	CD14	MLYCD	OSMR	COLCA2	NSMCE1			LAT	RAP2B	RERE	GTF3C1		CEP44	ERBB2IP	C9orf142	MIA-RAB4B
81	EPHA7	FBXO11	DENND1A	ERAL1	KCTD9	OSGEPL1	LURAP1L	RDH11	ARL4D	B4GALNT1	DHX29	GLCE	HOXA-AS3	HMX1	ZNF259P1	RNF5	ASMTL-AS1	BCRP3	KCP	RNA45S5	MICU2	PXYLP1		CD163	MPLKIP	OXTR	COQ9	NT5C2			LRRC2-AS1	RASA2	RIN1	HEATR6		CERCAM	FADS1	C9orf172	MORC4
82	ERC1	FBXO21	DENND4B	F8A1	KIAA0430	PAXBP1	MATN2	RFXAP	ARL5A	B4GALT3	DHX40	GNL1	HOXA13	IGHA1	ZNF76	SBNO2	ASPG	BIRC5	KIAA0125	RND1	MIER3	RANBP3L		CD1D	MRPL39	PDK1	COX20	NUB1			LRRC37A3	RBAK	RPA4	HERC2P2		CERS2	FAM114A1	CA5A	MPP2
83	ERCC6L2	FEM1B	DENND6B	FAM102A	KIF5A	PCCB	MED11	RNF141	ARL6IP4	BABAM1	DIRAS3	GNPDA2	HOXA3	IGHD3-16	ZNF771	SCARF2	ATN1	BMF	KIAA1683	RPS16P5	MLLT10	RGS20		CD2AP	MRPS14	PDK4	CPNE3	NUFIP2			LRRFIP1	REV3L	RPL14	HNRNPUL1		CHADL	FAM181B	CABIN1	MRGBP
84	ERLIN1	FHL1	DGCR2	FAM43B	KLF9	PCED1A	MFN1	RNF170	ARL6IP5	BAD	DKC1	GOLT1B	HOXA7	IGLC1		SCGB3A1	B3GNT6	BMP15	KIAA2012	RRAD	MSANTD4	RORA		CD300A	MRRF	PFKFB3	CPT1A	NUP205			MACF1	RFX7	RSBN1	IBA57		CHD1	FAM53B	CACNA1A	MTURN
85	ETV5	FMN2	DGCR5	FAM89B	KRBOX4	PCNA	MIF4GD	RPN1	ARMC10	BASP1	DNAAF2	HERC6	HOXB-AS1	IGLV2-14		SCT	B4GALNT2	BOD1L2	KIF25	SAT1	MTM1	SALL2		CD37	MTRF1	PHC2	CRB1	OSBPL11			MALAT1	RGPD5	RUNX1T1	ICAM4		CHKA	FAM63A	CACNA1I	MYO18A
86	EXOC4	FOXJ3	DGKZ	FBXL16	LAMTOR3	PDIA4	MIR101-1	SAP30BP	ARMCX2	BCAS4	DNAJC16	HGSNAT	HOXB5	IL23A		SHCBP1L	BANF2	BPIFA2	KRT15	SELK	MTPAP	SDC2		CD44	MYEOV2	PI15	CROT	P4HA2			MAN1B1-AS1	RPL23AP32	RXRB	ID1		CHST6	FBXL12	CACTIN	NACAD
87	EXOC6B	FSD1L	DHX33	FBXO18	LARS	PEX2	MON2	SCYL3	ARMCX3	BCL11A	DNAJC2	HINT2	HOXB9	IL34		SIX1	BANK1	BPIFB2	LILRA3	SERPINE1	MUT	SIN3A		CD53	NABP1	PIM1	CRYBG3	PCTP			MB21D1	RUNDC3B	SETD1B	IFFO2		CHURC1-FNTB	FBXL7	CAPN10	NAV1
88	FAM160B1	GABRA2	DLGAP2	FBXO44	LRIG2	PIGF	MPPE1	SDHA	ARMCX4	BEND5	DNAJC9	HKR1	IFNW1	IL5		SLC15A1	BARHL1	BPIFC	LILRA4	SERPINH1	NBN	SLC1A4		CD63	NANOS1	PLAT	CSGALNACT1	PEX11A			MED12	SLC35A1	SFI1	IFI35		CKMT2	FBXO32	CAPN10-AS1	NCKAP5L
89	FAM174B	GLYR1	DLGAP3	FBXW5	LRRTM4	PIGN	MTMR2	SF3B6	ARNTL	BEND6	DPM3	HMGN4	IGHE	INMT		SLC25A47	BCL2L11	BRAF	LILRA6	SERTAD1	NEK4	SLC25A30		CD74	NCK1	PLAUR	CSPG5	PHF11			MEIOC	SLK	SIDT2	IFIH1		CLCA4	FBXW4	CARM1	NCOR2
90	FAM184A	GNPTAB	DNAJC18	FGF13	LYPLA1	POLI	NFYB	SLC30A6	ARPC1A	BFSP1	DROSHA	IFT52	IGHM	KCNA7		SLC34A1	BCL2L14	BRI3	LILRB5	SH3RF3-AS1	NEMP1	SLC25A33		CD84	NCOA5	PLSCR1	CST4	PIAS3			MGC10814	SMAD4	SLC25A28	IFT20		CLCC1	FCHSD2	CC2D1A	NFIB
91	FAM222B	GOPC	DNAJC4	FKBP11	MAGOH	POLR2G	NID2	SMIM14	ARPC2	BLVRA	DYNC2H1	IFT81	IGKV2-28	KIAA1656		SLC4A9	BCL2L15	BSN-AS2	MAGEA10	SIX4	NHLRC3	SLC30A1		CD86	NME3	PXN	CTDSPL	PIGA			MORN3	SMCR8	SLC25A37	IGF1R		CLDN11	FGF1	CCDC107	NLGN3
92	FAM226A	GPLD1	DNAL1	FLRT1	MARCKS	POP5	NOC3L	SMIM15	ARPC3	BMPR2	DZANK1	INPP4B	IGLV4-60	KLHL31		SLC52A1	BEST2	BTG4	MB	SLC19A2	NNT-AS1	SLC39A12		CD93	NSUN3	RAB20	CTNND1	POLD3			MTNR1A	SMG1	SPTBN4	IGF2BP2		CLDND1	FLNB	CCDC120	OLMALINC
93	FAM27E3	GPR180	DOK4	FNDC4	MCFD2	PPIB	NSUN5	SON	ARPC4	BOLA2	E2F5	INPP5F	IL12RB1	KLK15		SLC5A9	BGLT3	BTLA	MC1R	SPRY2	NPAT	SNTB1		CDK2AP2	NUDT5	RELL1	CYB5R3	PPP1R14B			MYO1C	SPICE1	STK35	INO80D		CLIC4	FMO3	CCDC137	OSBPL7
94	FAM65B	GPR27	DTNB	FXYD7	MED7	PPM1D	NT5DC1	SPOCK3	ARPC5	BORCS8	EBP	JAZF1-AS1	IL1F10	KLK2		SLC6A10P	BIK	BTN2A3P	MROH6	SPTY2D1	NR3C1	SOX21-AS1		CEBPB	NUP62	RGS16	CYBRD1	PRCP			MZT2B	ST7	STPG1	INPP5E		CLMN	FMO5	CCDC64	PACSIN3
95	FAM78B	GRIA3	DTX1	GFOD1	METTL2A	PPP1R15B	NUDCD2	SRD5A3	ARPC5L	BRE	EFCAB7	KAT7	IL36A	KLK8		SMIM1	BMP10	BTNL3	MUC3B	TFRC	PCDH10	SPON1		CEP152	OSBPL2	RTEL1-TNFRSF6B	CYP11A1	PRKX			NACAP1	TAOK1	TADA2B	INTS6		CLN8	FOXN3	CCDC69	PHACTR3
96	FBXO10	GRIN2A	DUS1L	GNB5	METTL8	PPP2CB	NVL	SRP54	ARPP21	BRPF3	EIF4ENIF1	KBTBD4	ITIH6	KMT2E-AS1		SMTNL1	BNIPL	BUB1	MUC4	TMEM184C	PCDHB5	SRI		CFD	PABPC4	S1PR3	CYP4V2	PTTG1IP			NEK8	TIAM1	TENM4	JADE1		CMTM5	FRMD5	CCDC71	PLXND1
97	FBXO31	GTF3C4	DVL1	GOLGA3	MINA	PPP6R3	OMG	SRP72	ARRB2	BSCL2	EIF4H	KDM2B	JSRP1	KREMEN2		SPAG8	BOLL	C10orf12	MXD3	TRIB1	PCMTD1	STK38L		CFH	PCBD1	SHC1	CYSTM1	PYROXD2			NFIC	TIGD1	TFE3	JARID2		CNDP1	GFAP	CCDC84	POGZ
98	FEM1A	GUCY1A2	DYRK1B	GRINA	MIR186	PPWD1	ORMDL2	SRSF3	ARSG	BSN	ELAC1	KIAA1586	KIAA0509	LBX1-AS1		SPATA21	BPIFA1	C10orf53	MYLK2	ULBP2	PDCD4	SULT1C4		CFI	PCID2	SLC26A2	DAG1	RBBP8			NKTR	TLE1	TNKS1BP1	JDP2		CNDP2	GKAP1	CCL3P1	PTDSS2
99	FLRT2	HACE1	EFNA3	GSTO2	MLLT3	PQLC3	PAOX	SRSF6	ARV1	BTBD10	ELP3	KIN	KIAA1614	LGALS2		SPATC1	BPIFA3	C11orf44	MYOD1	VCAM1	PDE12	TCTN3		CHEK2	PEX12	SLC2A3	DARS	RBCK1			NLN	TMED8	TPD52L2	JRK		CNKSR3	GPR17	CCM2L	PURA
100	FOXG1	HDGFRP3	EHMT2	HCFC1	MORF4L1	PRDX1	PDCL3	STAM	ASAH2B	BYSL	EMC7	KLHL13	KIF7	LHB		SSTR3	BPIFA4P	C11orf85	NAALADL1	WBP5	PHC1	TMEM220		CHI3L1	PGM2	SLC39A14	DCXR	RNF135			NRG2	TMEM57	TRAF3IP1	KANSL1		CNP	GPRC5C	CD248	PWWP2A
101	FRY	HECTD1	EPB41L1	HRAS	MORF4L2	PRIMPOL	PDE1C	STX7	ASH1L-AS1	BZRAP1-AS1	EML5	KLHL42	KIFC1	LIMS2		SSTR5	BPIFB1	C12orf54	NEU2	XBP1	PHC3	TMEM47		CHI3L2	PIGL	SMIM3	DHTKD1	ROBO3			NSUN6	TPT1-AS1	TRIM28	KANSL3		CNPPD1	GPSM2	CD6	RAB11B-AS1
102	FZD7	HERC2	ERO1A	HSPBP1	MRPL50	PRPSAP2	PDE4B	SUMF2	ASH2L	BZW2	EPC2	KRAS	KRT23	LPCAT3		TAC4	BPIFB4	C12orf80	NFAM1	ZNF10	PHF3	TPD52L1		CHORDC1	PKNOX1	SOCS3	DIAPH3	RUFY1			NUCKS1	TRRAP	TSPAN14	KAT6B		CNTN2	H2AFX	CDC42BPB	RAB33B
103	GDI1	HERC4	EVL	HTT	MTIF2	PSMA3-AS1	PHYHIPL	TBC1D20	ASNA1	C10orf35	ERCC6-PGBD3	L2HGDH	KRT6A	LTB		TBX1	BPIFB6	C15orf39	NHEG1	ZNF331	PHF6	TSPAN6		CIB1	PNRC2	SPSB1	DNAH7	SDF4			OR1D2	TSHZ1	TTC17	KCNJ16		COL16A1	H6PD	CDK16	RALY
104	GID4	HLTF	EXOC7	HYAL3	MTPN	PTCD3	PIGK	TBCB	ASNS	C11orf1	ERO1B	LCMT2	LAD1	LTB4R2		TBXA2R	BPY2	C16orf71	NMUR1	ZNF394	PLEKHA1	VAV3		CLDN5	POLD2	STEAP4	DPY19L3	SERTAD2			ORAI2	UBR5	TTC21A	KDM5A		COL4A5	HBP1	CELSR3	RASA3
105	GIT2	HMG20A	EXTL1	IFNGR2	MYO5A	RAB9A	PIGO	TBK1	ASNSD1	C11orf49	ETFA	LGALSL	LCN1	MED14OS		TCAP	BTN1A1	C16orf78	NPEPL1	ZNRD1	PPIL4	WBP2NL		CLEC2B	POLR2L	STX11	DPYSL3	SLC2A12			P2RY8	USP24	TTC28	KIAA0754		COL9A2	HDAC11	CEP104	RICTOR
106	GNAQ	HNRNPA3	EXTL3	IGFBPL1	NAA50	RBM5	PIGT	TM7SF2	ATG101	C11orf87	ETFB	LONP2	LELP1	MEX3A		TLE6	BTNL2	C17orf99	NT5DC4		PPP4R3A	WWC1		CLEC4E	POR	TEAD3	DTNA	SLC35F5			PCDHGA8	USP34	TTLL12	KIAA1661		COLGALT2	HEPACAM	CERS5	SAMD4B
107	GPD1L	HOOK1	FAM189A1	IMPDH1	NAP1L2	RBM7	PIGU	TMEM128	ATG4B	C12orf10	ETFDH	LRP12	LHX4	MFNG		TLX1	BTNL8	C18orf15	NTN5		PRKAA1	ZC3H12C		CLEC7A	PPM1K	TGIF1	ECHDC2	SLC44A3			PCSK5	USP42	UCN	KLF2		CPM	HES6	CFAP61	SCAMP4
108	GPD2	HS2ST1	FAM213B	IP6K1	NAP1L3	RCBTB2	PLCL1	TMEM14B	ATG5	C12orf43	EXOC2	LRRC40	LRG1	MIR4296		TLX2	C10orf25	C19orf47	OR4D1		PRMT3	ZFYVE21		CLIC1	PPP1CC	TGM2	EDNRB	SLC46A1			PECR	WAPL	UNC119	KLF4		CPOX	HIF3A	CFB	SEMA7A
109	GRAMD1B	HS6ST2	FAM65A	IQCE	NCKAP1	RETSAT	PLD5	TMEM14C	ATG7	C12orf49	EXOSC3	MAK16	LRRC71	MORN1		TNFRSF14	C10orf67	C1orf100	P2RX1		PRPF39			CLK3	PRPF3	THBD	EEF2K	SNRNP200			PGF	XRN1	UPP1	KMT2A		CPQ	HIP1R	CHAF1A	SFSWAP
110	GRIA2	ICE1	FAM69B	ITPKA	NDUFA5	RFC1	PLS3	TMEM209	ATOX1	C15orf57	EXOSC7	MED29	LRRC8E	MYL10		TNXB	C10orf71-AS1	C1orf167	PCSK4		PSIP1			CMTM6	PRPF38B	THBS1	EGFR	SOAT1			PGM5-AS1	ZBTB43	USF3	KMT5B		CREB5	HIPK2	CHD5	SLC12A9
111	GRM5	IGIP	FAM86B1	KATNB1	NEGR1	RNF103	PMF1	TMEM65	ATP1B3	C15orf61	EXT2	MEF2C	LTA	MYL7		TP53TG5	C10orf95	C1orf94	PLEKHG2		PTGR2			CMTM7	RAB21	TIPARP	EIF2AK2	SPECC1L			PODNL1	ZBTB44	USP35	LEPR		CSRP1	HOGA1	CHKB	SLC35A4
112	GRM7	ITPR1	FAT3	KCNH2	NIFK	RNF138	POGK	TP53RK	ATP5A1	C16orf13	FADD	METTL10	LTB4R	MYO7B		TRBV7-3	C10orf99	C1QTNF9B-AS1	PLEKHG4B		PTPN11			CNPY3	RAB24	TM4SF1	EIF4EBP2	SPPL2A			POLR1B	ZC3H6	VPRBP	LRRC37A2		CTNNA3	IFIT2	CHPF	SLX4
113	HACD2	KBTBD6	FBXL19	KCNK4	NIPSNAP3A	RNF139	PRKCQ-AS1	TRAM1L1	ATP5B	C16orf45	FAM118B	MIA3	MAMDC4	NBAT1		TRIM61	C11orf16	C20orf144	PLEKHN1		RAB23			COLGALT1	RAD54B	TNFRSF10B	ELOVL2	STX2			PQLC2	ZC3H8	VPS37B	LRRC8C		CTPS2	IGFBP7	CHRD	SMOC1
114	HECTD2	KBTBD7	FBXO41	KCNQ2	NOL7	RNF146	PTPRD-AS1	TRAPPC6A	ATP5C1	C16orf58	FAM120AOS	MIB2	MAPK15	NFKB2		TUT1	C11orf21	C20orf166-AS1	PODN		RB1			COTL1	RAF1	TRIP10	ELOVL2-AS1	TBC1D2B			PRR11	ZCCHC7	WDR19	LYAR		CTTNBP2	IKZF2	CHRNB2	SRCIN1
115	HERC1	KCNAB1	FGD1	KCNQ3	NR1D2	RNF20	PXN-AS1	TRPC4AP	ATP5E	C16orf70	FAM201A	MRPS10	MIR622	NOX1		ULBP3	C11orf42	C20orf187	PRODH2		RBM26			CP	RANBP2	TUBB6	EMID1	TBL1X			RAMP2-AS1	ZNF14	XPO5	MAP3K1		CXCR4	INTS4	CHST12	SSNA1
116	HERC3	KCND2	FKBP8	KCTD17	NUDT12	RRN3P2	RAB33A	UBA3	ATP5F1	C19orf12	FANCF	MSANTD3	MRC2	NR2F2-AS1		UROC1	C11orf53	C20orf195	PRR14		RNF217			CSF1R	RAP1B	VASN	EMX2	TICAM2			RASEF	ZNF280B	ZBTB4	MAP3K2		CXorf23	IQGAP1	CIC	ST3GAL4
117	HTR1E	KCTD16	FOXP1	KCTD2	NUDT19	SAP30L	RASGRF2	UBA6	ATP5G1	C19orf60	FASTKD5	MTX3	MST1	NUTM2F		VAX2	C11orf72	C20orf78	PRSS53		RP2			CSF2RB	RBM14	VEGFA	EMX2OS	TMEM216			RAX2	ZNF432	ZCCHC14	MAP3K3		CXorf38	ITGB1	CIZ1	STRADB
118	HTT	KIAA0319	FSD1	KIAA0753	NUDT21	SCAMP3	RBBP9	USP16	ATP5G2	C1orf216	FBXL4	MXRA7	MST1R	ODF3B		VRTN	C11orf94	C22orf42	PSG1		RPS25			CSRP2	RBM14-RBM4	YBX3	ENDOU	TNFSF4			RBBP6	ZNF493	ZDHHC5	MAST4		CYB5R2	ITPK1-AS1	CLASP1	SYNM
119	ICAM5	KIAA0895	GAS6	LANCL2	NUP155	SEC22C	RCAN3	USP38	ATP5G3	C1orf50	FBXO15	MYRIP	MTUS2-AS1	OGFR		VSIG2	C12orf40	C2orf16	PWP2		RRP1B			CSTA	RCN1	YTHDF1	ENHO	TNS1			RBM17	ZNF516	ZFYVE1	MED13		CYP27A1	ITPKB	CLCN7	TAB1
120	INAFM2	KIAA1109	GAS7	LONP1	OTUD6B	SFT2D1	RILPL1	ZBTB6	ATP5H	C1QTNF4	FBXO28	NEU3	MUC1	OSGIN1		ZBTB46-AS1	C12orf42	C2orf57	PYY2		RWDD3			CSTB	REXO2	ZFP36	ENKUR	TRAFD1			SCARNA17	ZNF518B	ZNF133	MED16		CYTH1	KANK1	CMIP	TBC1D9B
121	INTS5	KIAA2022	GDPD5	LPCAT4	PALM2	SGCE	RNH1	ZMYND11	ATP5J	C2orf80	FIGNL1	NF1	MYBL2	OTOR		ZNF683	C12orf56	C2orf81	QRICH2		S100PBP			CTSC	RFXANK	ZFP36L2	EPB41L5	TXNIP			SCN11A	ZNF573	ZNF189	MIR100HG		DAB1	KAT6A	CMYA5	TCF4
122	IRF2BPL	KIDINS220	GGT7	LRP3	PCMTD2	SLC25A24	SCAMP1-AS1	ZNF226	ATP5J2	C3orf80	FOXO3	NFX1	MYBPH	OVCH1-AS1			C14orf105	C3orf56	RAET1E		SCP2			CTSS	RIOK2	ZNF395	EPHX1	UNG			SFTPB	ZNF638	ZNF286A	MMAA		DBNDD2	KATNAL1	CNTROB	TMCC2
123	JPH1	KIF21A	GIT1	LRRN2	PCNP	SLTM	SDHAP1	ZNF33A	ATP5L	C5orf34	FTSJ2	NUBPL	MYEOV	PARD3B			C14orf178	C4BPA	RBP5		SESN3			CXCL16	RNASEL		ERBB2	USP3			SH2B2	ZNF654	ZNF322	MMP16		DDX17	KCNJ2	COL10A1	TMEM151A
124	KCND3	KIF3A	GNG7	MADD	PDP1	SMAD2	SENP6	ZNF684	ATP5O	C7orf13	G2E3	NUP133	MZB1	PCDHA10			C15orf56	C6orf201	RECQL5		SH3YL1			CXCL5	RNF149		ERBB4	VAC14-AS1			SH2D3A	ZNF736	ZNF436-AS1	MORC2		DDX60	KCTD20	COL11A1	TMEM189
125	KCNN2	KLHL23	GOLGA7B	MAP3K12	PEG3-AS1	SMPDL3A	SH3D19	ZNF706	ATP6AP1	C8orf34	GALNT2	NUP58	NALCN-AS1	PERM1			C16orf82	C6orf25	REM1		SHPRH			CYBA	RPE		ERLIN2	VAMP5			SLC22A3	ZNF776	ZNF605	MRGPRF		DENND5A	KCTD5	COL24A1	TMEM63A
126	KCTD1	KPNA2	GP1BB	MAP3K9	PHAX	SNAPIN	SH3GL3		ATP6AP2	C9orf116	GAR1	OPA1	NAPSA	PI16			C16orf92	C6orf52	RETN		SIK2			CYBB	RRAGC		ETNPPL	VIM			SLC25A16	ZNF84	ZNF793	MXD4		DENND6A	KDSR	COL26A1	TOM1L2
127	KDM5B	KPNA3	GPC1	MAST3	PHF20	SRSF4	SLC22A15		ATP6V0B	C9orf9	GLB1	OSBP	NDOR1	PLA2G4F			C17orf105	C7orf34	RIBC1		SLC35A3			CYFIP1	RSU1		EYA2	XPOT			SLC35E1	ZRANB2	ZNF827	MYEF2		DEPDC7	KHNYN	COL4A2	TP53INP2
128	KIAA0408	KPNA4	GRIK2	MATK	PIGX	ST13	SLC25A13		ATP6V0D1	CACNA1B	GLE1	PANX1	NKAIN3	PLK3			C17orf47	C7orf62	S1PR4		SLC38A1			CYTIP	SAT2		EZR	ZC3HAV1			SLC4A7	ZSWIM6		NAA16		DEPTOR	KIAA0485	COL4A4	TRIM2
129	KIAA1211L	KRBOX4	HCFC1R1	MCM3AP	PIK3CA	STX4	SLC35A5		ATP6V1A	CACNB2	GLS2	PARL	NOX5	POF1B			C17orf64	C8orf17	SCNN1A		SLC6A1			DANCR	SAYSD1		F3	ZNF260			SMCR5			NBPF10		DERA	KIAA0930	COL5A1	TRIM41
130	KIAA1217	LEMD3	HPCA	MGAT3	PJA2	SURF4	SLC35B3		ATP6V1B2	CACNG2	GLT8D1	PARN	NPR1	POM121L10P			C17orf82	C9orf173-AS1	SERINC2		SMAD1			DDIT4	SERP1		FADS2	ZNF558			SNORA37			NBPF10		DHFRL1	KIAA1958	COL5A2	TRIM62
131	KIAA1549	LIG4	HRH2	MICAL2	POLR2B	SUSD6	SLC39A6		ATP6V1C1	CALB2	GNL3	PAXIP1-AS1	NSAP11	PPP1R32			C18orf12	C9orf41-AS1	SERPINB3		SMC3			DDX23	SH3BGR		FAH				SORBS3			NBPF11		DIMT1	KIF5B	COL7A1	TSPAN8
132	KIAA1549L	LONRF2	HS6ST3	MIEN1	POTEE	TBC1D15	SNX6		ATP6V1D	CALM1	GNPDA1	PCGF6	OAS2	PPT2			C19orf45	C9orf62	SH3D21		SOCS6			DDX39A	SHQ1		FAM107A				SPDYE2			NEDD4		DIP2B	KLF15	CORO6	TULP4
133	KIAA1671	LPIN2	HSD11B1L	MIR600HG	PPIAP21	TBCEL	SPAG9		ATP6V1E1	CALM2	GNPNAT1	PEX19	OIT3	PRAC2			C19orf84	C9orf84	SIGLEC7		SORBS1			DENND2D	SLC25A39		FAM120C				SRSF11P1			NELFA		DLEU2	KRT8P12	CPNE7	UBAP1L
134	KIAA1804	LRCH2	HTR6	MLLT1	PPP1CB	TCEA1	STAMBP		ATP6V1G1	CALY	GPALPP1	PEX3	OXCT2	PROC			C1orf105	CA1	SLC22A7		SP3			DENND3	SLC7A6OS		FAM167A				SSBP3-AS1			NOP14		DLL1	KTN1	CPSF1	UGGT2
135	KIF5C	LRP11	HYOU1	MLST8	PREPL	TDRD7	STK39		ATP6V1G2	CAMK1	GPATCH11	PEX7	PAX5	PRX			C1orf111	CA6	SLC46A2		SPATA13			DHRS3	SLC9B2		FAM198A				ST3GAL2			NOP2		DMRT2	LBR	CRABP2	VASH1
136	KIT	LRRC7	INO80B	MON1A	PRIM1	TECR	STMN1		ATPAF2	CAMK4	GPATCH2L	PKI55	PBOV1	RASAL3			C1orf127	CABP5	SMYD1		SPCS2			DISP1	SMNDC1		FAS				TAS2R10			NOTCH2NL		DNAH17	LIMCH1	CRHR1	ZBTB17
137	KITLG	LYRM7	INTS1	MPG	PRKAR1A	TIMMDC1	STMN4		ATPIF1	CAMKK1	GPR155	PLPP6	PCDH1	RASGRP4			C1orf186	CACNA1F	SNORA17B		SREK1			DISP1	SNRPA		FAT1				TCF7			NPRL3		DNER	LMAN1	CROCC	ZBTB47
138	KLF8	LYST	IQSEC2	MRPL2	PRNP	TMBIM4	SYNDIG1		ATXN10	CAMKV	GPR89A	PMS2P1	PGBD2	RBAKDN			C1orf210	CACNA1G-AS1	SOCS1		SRSF11			DLEU1	SNRPG		FBXO30				THOC2			NR1H2		DOCK5	LRCH3	CRYGD	ZFAND4
139	KLHL11	MAP4K3	IRAK1	MTCL1	PTBP2	TMEM218	TALDO1		AUH	CAMSAP1	GRB2	PMS2P5	PIK3R6	RBBP8NL			C1RL-AS1	CACNG1	SPATA16		SSR1			DLGAP1-AS1	SQSTM1		FERMT2				TMEM212			NUP98		DPF2	LRRFIP2	CSAG3	ZNF451
140	KLHL2	MAP9	JAG2	MUM1	PWAR5	TMEM41B	TET2		AURKAIP1	CAP2	GRPEL1	PNMA2	PINX1	RBP3			C20orf173	CACNG6	SPATA31C2		ST6GAL2			DNAAF5	STIP1		FGD6				TMIGD2			P2RY14		DPY19L4	LSS	CSF3	ZNF608
141	KLHL3	MATR3	JPH3	MYPOP	QRSL1	TMEM42	TIMM10B		AZIN1	CAPNS1	GSPT2	PNMA6A	PLA2G3	RCOR2			C20orf203	CALHM1	STGC3		STAM2			DOCK2	SUGT1		FGF2				TNFAIP8L1			PARP16		DSEL	LTBP1	CSPG4P5	ZNF688
142	KSR2	MDGA2	KCNAB2	NAGPA	RAB11FIP2	TMOD1	TIMP2		B3GALNT1	CARKD	GTF3C2	POLR3B	PLEKHM1	RNF151			C21ORF116	CALML6	TACC3		STYX			DOCK8	TAB2		FGFR3				TNPO1			PCDHGA4		DUSP16	LUC7L3	CTDP1	ZNF704
143	L1CAM	MIB1	KCNB1	NAT8L	RB1CC1	TRMT5	TINF2		B3GALT2	CBLN4	GZF1	PPHLN1	PLVAP	RNF24			C21orf62-AS1	CAND1.11	TFF2		SUCO			DRAM1	TARDBP		FKBP9				TNRC6B			PDGFRB		DYNC1LI2	LZTS2	CYB5RL	ZNF767P
144	L3MBTL3	MICU3	KCNH3	NCR3LG1	RECK	UBE2E1	TJP2		B3GNT2	CCAR2	H2AFY	PPM1L	PPM1N	RRP1			C21orf91-OT1	CAPN12	TGM1		SUN1			DSE	TBCK		FLJ16779				TRBV27			PDPR		DYSF	MAF1	CYGB	ZNF775
145	LIG3	MSANTD3-TMEFF1	KCNMA1	NELFB	RNF11	UCKL1	TMCO6		B4GAT1	CCDC124	HACD3	PRC1	PPP1R2P9	RUNX3			C22orf15	CAPN13	TM6SF2		TAF2			DTX3L	TBPL1		FOXO3				TRIM38			PHF21A		EFCAB2	MAGI2-AS3	CYP21A1P	ZNF793-AS1
146	LIN28B	MTMR4	KCNN1	NEURL1	RNFT1	UHRF2	TMEFF2		B9D1	CCDC136	HAUS1	PSMD12	PPP4R1L	SAA3P			C2orf54	CARD14	TMEM184A		THAP2			EBI3	THAP10		FSTL1				TRIOBP			PHRF1		EFHD1	MAML1	CYP2A13	ZNF853
147	LIN54	MTMR6	KCTD13	NPHP4	RPL15	USP1	TMEM258		BAG1	CCDC184	HDAC2	PSPC1	PRDM14	SARDH			C3orf20	CARS-AS1	TMEM45B		TLE4			ECHDC3	TIGD7		FXYD1				TROVE2			PKN2		EFS	MAML2	DAXX
148	LMBRD2	MYSM1	KIAA0895L	NRGN	RRS1	USP31	TMEM64		BAX	CCDC43	HDHD3	PTPRM	PRELID2	SAT1			C3orf30	CASP14	TMEM79		TM9SF3			ECRP	TKT		FZD8				TSNARE1			PLA2G4E-AS1		EGLN3	MAP4K4	DCAF7
149	LMLN	MYT1L	KIAA1715	NTAN1	RTN1	VIMP	TMEM87A		BBIP1	CCKBR	HEATR3	PTPRT	PRLH	SCARA5			C3orf36	CASP5	TMEM88		TMEM56			EEF1D	TMEM116		GABRG1				TULP3			PLEC		EIF2AK3	MAPKAPK2	DGCR10
150	LMO3	NAALAD2	KIF21B	OTUB1	RTN4	XPO4	TUBA1A		BBS5	CCNA1	HELQ	RAB18	PRSS27	SH3BP1			C3orf49	CATX-1	TNFRSF10A		TMEM69			EEF1D	TMEM45A		GALNT10				UACA			PLEKHA8		ELF2	MAX	DGCR5
151	LNX2	NCEH1	KIFC2	PACSIN1	SAR1A	ZBTB14	UVRAG		BCAP29	CCND2	HSPB11	RAB5A	PTCRA	SHANK2-AS3			C4BPB	CAV3	TREML1		TOB1			EFCAB3	TPST2		GAN				UBE2D4			PLGLB1		ELK4	MEGF10	DKFZp779M0652
152	LONRF1	NR2C2	KLC2	PAM16	SCAPER	ZNF112	VAMP7		BCAP31	CCNY	IER3IP1	RABGEF1	RCC1	SLC22A31			C4orf17	CBR3-AS1	TULP1		TOPORS			EHD2	TRAF3IP2-AS1		GAREM2				UBXN2A			POFUT2		ELOVL1	MEIS1	DLG5-AS1
153	LPGAT1	NRXN1	KLF16	PARD6A	SCG3	ZNF253	XPC		BCAS2	CCSAP	IFT74	RABL3	RFX2	SLC22A6			C5orf58	CCDC105	VGLL1		TOR1AIP2			EIF4EBP1	TRIM27		GATSL3				VSIG10			PPP1R10		ELOVL5	METTL16	DLL4
154	LRIF1	NUP153	KLHDC10	PCNXL2	SDCBPP2	ZNF3	ZCRB1		BCCIP	CCSER2	ILVBL	RBBP4	RNF133	SLC52A3			C5orf66	CCDC13	VSX1		TRIM8			EMP3	TRIP12		GDPD2				WASH1			PRDM11		EMC2	MICAL3	DMPK
155	LRP1B	OCRL	KLHDC4	PDE2A	SDHAF3	ZNF347	ZFP91		BCKDK	CD200	INO80C	RBM12	SEC14L4	SLC6A2			C6	CCDC154	WDR27		TVP23B			ENKD1	TSEN34		GFPT2				WDPCP			PRELP		ENTPD5	MITF	DMWD
156	LRRC37B	PAK7	KNDC1	PELI3	SDHD	ZNF415	ZSCAN21		BCS1L	CD8A	INTS7	RBM25	SERPINA5	SLIT1-AS1			C6orf10	CCDC172	WNT9B		TXLNG			ENTPD1	TTI2		GGTA1P				XRCC2			PSMD6-AS2		EPM2A	MMP15	DNAJB12
157	LRRN1	PAQR3	KREMEN1	PFDN2	SEC22B	ZNF565			BECN1	CDC34	IRS1	RBM3	SERPINB10	SNAPC2			C6orf15	CCDC182	ZBTB7B		UBR2			ETS1	TXNDC12		GJA1				ZBED6			PTPN13		EPM2AIP1	MTF1	DNAJB5
158	LYSMD3	PCDHB14	LETM1	PITPNM1	SEC23A	ZNF570			BEX1	CDC40	IVD	RCOR3	SERPINF2	SNORA71B			C6orf183	CCDC37-AS1	ZDHHC24		USP6			EVI2B	TXNL1		GJB6				ZBTB7A			RAB3IP		ERBB3	MTRR	DOT1L
159	LZTS1	PCNX	LMTK3	PITPNM3	SEC23B	ZNF670			BEX2	CDC7	JAK2	RFC3	SGCA	SPN			C6orf223	CCDC38	ZFHX2		USP8			F11R	UBE2A		GLDC				ZNF160			RBM41		ERI2	MUTYH	DPP9
160	MACROD2	PCSK2	LRFN3	PLBD2	SEMA3E	ZNF879			BEX4	CDH12	KGFLP2	RHNO1	SIRPB1	SPRED3			C6orf58	CCDC7	ZG16		VPS13B			F13A1	UNKL		GLI3				ZNF292			RBMS3		ERMN	MXI1	DSCAM
161	MAN1A1	PEG10	LRFN5	PLEKHO1	SEPT7P9				BEX5	CDH18	KIAA1191	RLIM	SIX6	SRD5A2			C6orf99	CCDC70	ZGLP1		WDR11			FAM105A	UQCC3		GLIS2				ZNF37A			RBMX2		ERMP1	MYL12A	EBF4
162	MAN1A2	PGAP1	LRRC6	PLPPR4	SERINC1				BHLHB9	CDH9	KIF22	RNF180	SLAMF7	SSC4D			C7orf33	CCDC87	ZNF474		WDR35			FAM114A2	UXT		GLIS3				ZNF430			REL		ERV3-2	MYO10	EDC3
163	MAPK1	PHTF2	LSAMP	PMEPA1	SFPQ				BID	CDIPT	KLHL20	RWDD2A	SLC22A12	STAC3			C7orf69	CCIN			XPNPEP3			FAM129A	VOPP1		GNA12				ZNF483			RIOK3		EVI2A	MYOT	EGFL7
164	MAPK14	PIKFYVE	LZTS3	POLR3H	SGPP1				BIRC2	CDK10	KLHL7	SCAF8	SLC6A18	SULT2B1			C8A	CCL5			YOD1			FAM195A	VWA5A		GNA13				ZNF486			RNF144A		EVI5	NACC2	EGOT
165	MAPK8IP2	PLXNC1	MAP1A	PPFIA4	SLC35E3				BLMH	CDK20	KLHL8	SCLT1	SNHG17	SUN3			C8B	CCR7			YTHDF3			FAM65C	WDR33		GNG12				ZNF562			RPIA		FA2H	NASP	EMC3-AS1
166	MARK1	PPP1R12A	MAP1S	PPM1G	SMARCA2				BLOC1S2	CDK5	KTI12	SEC22A	SPACA4	TACSTD2			C8orf74	CCR8			ZBTB10			FCER1G	XPO1		GOLM1				ZNF577			RPL32P3		FAM107B	NBPF1	EMD
167	MBOAT7	PPP1R9A	MAP3K14	PPM1M	SMN1				BLOC1S6	CDK9	LAMTOR1	SEC23IP	SPOCD1	TCF15			C9orf135-AS1	CCZ1			ZBTB34			FCGBP	YPEL4		GPAM				ZNF587			RPS6KA2		FAM120B	NCOA3	EMILIN1
168	MCU	PRKAA2	MAPK11	PPME1	SOCS5				BNIP3	CDKN2D	LARP1B	SEC63	SRL	TCN2			C9orf163	CD180			ZBTB38			FCGR1A	ZBED8		GPC4				ZNF611			SAFB2		FAM124A	NDRG2	EML2-AS1
169	MESDC1	PRKDC	MARK2	PPP2R2D	SPAG16				BOD1	CDKN3	LARS2	2018-09-11	SSC5D	TDRD1			C9orf173	CD1C			ZBTB41			FCGR1B	ZCCHC9		GPR37L1				ZNF701			SETD5		FAM13C	NEK7	ENG
170	METTL2B	PROSER1	MARK4	PPP2R5D	SPATA5L1				BOLA1	CECR6	LEO1	SERAC1	SUSD2	TIFAB			C9orf173-AS1	CD209			ZDHHC2			FCGR2A	ZFC3H1		GPR37L1				ZNF721			SH3BP5-AS1		FAM149B1	NEO1	EPN1
171	MGAT4A	PURB	MECP2	PQLC1	SRFBP1				BOLA3	CELF4	LEPROTL1	SLC10A4	TACR2	TMEM262			CA9	CD27			ZFP30			FCGR2C	ZFR2		GRAMD1C				ZNF75A			SKA2		FAM177A1	NFATC3	EPS15L1
172	MGRN1	PWAR6	MEGF8	PREP	SRP9				BORCS5	CENPW	LGALS8	SLC25A17	TAL2	TNFRSF12A			CABP2	CD28			ZFP82			FCGR3A			GRAMD3				ZNF782			SLC16A1		FAM222A	NFIA	ESRRA
173	MIR124-2HG	RABGAP1L	MFSD13A	PRKCB	SRSF7				BORCS7	CEP19	LIN7A	SLC41A2	TBX18	TNFRSF13B			CABP4	CD300C			ZHX1			FCGR3B			GREB1				ZNF785			SLC25A29		FAM69C	NFIX	ETV6
174	MKL2	RABL2A	MGAT5B	PRR7	SSB				BRCC3	CERS6	LRRC27	SLU7	TEAD2	TPSAB1			CACNG4	CD3D			ZMAT1			FCGRT			GRIN2C				ZNF791			SLC30A7		FAM84B	NIFK-AS1	ETV7
175	MN1	RALGAPA1	MMP17	PRRT3	STRN3				BRF2	CGREF1	LRRC42	SMG8	TEX11	TTC16			CACNG5	CD3E			ZNF121			FER1L4			HADHB				ZNF800			SLC35C2		FARP2	NOMO3	EVI5L
176	MOB1B	RALGPS1	MNT	PTOV1	SUMO4				BRK1	CHAF1B	LRRN3	SNRNP27	TMEM31	TTTY6			CADM3-AS1	CD70			ZNF217			FERMT3			HEPH							SLC35D1		FBN1	NOTCH1	F10
177	MOK	RANBP6	MROH1	PWWP2B	SYAP1				BRMS1L	CHIC1	LTA4H	STX6	TMPRSS13	UPB1			CALCA	CD79A			ZNF227			FGFRL1			HES1							SLC6A13		FBXO7	NUMA1	FAAP100
178	MTA3	RANBP9	MRPL41	R3HDM1	SYT11				BRWD1	CHID1	LTV1	SUPT16H	TMPRSS15	VMO1			CALCR	CD80			ZNF267			FGL2			HHLA3							SNHG3		FEZ1	NUP210	FABP3P2
179	MTMR1	RAPH1	NAA60	RAB11FIP3	TAF13				BTBD1	CHM	LYSMD2	TAB3	TNFRSF10C	WBSCR28			CALML3	CDC14A			ZNF268			FGR			HIF1A							SNX33		FEZ2	OFD1	FADS3
180	MTMR3	RASA1	NADK	RAB11FIP5	TANK				BTF3	CHML	M6PR	TATDN3	TNK1	WNT8B			CAMP	CDC20B			ZNF594			FKBP15			HIPK3							SOX12		FGD5-AS1	OPLAH	FAM101A
181	MYH10	RCOR1	NAT14	RABL6	TBCA				BTF3L4	CHN1	MAGI3	TDG	TP53AIP1	XAGE1B			CAPNS2	CDC25C			ZNF624			FKBP4			HSD17B10							SP4		FGF14-AS2	OTUD7B	FAM109A
182	MYO9A	RIF1	NCS1	RALBP1	TBCCD1				BTG3	CHRFAM7A	MAN2B2	TERF1	TPSD1	ZBTB32			CASC10	CDH16			ZNF680			FKBP5			HSD17B14							SPEN		FGFR2	OTULIN	FAM110D
183	NCDN	RNF219	NEURL4	RANGAP1	TCEAL3				BTN2A1	CISD3	MAP3K7	THAP9-AS1	TRABD2B	ZBTB42			CASC17	CDH17			ZNF92			FLI1			HSDL2							ST3GAL1		FLJ37453	P2RX5-TAX1BP3	FAM129B
184	NCOA1	RNF6	NLGN2	RAP1GAP	TGOLN2				BUD31	CITED1	MARS	THUMPD3	TRDV3	ZNF556			CASC23	CDHR2			ZNHIT6			FLT1			ICAM3							STAG3L1		FMNL2	PAG1	FAM131C
185	NCOA2	RNMT	NRSN2	RBFOX2	THAP5				C10orf88	CKAP5	MCCC1	TIGD2	TRGV5	ZNF646			CASR	CDK15						FPR1			ID4							STK38		FNBP1	PAIP2B	FAM155B
186	NCOA6	ROBO1	NSMF	RBM15B	THUMPD1				C11orf31	CKMT1A	MCF2	TMEM132B	TRMT61A	ZNF815P			CASZ1	CDRT1						FTL			IDE							STK4		FNIP1	PAK2	FAM162B
187	NEDD4L	RRM2B	NUDCD3	REEP2	TIMM21				C11orf58	CLCN4	MCM3	TMEM135	TROAP				CATIP-AS1	CDSN						FXYD5			IGDCC4							SUFU		FNTB	PAN3	FAM193B
188	NETO1	RRN3	NUDT3	RGS14	TM2D1				C11orf73	CLEC2L	MDM1	TMEM18	TRPV3				CATSPER1	CDT1						FYB			IL17RB							SUPT20H		FOLH1	PAQR6	FAM214B
189	NLGN1	RTF1	PACS1	RHOF	TM7SF3				C11orf74	CLEC4G	MED1	TMEM263	TRPV5				CBLC	CDX1						GALM			IL17RD							SYNJ2BP		FOLH1B	PAQR8	FAM71E2
190	NLGN4X	RYR2	PAK3	RMND5B	TMA16				C11orf97	CLPTM1L	METTL4	TMEM33	TSKS				CBLN3	CDX4						GBGT1			IL20RA							SYNPO2		FOXN2	PARP4	FAM78A
191	NPAS2	SACS	PAK6	RNF10	TMEM55A				C11orf98	CLTB	MFSD5	TMX4	TSPAN10				CBX2	CDY1						GBP1			IL33							TAF3		FPGT	PATL1	FAM83C
192	NR3C2	SCAMP1	PALM	RNF123	TMEM68				C12orf4	CLVS1	MGAT2	TRMT11	TXNDC2				CBX8	CEACAM19						GBP2			INPPL1							TAF5		FRMD4B	PCBP4	FAM83E
193	NTRK3	SCN1A	PC	RNF157	TOP2B				C12orf57	CMTR1	MGEA5	TRMT6	VCY				CC2D2B	CEACAM21						GBP3			IPO8							TBX2-AS1		FRYL	PELI2	FAM83H
194	NYAP2	SCN2A	PCNT	RNF165	TRAPPC11				C12orf76	CNIH3	MIS18BP1	TRMT61B	VDR				CCDC116	CEACAM3						GDF10			IQCH-AS1							TCF20		FUT8	PGM3	FAM99B
195	OIP5-AS1	SDCBP	PCNXL3	RNF44	TTC37				C14orf119	CNR1	MNAT1	TSN	WDR62				CCDC129	CEACAM4						GGA2			ITGB5							TIAL1		FZD5	PHACTR4	FASTK
196	OSBPL6	SEC24B	PCYT1B	ROCK2	UBA2				C14orf142	CNRIP1	MOSPD1	TSPAN3	ZRANB2-AS1				CCDC178	CEACAM5						GIMAP2			ITPR2							TIE1		G6PC3	PHF10	FBLN2
197	PAIP1	SH3RF1	PDZD4	RRP9	UBBP2				C14orf166	CNST	MPP6	TSPYL5					CCDC33	CECR3						GLYR1			JAM2							TMEM104		GAB1	PHF19	FBRS
198	PCDH7	SLC2A13	PIANP	RTN2	UBE2D1				C14orf2	COA6	MRPL10	TTC13					CCDC36	CECR9						GMFG			KATNAL2							TMEM132C		GAB2	PHF2	FBXL18
199	PDE4A	SMU1	PIK3R2	RUNDC3A	UBE2W				C15orf65	COG1	MRPL16	TTC30A					CCDC63	CELA3A						GMNN			KATNBL1							TMEM54		GABPB2	PHF8	FBXO24
200	PDE4D	SPAST	PIP4K2B	SCAMP5	UMAD1				C16orf46	COPG1	MRPL27	TTC8					CCDC67	CELF2-AS1						GMPR			KBTBD11							TNPO3		GAL3ST1	PHYKPL	FERMT1
201	PDPK1	SPIN1	PIP5K1C	SCYL1	USP3-AS1				C16orf87	COQ4	MRPL32	TXNDC16					CCDC9	CELSR1						GNLY			KCNN3							TRABD		GALNT15	PKD2	FFAR3
202	PDS5A	SS18L1	PLEKHM2	2018-09-05	UTP3				C16orf91	CORT	MRPL35	UBE2J1					CCL1	CFAP157						GPR34			KCTD15							TRAF6		GALNT6	PLEKHB1	FGD5
203	PEBP1	STXBP5	PLPPR2	SGSM3	VAPA				C17orf49	COX10-AS1	MRPL43	UBL3					CCL11	CFHR3						GPR65			KIAA1161							TRIB2		GAS1	PLEKHG1	FGF17
204	PELI1	STXBP5L	PLPPR3	SH2B1	WDR17				C17orf75	COX4I1	MRPS18B	ULK2					CCL16	CFHR4						GPR84			LAMA1							TRIM73		GATAD1	PLIN3	FLII
205	PGBD5	SVIP	PLXNA2	SLC24A3	YEATS4				C17orf89	COX7A2L	MRPS21	UMPS					CCL18	CH17-360D5.1						GPX1			LAMB2							TRPV1		GATM	PLXNB3	FLJ23867
206	PHLDA1	SYNJ1	PLXNA4	SLC25A22	YIPF5				C18orf21	CPNE4	MRPS30	USP10					CCL21	CH507-42P11.6						GRN			LEPROT							TSC22D2		GCSH	PMP2	FLYWCH1
207	PHYHIP	TBC1D32	PMS2P1	SLC27A5	ZMAT3				C19orf43	CPNE5	MTAP	UTP15					CCL25	CHRDL2						GSTP1			LFNG							TTF1		GJB1	PNPT1	FOXD2-AS1
208	PLCB1	TCAF1	POLDIP2	SLC35E4	ZNF138				C19orf53	CPNE6	MTERF3	VCPIP1					CCR3	CHRNA10						H2AFJ			LGR4							TUBBP5		GLDN	POLA1	FOXD4
209	PLCXD2	TENM2	POLRMT	SLC45A4	ZNF25				C19orf70	CPT1C	NAA15	VEZT					CCR4	CHRNA4						HACD4			LHX2							TUG1		GLIPR2	POMT2	FOXP4
210	PLEKHM3	TLK1	POU6F1	SLC8A3	ZNF273				C1D	CRABP1	NANP	VMA21					CCT8L2	CHRND						HAMP			LIX1							UBN2		GLTP	PPFIA1	FRS3
211	PMS2	TMEM150C	PPFIA3	SLIT3	ZNF43				C1orf123	CRIP2	NCBP1	WBP4					CD101	CHRNG						HAUS4			LIX1L							UCK1		GLUL	PPP1R13L	FSHB
212	PODXL2	TMEM170B	PPP1R12C	SMARCAL1	ZNF441				C1orf43	CRMP1	NCBP2	WRB					CD177	CIB4						HAVCR2			LOXL3							UNC45A		GM2A	PPP1R3E	FURIN
213	POM121	TMEM87B	PPP1R13B	SMIM10L2A	ZNF675				C1orf52	CRTAC1	NDNL2	XK					CD19	CILP						HCK			LRIG1							UNK		GNAI1	PPP4R1	FUT7
214	PPARGC1B	TMX3	PPP1R16A	SMIM10L2A					C1orf53	CRYM	NDUFAF4	YAE1D1					CD1A	CIRBP-AS1						HCLS1			LRP2BP							USP4		GOLGA7	PRRX1	FXYD2
215	PPP6R2	TRAPPC2	PPP1R26	SNAI3-AS1					C1QBP	CS	NFS1	ZBTB24					CD1B	CKAP2L						HCST			LRP4							USP49		GPM6B	PTAR1	G6PD
216	PRDM2	TRIQK	PPP1R37	SNN					C20orf24	CSNK1D	NFXL1	ZDHHC13					CD2	CKM						HDGF			LRRC8A							VGLL4		GPR37	PTPN21	GBP4
217	PRICKLE2	TRPC1	PPP1R9B	SOCS7					C21orf33	CSNK1G1	NFYC	ZDHHC17					CD200R1	CLDN15						HEBP2			MAGI2							WDR6		GPR62	PTPRK	GCK
218	PRKAG2	TRUB1	PPP2R5B	SORBS2					C21orf59	CSRP2BP	NIPSNAP3B	ZNF165					CD207	CLDN17						HHEX			MAOA							WTIP		GPRC5B	QSER1	GGN
219	PRKAR1B	TSPYL1	PPP6R1	SOWAHA					C2orf47	CTC1	NKAP	ZNF180					CD244	CLDN18						HIST1H1C			MAP3K13							ZBED1		GREM1	RAB30	GGT5
220	PRR14L	TTBK2	PRKCG	SPEF1					C3orf14	CTNNBL1	NOL11	ZNF200					CD300LB	CLDN9						HIST1H2AD			MAP3K5							ZBTB20		GRM3	RAI14	GHDC
221	PRRC2B	TTI1	PRR36	SRF					C4orf27	CTU2	NONO	ZNF223					CD300LF	CLEC3A						HIST1H2BD			MAPKAPK3							ZC3H4		GSN	RALGDS	GIGYF1
222	PRRG3	UBE2E2	PRRT2	SRGAP2					C4orf46	CYB561D1	NPEPPS	ZNF320					CD300LG	CLEC4D						HIST1H3H			MASP1							ZEB1		H3F3A	RAPGEF3	GIPC1
223	PSD3	UBQLN2	PSD	SRM					C6orf120	CYB5B	NUDT7	ZNF407					CD33	CLPS						HIST1H4H			MBNL3							ZFHX4		HAGLR	RASSF4	GLP2R
224	PTK2B	UBR1	PSMG3-AS1	SSBP4					C8orf33	CYP4X1	NUP35	ZNF436					CD3G	CLYBL-AS2						HK2			MBOAT2							ZMYND8		HAPLN2	RBM4B	GNRH2
225	PTPRE	UBR3	PYCRL	ST8SIA5					C8orf59	DBP	NUP37	ZNF449					CD4	CNN2						HLA-A			MCC							ZNF148		HCG8	RBPJ	GPC2
226	PUM2	UNC80	RAB11FIP4	STRBP					C8orf76	DCAF11	NUP50	ZNF512					CD40	CNTD2						HLA-DMA			MCCC2							ZNF426		HEATR5A	RGCC	GPSM1
227	RAB36	USP15	RAB1A	SULT1A1					C8orf88	DCAF4	NUP88	ZNF566					CD40LG	CORIN						HLA-DMB			MDFIC							ZNF462		HEY2	RHOG	GRIK5
228	RAB3GAP2	USP32	RAB26	SV2A					CAB39	DCTN1	ORC5	ZNF597					CD5	CPA2						HLA-DPA1			METTL7A							ZNF502		HHATL	RNF182	GRWD1
229	RAB7A	USP32P2	RAB3A	SYNGR1					CACNA2D3	DCTN1-AS1	OSGEP	ZNF627					CD5L	CPA5						HLA-DPB1			MGAT4C							ZNF563		HHIP	RNF213	GTPBP10
230	RAB8B	USP33	RAPGEFL1	SYT3					CACNB4	DDA1	OST4	ZNF780A					CD68	CPN1						HLA-DQB1			MGST1							ZNF568		HIP1	ROCK1	H2AFY2
231	RALGPS2	VDAC3	RBFOX3	SYT5					CADPS	DDX10	OTUD1	ZNF829					CD8B	CPS1-IT1						HLA-DRA			MIR497HG							ZNF585A		HIST1H2BC	RRBP1	HCG26
232	RALYL	WASF1	REEP6	TATDN2					CALB1	DDX25	OTUD3						CDC42BPG	CR1L						HLA-DRB1			MLC1							ZNF618		HN1L	RUSC1-AS1	HCN3
233	RASD2	WDR47	RHOBTB2	TBC1D8					CALM1	DDX41	OXSM						CDC45	CR2						HLA-DRB1			MMD2							ZNF703		HOOK3	S100A1	HDAC5
234	RAVER2	XIAP	RIMS4	TBL3					CALM2	DDX56	PAPD4						CDCA2	CRHR2						HLA-DRB1			MOCS1							ZNF713		HPS5	S100A16	HDAC7
235	RIC1	XPR1	RNF208	TCF25					CAMK2N1	DGAT2	PCCA						CDCA3	CRLF2						HLA-DRB1			MRO							ZNF783		HSD11B1	SASH1	HDGFRP2
236	RLTPR	YTHDC2	RNF40	THOP1					CAMLG	DGCR6	PCYOX1						CDCA8	CRTC2						HLA-DRB4			MRVI1							ZNF789		HSD17B4	SASS6	HECTD3
237	RNF145	ZADH2	RSG1	TIMM44					CAPRIN1	DGKQ	PDCD5						CDH15	CRYAA						HLA-DRB6			MSI2							ZNRD1-AS1		HSPA2	SCAMP2	HGFAC
238	RNF150	ZC3H12B	RUSC2	TMEM106C					CAPZA2	DHDDS	PDIK1L						CDH24	CSH1						HLA-E			MSRB3									HSPBAP1	SCRIB	HIGD1B
239	RPS6KB1	ZDBF2	SAMD14	TMEM151B					CBWD1	DHRS11	PHKB						CDIPT-AS1	CSH1						HMHA1			MT1E									HTRA1	SEC11A	HIST1H4I
240	RRAS2	ZDHHC21	SBF1	TMEM198					CBX3	DHX30	PHYH						CELP	CSH2						HMOX1			MT1F									ICK	SERPINB6	HOXA10-HOXA9
241	SBNO1	ZFAND5	SCAP	TOP1MT					CCDC109B	DLG3	PIBF1						CEMP1	CSN3						HPGDS			MT1G									IGSF11	SGCD	HSF4
242	SCYL2	ZFAND6	SCMH1	TPBGL					CCDC115	DMRTC1	PIK3C3						CENPA	CST7						HPS3			MT1H									IKBKB	SGPL1	IBSP
243	SEMA4F	ZFPM2	SCN3A	TPCN2					CCDC12	DNAJC30	PIK3R4						CENPP	CT55						HPSE			MT1HL1									IKZF5	SH3BP4	IFITM10
244	SENP5	ZMYM2	SCRT1	TRIM11					CCDC126	DNAJC5	PITRM1						CER1	CTAGE15						HSBP1L1			MT1M									INSR	SH3GLB1	IGFALS
245	SESN1	ZNF12	2018-09-03	TRIM17					CCDC25	DNAL4	PKIA						CERS3	CTB-12O2.1						HSPB1			MT1X									IP6K3	SH3PXD2A	IGHA1
246	SETBP1	ZNF23	SEZ6	TRIM46					CCDC28A	DNASE1L1	PMS1						CETN1	CTBP1						HSPB8			MT2A									ITGA2	SH3PXD2B	IGK
247	SIMC1	ZNF30	SFXN3	TRMT1					CCDC34	DNM1	POLR1C						CFAP74	CTD-2194D22.4						HVCN1			MYBPC1									ITGB8	SHMT1	IGLL3P
248	SIPA1L1	ZNF623	SGSM2	TRNP1					CCDC51	DNM1L	POLR3GL						CFAP99	CTLA4						IFI16			NAV2									JADE3	SHPK	IGLL5
249	SIRPA	ZNF711	SHANK2	TUBG2					CCDC53	DNM3	POMGNT2						CFP	CTRB2						IFI30			NDP									JAM3	SHROOM1	IL4I1
250	SKIL	ZNF770	SHANK3	UBN1					CCDC90B	DOC2A	POT1						CGA	CTSE						IFITM1			NEBL									JUP	SKP2	INF2
251	SLC12A5	ZXDB	SHF	UBXN6					CCDC91	DOCK3	PPM1A						CHFR	CTSG						IFITM1			NEK6									KANK4	SLC10A7	INHA
252	SLC23A2		SIN3B	ULK1					CCNB1	DOPEY2	PPP1R21						CHIA	CTSW						IFITM2			NHSL1									KAT2B	SLC13A3	INO80B-WBP1
253	SLC35F1		SLC25A23	URGCP					CCNC	DPCD	PPP1R8						CHIAP2	CUBN						IFITM3			NKAIN4									KBTBD2	SLC22A23	INS
254	SLC37A3		SLC4A3	USP20					CCNDBP1	DPM2	PPP4R3B						CHIT1	CXCL17						IFRD2			NMD3									KCNH8	SLC25A48	IQCC
255	SLC9A7		SLC8A2	USP48					CCNI	DPP10-AS1	PPTC7						CHRM2	CXCR1						IGFLR1			NOTCH2									KCNJ10	SLC27A1	IQCF6
256	SLIT1		SLC9A1	VPS53					CCT2	DPP6	PRDM4						CHRNE	CXorf36						IL10RA			NPAS3									KCTD18	SLC35B2	IQSEC3
257	SLITRK4		SMAD3	WDR13					CCT4	DPY19L2P2	PRDX3						CHST4	CXorf65						IL10RB			NPL									KCTD3	SLC39A11	IRF2BP1
258	SMIM17		SMARCD3	WDR24					CCT5	DPY30	PRKAB2						CIB3	CXXC1P1						IL13RA1			NR2E1									KIAA0355	SLC9A9	ITGA2B
259	SNORD114-3		SMYD5	ZFYVE27					CCT6A	DSN1	PROSC						CIITA	CYAT1						IL15			NT5E									KIAA1033	SLCO3A1	ITGA3
260	SNRK		SNPH	ZMYND19					CCT7	DTX3	PRPF31						CILP2	CYP11B1						IL18			NTRK2									KIAA1755	SLFN5	ITGA8
261	SNX13		SNX27	ZZEF1					CCZ1	DUSP26	PRPF4						CLC	CYP27B1						IL18R1			NTSR2									KIF13A	SMARCC1	ITIH4
262	SNX16		SNX32						CD99L2	DYNLRB1	PRUNE						CLCNKB	CYP2A7P1						IL1R2			OAF									KIF13B	SMARCD2	ITPK1
263	SORCS3		SORCS1						CDC123	DYNLT3	PSMC4						CLDN19	CYP2B7P						IL1RL1			OGFRL1									KIF16B	SMC1A	JMJD8
264	SPATA2		SPHKAP						CDC26	ECHS1	PSMD5						CLDN4	CYP2D7						ILK			ORAI3									KIZ	SMOX	JUND
265	SPATS2		SPIRE2						CDC37	ECSIT	PSMF1						CLEC1A	CYP2F1						IMPA2			P2RY1									KLF3	SNHG25	KANK2
266	SPRY1		SPTAN1						CDC37L1	ECT2	PSMG2						CLEC1B	CYP2T1P						INPP5D			PALLD									KLHL32	SNRNP70	KANK3
267	SPTBN1		SPTB						CDK5RAP1	EEF1A2	PSTK						CLEC4F	CYP3A7-CYP3A51P						IRF3			PAMR1									KLK6	SNX9	KAT2A
268	SREK1IP1		SPTBN2						CDK7	EFNB3	RAB4A						CLRN1	CYP4A11						IRF8			PAPLN									KRCC1	SOGA1	KCNC3
269	SSH1		SRGAP3						CDKL5	EFR3B	RABGGTB						CLYBL-IT1	CYP4A11						ISG20			PAX6									LACC1	SP1	KCNC4
270	SSTR2		SRRM3						CDKN2AIPNL	EFTUD2	RCAN1						CMIP	CYP4F2						ITGA5			PBXIP1									LACTB2	SPPL3	KCNIP2-AS1
271	ST8SIA3		ST6GALNAC6						CDO1	EHBP1	RMDN2						CNGB3	CYP8B1						ITGAM			PCGF5									LAMP1	SRPX	KCNIP3
272	STK26		STK11						CDV3	EI24	RNF111						CNR2	CYSLTR2						ITGB2			PCYT1A									LAYN	SSFA2	KCNK3
273	SYNE1		STMN3						CDYL	EID3	RNF34						CNTD1	CYSRT1						ITGB2-AS1			PDGFC									LCORL	STAG1	KDELR1
274	SYT16		STOML1						CENPBD1	EIF4E2	RNF4						CNTFR-AS1	DARS-AS1						ITGB4			PDLIM5									LDB3	STAT2	KDM4B
275	TANC2		STRC						CENPH	EIF4E3	ROMO1						COL11A2	DBH						ITPRIPL2			PEA15									LDLRAD3	STK3	KIAA0556
276	TBC1D1		STX1B						CENPVP1	EIF4G1	RPA1						COL13A1	Dbpht2						KCNE3			PHF21B									LDLRAP1	SZT2	KIAA1644
277	TBC1D30		SUPT5H						CEP170	EIF4G3	RPF1						COL14A1	DCAF8L2						KCTD12			PHKA1									LGALS3BP	TAPT1	KIAA1652
278	TBC1D31		SYNDIG1L						CEP41	ELOVL4	RPL22L1						COL27A1	DCD						KLHL21			PHYHD1									LGR5	TCF12	KIFC3
279	TBL1XR1		SYNPO						CERK	EMC9	RPRD1B						COL8A2	DCHS2						KRTCAP2			PIGV									LHPP	TFEB	KIR2DL1
280	TEF		SYT12						CETN2	ENC1	RRM1						COLEC10	DCST1						KYNU			PIK3C2A									LIFR	TGFB3	KIRREL2
281	TFDP2		SYT7						CFAP20	ENO2	RRP15						CORO1B	DCST2						LAIR1			PIPOX									LIPA	TJP1	KLHL25
282	THRB		TAF4B						CFAP36	ENOX1	RWDD4						COX4I2	DDC-AS1						LAMA5			PLA2G5									LIPA	TMEM136	KMT2B
283	THUMPD2		TAF6						CFC1	ENTPD3	SACM1L						COX6B2	DDI1						LAP3			PLCG1-AS1									LITAF	TMEM150A	KMT2D
284	TMEM130		TAOK2						CHAC2	ENTPD4	SEC61B						CPA3	DEF6						LAPTM5			PLEKHO2									LPAR1	TMEM198B	KMT5C
285	TMEM178A		TBC1D14						CHCHD1	ENTPD6	SEL1L						CPA4	DEFA6						LAT2			PLIN1									LRP2	TNRC6C-AS1	KPNA6
286	TMEM257		TBC1D16						CHCHD2	EPB41L4B	SETMAR						CPN2	DEFB118						LCP1			PLIN5									LRP6	TNS2	KRT83
287	TMTC1		TDRP						CHCHD3	EPHA4	SETX						CPZ	DEFB119						LCP2			PLOD2									LRRC1	TRIM56	L1TD1
288	TRERF1		TECPR1						CHCHD4	ERC2	SF1						CR1	DEFB121						LGALS9			PLPP3									LRRC3C	TRPM3	LAMA3
289	TRIM24		TESK1						CHCHD5	ERI3	SF3A1						CRISP1	DEFB129						LGI4			PLSCR4									LRRC58	TSC22D4	LAS1L
290	TRIT1		THAP7						CHCHD6	ERLEC1	SF3B2						CRNN	DEFB4A						LHFPL2			PLTP									LRRC8D	TTLL4	LHX5
291	TSPAN7		TLN2						CHCHD7	EXOC6	SIAH1						CRP	DERL3						LILRA2			PLXNB2									LSM14A	UHRF1	LIMD2
292	TSPYL4		TM9SF4						CHGB	EXOSC4	SLC17A5						CRYBA1	DGCR7						LILRB1			PNPLA8									LTN1	UIMC1	LIME1
293	TTC7B		TMEM143						CHMP1B	EXOSC5	SLC20A1						CRYBB2	DHH						LILRB2			PON2									LURAP1L-AS1	USP47	LIPE-AS1
294	TTC9		TMEM44						CHMP2A	F12	SLC33A1						CRYGA	DHRS2						LMAN2L			PON3									LYPLAL1	VCAN	LMBR1L
295	TUB		TMEM63C						CHMP2B	FABP3	SLC35G2						CSF2	DHX34						LPAR5			POU2F1									MAG	VSTM4	LMF1
296	UBE3A		TMEM86B						CHMP3	FABP6	SLC38A9						CSH1	DIO1						LPCAT2			POU3F2									MAGT1	VWA1	LMF2
297	UHMK1		TMEM94						CHMP4B	FAIM2	SMARCAD1						CSHL1	DKFZP434A062						LRP10			PPARA									MAL	WASF2	LRFN1
298	UNC13A		TMF1						CHMP5	FAM102B	SMC4						CSMD2-AS1	DKFZP434K028						LST1			PPP1R3C									MAN2A1	WDFY2	LRFN4
299	UNC79		TNK2						CHN2	FAM127A	SMIM20						CSN1S2AP	DKFZp434L192						LTBR			PPP2R5A									MAP4K5	WIPI1	LRRC28
300	URB1		TNRC18						CHP1	FAM131A	SNIP1						CSN2	DKK4						LY86			PRDM16									MAP6D1	WNK1	LRRC75B
301	USP45		TRAF5						CHST2	FAM134A	SNRNP48						CSNK1E	DLG3-AS1						LY96			PREX2									MAP7	WWC3	LRSAM1
302	VPS13A		TRAF7						CIAPIN1	FAM149A	SPG21						CSNK1G2-AS1	DMBT1						LYN			PRKG1									MAPRE1	WWOX	LZTR1
303	WDR5		TRANK1						CIDEA	FAM160A2	SPTLC1						CST11	DMRTB1						LYVE1			PSD2									MARCKSL1	XAF1	MAFK
304	WDR7		TRIM33						CISD1	FAM168B	SRP19						CST13P	DNAJC9-AS1						LYZ			PTCH1									MAT2A	YBX1	MAP3K10
305	WHSC1L1		TRPM2						CISD2	FAM217B	SRPK1						CST2	DPEP3						MAN2B1			PTN									MATN1-AS1	YES1	MAP4K2
306	WNK3		TSC1						CITED2	FAM220A	SRSF1						CST5	DRAIC						MAOB			PTPRZ1									MAU2	ZBTB40	MAPK7
307	YY1		TSPYL2						CKS1B	FAM234B	SSU72						CST8	DRICH1						MAP3K6			PXMP2									MBP	ZBTB5	MAPK8IP3
308	ZBTB18		TTYH3						CLGN	FAM32A	ST8SIA1						CTAGE11P	DSCR10						MAP3K8			PYGM									MBTD1	ZCCHC24	MAPKBP1
309	ZBTB21		TUBGCP6						CLPP	FAM49A	ST8SIA4						CTB-113P19.1	DSCR4						MECOM			QPRT									MCAM	ZCCHC6	MAPT
310	ZBTB46		UBALD1						CLTA	FAM58A	STARD3NL						CTRC	DSCR8						MFAP3			RAB31									MCM9	ZFYVE26	MAST1
311	ZDHHC23		UBE4B						CLTC	FAM71E1	STAU1						CTRL	DSCR9						MGST2			RAB34									MDM2	ZHX2	MAST2
312	ZFP1		UBQLN4						CMAS	FAM98C	STK11IP						CTSLP8	DSG3						MICALL2			RARRES2									MFAP3L	ZKSCAN8	MATN4
313	ZFR		UBXN11						CMC1	FARSB	STT3A						CXCL9	DUSP8						MIIP			RASL12									MFSD14B	ZNF107	MAZ
314	ZNF248		UCKL1						CMPK1	FAXC	STX18						CXCR6	E2F7						MINCR			RASSF8									MGC16275	ZNF326	MBD3
315	ZNF26		UNC5A						CMSS1	FBLL1	SUMO1						CXorf67	EDA2R						MKNK1			RBM38									MGC27345	ZNF532	MCF2L
316	ZNF304		USB1						CNOT10	FBXL15	TAF12						CXXC1	EFCAB5						MKNK2			RBMS2									MGME1	ZNF621	MED15
317	ZNF510		USP2						CNOT8	FBXL2	TAX1BP1						CYAT1	ELSPBP1						MMP8			RBPMS									MID1IP1	ZNF652	MED25
318	ZNF529		USP7						CNPY2	FBXL20	TCAIM						CYLC1	EN2						MNDA			REPIN1									MLH3	ZNF738	MEF2B
319	ZNF540		VAMP4						CNTN1	FBXO16	TDP2						CYP17A1	ENPP1						MOB1A			RFX4									MOBP	ZNF81	MEIS3
320	ZNF667		VPS37D						COA1	FBXO34	TEFM						CYP1A1	EOMES						MOCOS			RHBDF1									MOG	ZNF862	MFI2-AS1
321	ZNF746		VPS4A						COA3	FDX1L	TERF2						CYP2A7	EPHA1						MPZL2			RHOBTB3									MOSPD2	ZSCAN30	MFSD10
322	ZNF780B		VPS9D1						COG5	FGF13	TFAM						CYP2C18	EPHB3						MR1			RHOC									MRPS31P5		MFSD12
323	ZNF804A		VSTM2L						COG8	FGF9	TFDP1						CYP2C9	ERCC2						MRC1			RHOJ									MSANTD2		MGAT1
324			WDR82						COIL	FIG4	THAP1						CYP3A43	EREG						MS4A14			RHPN2									MTFR1		MICAL1
325			WIPF3						COMMD1	FILIP1	THAP11						CYP3A7	ERICH1-AS1						MS4A4A			RNF157-AS1									MTMR10		MIER2
326			WNK2						COMMD10	FKBP1A	THNSL1						CYP4B1	ERVH48-1						MS4A6A			RNF169									MTSS1		MIR9-3HG
327			WNT10B						COMMD3	FKBP1A-SDCBP2	THYN1						CYP4F2	ESCO2						MS4A7			RNF19A									MTUS1		MKL1
328			XAB2						COMMD6	FKBP1B	TIMM23						CYP4F35P	ESRP1						MSN			RORB									MVB12B		MLLT6
329			XKR4						COMMD8	FKBP1B	TLL2						D21S2088E	EWSAT1						MSR1			RREB1									MYLK		MLXIPL
330			YDJC						COMMD9	FLJ20021	TMCC1						D21S2090E	F2						MTFP1			RXRA									MYO1D		MMP25
331			YEATS2						COPE	FLOT2	TMCO1						DAPP1	F2RL2						MTHFD2			RYR1									MYO1E		MNX1
332			ZBTB45						COPRS	FNDC5	TMEM131						DAZ1	F2RL3						MTMR11			S100A13									MYO6		MOSPD3
333			ZC3HAV1L						COPS2	FOCAD	TMEM161B						DCUN1D3	FAM109B						MYD88			S1PR1									MYRF		MSC
334			ZDHHC18						COPS3	FOXK2	TMEM192						DDR1-AS1	FAM111B						MYH9			SALL3									NCAPD2		MTHFS
335			ZER1						COPS4	FOXRED1	TMEM237						DDX11	FAM129C						MYO1F			SBF2									NCKAP5		MTMR14
336			ZFYVE28						COPS5	FRAS1	TMEM245						DDX11	FAM135B						MYO7A			SCAF11									NCSTN		MTSS1L
337			ZMIZ2						COPS6	FRMPD4	TMEM248						DDX11L2	FAM151A						MYOF			SCRG1									NDE1		MXRA8
338			ZMYM4						COPS7A	FRRS1L	TNFAIP1						DEFB106A	FAM159A						NAGA			SDC3									NDRG1		MYCT1
339			ZNF18						COPS8	GABARAPL1	TOPBP1						DEFB123	FAM166B						NAPSB			SDC4									NEDD1		MYO19
340			ZNF335						COPZ1	GABRA5	TOR1B						DEFB124	FAM178B						NBR2			SDS									NEK3		MYOG
341			ZNF668						COQ10A	GABRB3	TRAPPC8						DEFB125	FAM205BP						NCF1			SEC24A									NFASC		NAB2
342									COQ2	GABRD	TRIM44						DENND1C	FAM205C						NCF1			SELENBP1									NFE2L2		NACC1
343									COQ3	GAD2	TRIM68						DGCR11	FAM221B						NCF2			SEMA4A									NHLRC2		NARFL
344									COQ5	GADD45GIP1	TRIP4						DGCR12	FAM41AY1						NCF4			SEMA4B									NINJ2		NAT9
345									COQ6	GALNT18	TRMT1L						DIO2-AS1	FAM46B						NCKAP1L			SERPINE2									NIPAL3		NATD1
346									COQ7	GALNTL5	TRNT1						DISC1	FAM71B						NINJ1			SFXN5									NIPBL		NCAPH2
347									CORO1A	GARS	TRO						DKFZp434E1119	FAM71F1						NLRC4			SHROOM3									NKX2-2		ND4
348									COX11	GBA2	TSG101						DLX3	FAM83A						NLRC5			SLC15A2									NPC1		NDUFA4L2
349									COX14	GBAP1	TSPAN13						DLX4	FAM86B3P						NMI			SLC16A9									NPC2		NEIL1
350									COX16	GCHFR	TTC30B						DNAH10	FANCA						NOS3			SLC18B1									NPHP3		NEURL1B
351									COX17	GDA	TTC4						DNAJC5B	FANCD2OS						NQO1			SLC1A2									NRBP2		NF2
352									COX18	GDAP1L1	TWISTNB						DNAJC5G	FCAR						NUPR1			SLC1A3									NSL1		NGFR
353									COX5A	GET4	UBAC1						DNASE1L3	FCRL2						OSCAR			SLC22A5									NSRP1		NLRP12
354									COX5B	GGCT	UBE2Q1						DNHD1	FCRL5						P3H4			SLC25A18									NUP160		NME4
355									COX6A1	GLS	UBR5-AS1						DNM1P41	FES						P4HA1			SLC25A20									NUP43		NOD1
356									COX6B1	GLT1D1	UBR7						DOCK6	FGF13-AS1						PABPC1			SLC2A10									NUP54		NOL6
357									COX6C	GLT8D2	UBXN1						DOK2	FGF23						PALD1			SLC3A2									NXT2		NOS1AP
358									COX7A2	GMDS	UPF2						DPCR1	FGF3						PAPOLA			SLC41A1									OLIG1		NOTCH3
359									COX7A2P2	GNAL	UPRT						DPPA2	FIBCD1						PAPSS2			SLC44A2									OLIG2		NOTCH4
360									COX7B	GNAZ	USP39						DSCAM-AS1	FIRRE						PARP14			SLC4A4									OMA1		NOVA2
361									COX7C	GNB1	UTP14A						DSCC1	FIZ1						PARP9			SLC6A16									OPALIN		NOXA1
362									COX7CP1	GNB2	UTP14C						DSG2-AS1	FLJ11710						PARVG			SLC7A10									OSBPL9		NOXO1
363									COX8A	GOLGB1	UTP6						DUOX1	FLJ21408						PCAT19			SLC7A11									P2RX7		NPAS1
364									CRADD	GPHN	VAT1L						DUOXA1	FLJ30679						PCK1			SLC7A2									PACRG-AS3		NPHS1
365									CREB3	GPI	VPS26A						DUS2	FLJ31713						PCK2			SLC9A3R1									PADI2		NPIPA1
366									CREG1	GPR158	VPS45						DUSP13	FLJ36840						PDLIM1			SLCO1C1									PAFAH2		NPLOC4
367									CRYZL1	GPR176	WDR3						DUSP18	FLJ45513						PDPN			SLX4IP									PAICS		NPPA
368									CSE1L	GPR22	WDR4						E2F2	FLJ90680						PECAM1			SMAD5									PAN2		NR1D1
369									CSNK2A1	GPS1	WDSUB1						E2F4	FLVCR2						PERP			SNCAIP									PAQR4		NR1I2
370									CSNK2B	GRIA1	WRAP73						EDAR	FMO1						PEX6			SNTA1									PARP1		NT5M
371									CSRP2BP	GRIPAP1	WWP1						EDARADD	FOXCUT						PGAM2			SOCS4									PATZ1		NUCB1
372									CSTF2	GRM1	YARS2						EFCC1	FOXH1						PIEZO1			SOX2									PBLD		NUP188
373									CTPS1	GS1-124K5.4	YIPF3						EHMT1-IT1	FOXN4						PIK3AP1			SOX5									PBRM1		NUTM2B
374									CTSF	GSK3B	YLPM1						EIF1B-AS1	FPR2						PIK3CG			SOX6									PCSK6		OLFM5P
375									CUEDC2	GSS	YTHDF2						ELF4	FRMD1						PIK3R5			SOX9									PDCL		OR1R1P
376									CUL1	GTF2H1	YY1AP1						ELFN1-AS1	FSHR						PILRA			SPARCL1									PDE8A		OR3A3
377									CUL2	GTF3A	ZBED5						ELOVL3	FTHL17						PIR			SSPN									PGGT1B		ORF1
378									CUL3	GUK1	ZBED9						ENAM	FUT6						PLA1A			ST5									PHGDH		OSBP2
379									CUL5	HABP4	ZBTB1						ENGASE	FZR1						PLAC8			STOM									PHLDB1		OTUB2
380									CUTA	HAPLN1	ZBTB11						EPHA8	GAB4						PLBD1			STON2									PHLPP1		P3H1
381									CWF19L1	HAR1A	ZC3H15						EPOR	GAFA2						PLCD1			STOX1									PI4K2B		PAK4
382									CXorf40A	HARS	ZC3H7A						EPS8L3	GALNT18						PLCE1			SUGCT									PICALM		PAQR7
383									CXorf40A	HBQ1	ZCCHC10						EPX	GALNT5						PLCG2			SUOX									PIEZO2		PCDH15
384									CXorf40B	HEATR5B	ZFP37						ERICH6	GAPDHS						PLIN2			SYF2									PIGG		PCDHGA1
385									CYB5R1	HECTD4	ZNF101						ERN2	GATA1						PLOD1			TAPBPL									PIK3C2B		PCIF1
386									CYB5R4	HEXIM2	ZNF140						ERP27	GATA4						PLP2			TCF7L1									PIP4K2A		PCSK7
387									CYC1	HIST3H2A	ZNF222						ERVFH21-1	GATA6						PLPP5			TCF7L2									PLA2G16		PDDC1
388									CYCS	HIVEP2	ZNF230						ERVH-1	GBA						PLS1			TEAD1									PLA2G4C		PDGFB
389									CYTH2	HK1	ZNF233						ERVH-3	GBP5						PLSCR3			TGFB2									PLD1		PDGFRA
390									DAGLB	HLF	ZNF263						ERVH-4	GCNT3						PNN			TGFBR3									PLEKHG3		PEAR1
391									DALRD3	HMGA1	ZNF318						ERVH-6	GDF3						PNP			THBS4									PLEKHH1		PELP1
392									DAP3	HMP19	ZNF330						ERVV-1	GFI1						PODXL			TIMP3									PLLP		PEX5
393									DCAF6	HN1	ZNF439						ESPL1	GFRA4						PPP1R18			TLCD1									PLOD3		PHF1
394									DCK	HOMER1	ZNF45						ESPN	GGACT						PPP1R3B			TMEM100									PLP1		PHF12
395									DCTN2	HPCAL4	ZNF550						ESPNL	GH1						PRAM1			TMEM132A									PLPP1		PILRB
396									DCTN3	HPS6	ZNF567						ESR1	GIF						PRKX			TMEM133									PLPP2		PIN1P1
397									DCTPP1	HS3ST4	ZNF569						EVC	GINS2						PROS1			TMEM170A									PLXNB1		PITPNM2
398									DCUN1D5	HSD17B1	ZNF57						EVPL	GJA3						PRR34-AS1			TMEM51									PMP22		PIWIL1
399									DDOST	HSPA12A	ZNF655						EVPLL	GLI2						PSMB8			TNFSF12									POC1B		PKD1P6
400									DDRGK1	HSPA13	ZNF658						EVX1	GLIS1						PSMB8-AS1			TNFSF12-TNFSF13									POLK		PKDCC
401									DDT	HTR5A	ZNF7						EXO1	GLOD5						PSME2			TNFSF13									POU3F3		PKN1
402									DDX1	HTR7P1	ZNF700						EXOC3L1	GLYAT						PSTPIP2			TNIK									PPFIBP2		PKNOX2
403									DDX19A	HUNK	ZNF75D						EXOC3L2	GLYATL1						PTAFR			TNS3									PPM1B		PLA2R1
404									DDX46	IARS	ZNF786						F2R	GLYCTK						PTBP1			TP53									PPP1R14A		PLAC9
405									DDX50	ICA1	ZSCAN18						FABP1	GNRHR						PTEN			TP53BP2									PPP2R1B		PLCH2
406									DENND4A	IDH3A	ZSCAN2						FAM122C	GOLGA8IP						PTPN2			TP53I13									PPP2R3A		PLD2
407									DENR	IDH3G	ZSWIM7						FAM160A1	GPA33						PTPN6			TPCN1									PPP4R2		PML
408									DGKB	IFT122							FAM166A	GPC3						PTPRC			TREX1									PRCD		PNPLA6
409									DGUOK	IMMT							FAM167B	GPHA2						PXDC1			TRIL									PREX1		POLM
410									DHCR24	IMPG1							FAM169B	GPHB5						PYCARD			TRIM47									PRIMA1		POLN
411									DHPS	INA							FAM170B-AS1	GPR137						PYGL			TRIM66									PRPF38A		POLR2J2
412									DHRS4	INPP4A							FAM186B	GPR15						RAB13			TRIP6									PRR18		POU2F2
413									DHRS7	INPP5A							FAM205A	GPR156						RAB27A			TRPS1									PRR5L		POU6F2
414									DHRS7B	IQSEC1							FAM205A	GPR20						RAB32			TSPAN12									PRRC1		PPAN
415									DHX36	IRGQ							FAM217A	GPR35						RAB38			TTYH1									PRRG1		PPARD
416									DLAT	JADE2							FAM229A	GPR45						RAC2			TUBB2B									PRTFDC1		PPDPF
417									DLD	JAKMIP1							FAM26D	GPR50						RARRES3			UG0898H09									PSAT1		PPP2R4
418									DLX6-AS1	JOSD1							FAM26E	GPT						RASD1			UNC119B									PSEN1		PRDM8
419									DMAP1	KCMF1							FAM53A	GPX2						RASIP1			USP51									PTGDS		PRKACA
420									DNAJA1	KCNA2							FAM71A	GPX5						REEP4			USP53									PTK2		PRKCA
421									DNAJA2	KCNC1							FAM71D	GRAP						RELA			VANGL2									PTMA		PRORY
422									DNAJA3	KCNF1							FAM83F	GRAPL						RFPL3S			VAV2									PTP4A2		PRR12
423									DNAJB11	KCNG3							FAM83G	GRHL3						RGL2			WASF3									PTPRD		PRRC2A
424									DNAJC12	KCNIP4							FANCC	GRIN3B						RGS1			WDFY3-AS2									PXK		PRRG2
425									DNAJC19	KCNJ12							FANCD2	GRIP2						RGS10			WFS1									QDPR		PTGER2
426									DNAJC25	KCNJ9							FBLIM1	GRK6						RGS18			WIF1									QKI		PTH1R
427									DNAJC8	KCNQ5							FBXL19-AS1	GRM4						RGS19			WIPF2									RAB10		PTP4A3
428									DNLZ	KCNV1							FBXL22	GSG1						RHBDF2			WLS									RAB28		PTPN23
429									DNPH1	KCTD10							FCER1A	GSK3A						RIN3			WWTR1									RAD21		PVRL1
430									DNTTIP1	KCTD4							FCER2	GSTA1						RNASE2			YAP1									RAD51L3-RFFL		PVT1
431									DOCK11	KDM1A							FCMR	GSX1						RNASE3			ZBTB33									RAP1A		PYGO2
432									DPH1	KIAA0319L							FCN2	GTF3C2-AS1						RNASE4			ZEB1-AS1									RAPGEF6		RAB11B
433									DPH3	KIAA0513							FCN3	GTSF1L						RNASE6			ZFAND3									RASGRP3		RABEP2
434									DPM1	KIAA1107							FCRL1	GUCA2B						RNASET2			ZFHX3									RASSF2		RAD18
435									DPY30	KIAA1468							FCRL3	GUCY1B2						RNF144B			ZFHX4-AS1									RBL2		RAD23A
436									DRAM2	KIF1B							FCRLA	GYLTL1B						RPGR			ZFP36L1									RBM28		RAD54L2
437									DRAP1	KIF3C							FDCSP	GYPB						RPL38			ZHX3									RBP1		RAMP2
438									DRD1	KLHDC3							FER1L5	GZMK						RPL5			ZMYND12									RBP7		RAMP3
439									DRG1	KLHL18							FER1L6-AS1	H1FOO						RPLP0			ZNF20									RCBTB1		RANBP3
440									DSTN	KLHL22							FEV	HAAO						RPS27L			ZNF410									RDX		RBM6
441									DSTNP2	KLHL29							FFAR1	HAL						RPS6KA1			ZNF423									RECQL		RBMY3AP
442									DTD1	KRT222							FGA	HAND2-AS1						RRAS			ZNF443									REEP3		RCE1
443									DTNBP1	LAGE3							FGF19	HAO1						RRNAD1			ZNF487									RFTN2		RCN3
444									DUSP11	LAMB1							FGF4	HAPLN3						RRP8			ZNF766									RHBDD1		REG3A
445									DUSP12	LARGE							FGFBP1	HAS2						S100A10			ZNF788									RHOU		REXO1
446									DUSP14	LARP1							FGFR4	HAS3						S100A11			ZNF844									RIN2		RFX1
447									DUSP28	LCMT1							FHAD1	HAVCR1P1						S100A12			ZNFX1									RMDN1		RGS11
448									DYM	LDB2							FIGLA	HBBP1						S100A6			ZNRF3									RMI1		RHBDD3
449									DYNC1I1	LDOC1							FITM1	HCCAT5						S100A8			ZRSR2									RNASE1		RHOT2
450									DYNC1LI1	LETMD1							FLJ31104	HCP5B						S100A9												RNF114		RNF207
451									DYNLL1	LHFPL4							FLJ31715	HDGFL1						SAMHD1												RNF125		RNF43
452									EAF1	LHX6							FLJ33360	HEATR9						SAMSN1												RNF13		RNPEPL1
453									EAPP	LIN37							FLJ40288	HELB						SAP30												ROBO4		RPRD2
454									EARS2	LIN7B							FNDC8	HELZ2						SASH3												RPS27		RPS6KA4
455									EBAG9	LINGO1							FOXD3	HES2						SBF2-AS1												RTKN		RPS6KL1
456									EBNA1BP2	LMTK2							FOXI1	HES7						SCARA3												RYK		RPTOR
457									ECD	LNX1							FOXN1	HHIPL2						SCGB1D2												S100B		RPUSD1
458									ECHDC1	LRRC20							FOXN3-AS2	HIPK1-AS1						SCIN												S1PR5		RSPO4
459									EDF1	LRRC49							FSCB	HIPK4						SECTM1												SALL1		RUFY2
460									EEF1B2	LRRC4B							FSCN3	HIST1H2BN						SELL												SAR1B		S1PR2
461									EEF1E1	LRRC73							FSD2	HIST1H3E						SELPLG												SAV1		SAA1
462									EGR3	LRRC8B							FSTL1	HIST1H4F						SEMA3F												SCARB2		SAMD10
463									EID1	LRRTM1							FTCD	HLA-DPA2						SERF2												SCD		SATB1
464									EID2	LUZP6							FUT3	HMGXB3						SERPINA1												SCD5		SBK1
465									EID2B	LY6E							FXYD3	HMHB1						SERPINA3												SDE2		SCAF1
466									EIF1	LY6H							G6PC2	HNF1A						SERPING1												SEC14L5		SDK2
467									EIF1B	LYNX1							GABRG3-AS1	HORMAD2						SESN2												SECISBP2L		SEC31B
468									EIF2A	LYRM9							GABRP	HOTS						SGK494												SEMA3B		SELO
469									EIF2B1	LZTFL1							GABRR2	HOXA-AS2						SH2B3												SEMA4D		SEMA6B
470									EIF2B3	MAD1L1							GAGE1	HOXA11						SH3TC1												SEMA6A		SEPN1
471									EIF2B5	MAGED1							GAL3ST2	HOXB1						SIGLEC10												SEMA6D		SETD1A
472									EIF2S1	MAGEL2							GALNTL6	HOXB13						SIGLEC8												SENP7		SF3A2
473									EIF2S2	MAL2							GAS2L2	HOXB2						SIPA1												SEPP1		SH3BP2
474									EIF3D	MAN1B1							GAS8-AS1	HOXB7						SIRPB2												SERINC5		SH3GL1
475									EIF3E	MANBAL							GATA5	HOXC-AS3						SIRT7												SF3B1		SHARPIN
476									EIF3F	MANEAL							GATA6-AS1	HOXC10						SLAMF8												SFR1		SHISA7
477									EIF3H	MAP1LC3A							GCC2-AS1	HOXD-AS2						SLC11A1												SGCB		SIPA1L3
478									EIF3I	MAP2							GCM1	HOXD1						SLC12A7												SGK1		SIX5
479									EIF3J	MAP2K2							GDF5	HPSE2						SLC14A1												SGMS1		SKI
480									EIF3K	MAP2K4							GDPD3	HPYR1						SLC15A3												SH3TC2		SLC22A13
481									EIF3L	MAP2K5							GFI1B	HRC						SLC16A3												SHC4		SLC25A10
482									EIF4A1	MAP6							GFRA3	HSD3B7						SLC25A1												SHROOM4		SLC25A42
483									EIF4A2	MAP7D2							GGT1	HSPA1B						SLC25A19												SHTN1		SLC26A10
484									EIF4A3	MAPK10							GGT1	IAPP						SLC27A3												SIK3		SLC2A4RG
485									EIF4E	MAPK8							GGT1	ICOS						SLC2A1												SIRT1		SLC2A8
486									EIF5	MAPK9							GGTLC1	IDO1						SLC2A5												SLAIN1		SLC43A1
487									EIF5A2	MAPKAP1							GHRH	IFNA1						SLC38A10												SLC11A2		SLC50A1
488									EIF6	MBD1							GHRHR	IFNL2						SLC43A3												SLC12A2		SLC52A2
489									ELMOD1	MBTPS1							GHRL	IFNLR1						SLC5A3												SLC31A2		SLC6A12
490									ELP5	MCAT							GIMAP1-GIMAP5	IGF2BP2-AS1						SLC7A7												SLC35D2		SLC6A8
491									ELP6	MCHR1							GIPR	IGFBP1						SLCO2B1												SLC38A2		SLC9A3R2
492									EMC3	ME3							GJA10	IGHA1						SLCO4A1												SLC44A1		SMARCC2
493									EMC4	MECR							GJA9	IGHA1						SLFN11												SLC45A3		SMARCD1
494									EMC6	MED19							GJA9-MYCBP	IGHD						SMAD6												SLC48A1		SMG5
495									EMC8	MED27							GJB3	IGHG1						SMCO4												SLC5A11		SMG6
496									EMG1	MED31							GJB4	IGHM						SMTN												SLCO1A2		SNORD8
497									EML1	MEF2A							GJD2	IGHMBP2						SNHG1												SLF2		SNRK-AS1
498									ENDOG	MEF2D							GJD3	IGHV1-69						SNHG12												SMAD7		SPACA6
499									ENSA	MEN1							GKN2	Igk						SNORD89												SMC5		SPATA20
500									ENY2	METTL1							GLIS3-AS1	IGKV1-5						SP100												SMIM5		SPIN2A
501									EPB41L4A-AS1	MFN2							GLP1R	IGLV3-10						SP110												SNAP23		SPNS1
502									EPDR1	MFSD3							GMNC	IGLV4-3						SP140L												SNX1		SPPL2B
503									EPHX4	MFSD4							GNAT1	IGLVIVOR22-2						SPI1												SNX18		SPRNP1
504									EPT1	MFSD9							GNB3	IGSF9						SPR												SNX30		SPRY3
505									ERCC1	MGAT4B							GNGT2	IKZF1						SQRDL												SNX5		SPRY4
506									ERCC3	MICU1							GNRH2	IL15RA						SRGN												SOS2		SPTSSB
507									ERGIC3	MIEF1							GOLGA6L1	IL17A						SSR3												SOWAHC		SRCAP
508									ERICH1	MIEF2							GOLGA6L2	IL21						ST6GAL1												SOX10		SRRM2
509									ERP29	MIF							GP1BA	IL22						STAB1												SOX2-OT		SRRM4
510									ERVK3-1	MLF2							GP2	IL24						STAT3												SOX8		ST14
511									ESD	MLLT11							GPBAR1	IL25						STAT6												SPATA5		STAC2
512									ETF1	MMD							GPR153	IL27RA						STC1												SPATA6		STK36
513									ETHE1	MORN4							GPR31	IL2RA						STEAP3												SPG11		STKLD1
514									EXOC1	MPHOSPH6							GPRC5A	IL5RA						STK10												SPG20		STRN4
515									EXOSC1	MPI							GPRC5D	IL9R						SYK												SPOPL		SYNGAP1
516									EXTL2	MPPED2							GPRC6A	INGX						SYS1												SPRTN		TAF10
517									FAHD1	MPRIP							GRAP2	INSL3						TAP1												SPTLC2		TAF1C
518									FAHD2A	MRPL12							GRIN2D	INSRR						TBXAS1												SPX		TBC1D13
519									FAM103A1	MRPL28							GRK7	IPO11						TCIRG1												SREBF1		TBKBP1
520									FAM122A	MRPL55							GRPR	IQCF5-AS1						TCTN1												SRRM1		TCOF1
521									FAM162A	MRPS15							GRTP1-AS1	IQGAP3						TEP1												SS18		TECTA
522									FAM174A	MRPS2							GS1-279B7.1	IRF4						TFEC												ST18		TFAP4
523									FAM195B	MRPS25							GSC	IRGC						TFPI												ST6GALNAC3		TGFB1I1
524									FAM216A	MRPS26							GSG2	IRGM						TGFB1												STAG2		THAP8
525									FAM229B	MSANTD1							GSN-AS1	ITGAD						TGFBI												STARD13		TIGD5
526									FAM49B	MSL1							GSTA3	ITGB3						THEMIS2												STARD9		TLE2
527									FAM50B	MSRA							GSTTP1	ITLN1						TIMELESS												STX16		TMC3-AS1
528									FAM72A	MSTO1							GTF2A1L	JAKMIP2-AS1						TIMP1												STXBP3		TMEM110
529									FAM92A1	MSTO1							GTSF1	KAZALD1						TLR1												SUCLG2		TMEM129
530									FAM96B	MTCH1							GVINP1	KCNG4						TLR2												SUN2		TMEM132E
531									FAR2	MTFR1L							GZMB	KCNJ15						TLR3												SWAP70		TMEM2
532									FARSA	MTHFD1							H1FNT	KCNK13						TLR5												SYNGR2		TMEM229B
533									FBXO22	MTHFD1L							HABP2	KCNK16						TLR7												SYNJ2		TMEM92-AS1
534									FBXO25	MTMR12							HAND1	KCTD14						TMBIM1												SYPL1		TMPO-AS1
535									FBXO3	MTOR							HAP1	KDM4D						TMED4												SYVN1		TNNI2
536									FBXO9	MTUS2							HAUS5	KIAA0754						TMED5												TAF1		TNPO2
537									FBXW11	MTX2							HBE1	KIAA1654						TMEM119												TARSL2		TNR
538									FBXW2	MYBBP1A							HCG22	KIF12						TMEM161A												TBC1D12		TOMM40
539									FDFT1	MYCBP2							HCRTR1	KIF18B						TMEM176A												TBC1D2		TONSL-AS1
540									FDPS	MYL6B							HDC	KIF2B						TMEM176B												TCFL5		TOP3A
541									FDX1	MZT1							HEMGN	KIF9-AS1						TNFAIP3												TESK2		TP53I11
542									FEN1	NABP2							HGH1	KIR3DL2						TNFAIP8												TF		TRAF2
543									FGF12	NALCN							HHLA1	KIR3DX1						TNFAIP8L2												TFCP2		TRIM15
544									FH	NAPA							HIST1H1T	KLC4						TNFRSF10D												TGDS		TRIM3
545									FHIT	NAPB							HIST1H3J	KLF13						TNFRSF1A												TGFA		TRIM54
546									FIBP	NARF							HJURP	KLF17						TNFRSF1B												THAP9		TRMT2A
547									FITM2	NAT6							HLA-DOA	KLF18						TNIP1												THBS2		TRPM4
548									FKBP3	NCAM1							HLA-DQB2	KLHDC7B						TNIP2												TIA1		TRPM5
549									FLAD1	NCAPG2							HMGB4	KLHL30-AS1						TPP1												TJAP1		TTBK1
550									FN3KRP	NDEL1							HMGCS2	KLK14						TPST1												TMBIM6		TXNRD2
551									FNDC9	NDFIP1							HMMR	KLK3						TRAF3IP2												TMC6		UBALD2
552									FRG1	NDFIP2							HNF1B	KLK4						TRAF3IP3												TMC7		UBASH3A
553									FTSJ1	NDRG3							HNRNPCL1	KLK8						TREM1												TMCC3		UBE2O
554									FUCA1	NDRG4							HOXA2	KLRG2						TREM2												TMED7		UCP3
555									FUNDC1	NDST3							HOXB-AS3	KNCN						TRIM22												TMEM106B		UNC93B1
556									FUNDC2	NDUFA3							HOXC11	KRBA1						TRIM25												TMEM123		USF2
557									FUS	NDUFA8							HOXC13	KRT223P						TRIM34												TMEM125		VAC14
558									FYTTD1	NDUFB8							HOXC9	KRT32						TSC22D3												TMEM144		VARS2
559									G3BP2	NDUFS5							HOXD4	KRT33A						TSPO												TMEM165		VASP
560									GABARAPL1	NDUFS8							HOXD9	KRT4						TYK2												TMEM168		VCX2
561									GABARAPL2	NDUFV2-AS1							HP09025	KRT7						TYMP												TMEM206		VTN
562									GABRG2	NECAB2							HPX	KRT73						TYROBP												TMEM235		VWA5B2
563									GAD1	NELL1							HR	KRT75						UBA52												TMEM38B		VWCE
564									GALNT1	NELL2							HRG	KRT78						UBA7												TMEM98		WASH1
565									GALT	NETO2							HRH4	KRT79						UBE2L6												TMPO		WDTC1
566									GAPDH	NFE2L1							HSPB6	KRT84						UCP2												TMTC2		WIZ
567									GATB	NFRKB							HSPB7	KRT9						VAMP8												TMTC4		XRCC1
568									GBA	NGEF							HTR1B	KRTAP10-11						VAV1												TMX1		ZBP1
569									GDI2	NICN1							HTR3C	KRTAP17-1						VCL												TNRC6C		ZBTB7C
570									GDPD1	NIPSNAP1							HTRA4	KRTAP3-2						VEGFC												TOB2		ZC3H3
571									GEMIN2	NLK							HYAL4	KRTAP5-2						VNN1												TOR1AIP1		ZDHHC8
572									GFM2	NME1							HYPK	KRTAP5-9						VNN2												TP53INP1		ZDHHC8P1
573									GGH	NMNAT2							IDO2	KRTCAP3						VSIG4												TP73-AS1		ZFP41
574									GGPS1	NNAT							IFNA10	L3MBTL2						ZBTB16												TPPP3		ZKSCAN2
575									GHITM	NOL4							IFNA13	LAMP3						ZFAS1												TPRN		ZMIZ1
576									GK3P	NOL9							IFNA14	LBX1																		TRAM1		ZNF316
577									GLIPR1	NOV							IFNA16	LBX2-AS1																		TRAPPC10		ZNF321P
578									GLMN	NPDC1							IFNA17	LCE1B																		TRIM45		ZNF324
579									GLO1	NPM3							IFNA4	LCN10																		TRIM59		ZNF337
580									GLOD4	NPTN							IFNA7	LCN8																		TRMT13		ZNF358
581									GLRB	NPTX1							IFNL1	LCNL1																		TSPAN15		ZNF362
582									GLRX2	NRCAM							IFNL2	LCT																		TST		ZNF384
583									GLRX3	NRDC							IGF2-AS	LGALS14																		TTC32		ZNF385A
584									GLRX5	NRG3							IGFL1	LGALS4																		TTYH2		ZNF385C
585									GMPR2	NRIP3							IGFL2	LHFPL3-AS1																		TUBE1		ZNF444
586									GMPS	NRXN3							IGHA1	LHX3																		TWF1		ZNF524
587									GNG3	NT5C3B							IGHA1	LILRA5																		TWSG1		ZNF574
588									GOT1	NT5DC3							IGHE	LIMD1-AS1																		TYMS		ZNF580
589									GOT2	NUDT11							IGLJ3	LINGO1-AS2																		TYMSOS		ZNF592
590									GPAA1	NUDT14							IGLJ3	LKAAEAR1																		U2SURP		ZNF628
591									GPATCH4	NUDT18							IGLL5	LL0XNC01-250H12.3																		UAP1L1		ZNF629
592									GPBP1	NUDT4							IGLV@	LL22NC03-75H12.2																		UEVLD		ZNF696
593									GPKOW	NUP93							IGLVIVOR22-1	LMAN1L																		UFL1		ZNF768
594									GPN1	NUTM2B-AS1							IKBKE	LMNTD2																		UGT8		ZNF787
595									GPN3	OCIAD2							IL11	LMX1B																		UPF3A		ZNF865
596									GPR12	OLFM3							IL17RC	LOR																		USP30		ZSWIM4
597									GPR137C	OPCML							IL18BP	LRRC3																		USP40		ZSWIM8
598									GPX4	OSCP1							IL18RAP	LRRC36																		USP54		ZYX
599									GRIA4	OXLD1							IL19	LRRC37A16P																		VAMP3
600									GRPEL2	P2RX5							IL1RAPL2	LRRC43																		VEZF1
601									GRSF1	P4HTM							IL20	LRRC56																		VPS13C
602									GSKIP	PAK1							IL21R-AS1	LRRC72																		VPS54
603									GSTA4	PAM							IL23R	LSMEM2																		VRK2
604									GSTO1	PANK2							IL27	LY6D																		WDFY1
605									GTF2A2	PANK4							IL2RB	LY6G6C																		WDR45B
606									GTF2B	PAPD7							IL2RG	LY9																		WDR5B
607									GTF2F1	PAQR9							IL3	LYG1																		WIPF1
608									GTF2H4	PARP6							IL31RA	LYPD3																		WSB1
609									GTF2H5	PARVB							IL36B	LYRM4-AS1																		YPEL2
610									GTF2I	PCDH20							IL36G	LZTS1-AS1																		YTHDC1
611									GTPBP10	PCDHA1							IL36RN	MACC1																		ZBED3
612									GUCY1B3	PCLO							IL37	MACROD2-AS1																		ZBTB26
613									H2AFZ	PCP4L1							IL3RA	MAGEA10-MAGEA5																		ZBTB37
614									H2BFS	PCSK1N							IL7R	MAGEA3																		ZCCHC11
615									HACL1	PCYOX1L							ILDR1	MAGEA6																		ZCCHC8
616									HAGH	PDE10A							INHBC	MAGEA9																		ZDHHC20
617									HAX1	PDK2							INSL4	MAGEB2																		ZDHHC9
618									HCG11	PDK3							IPO9-AS1	MAGEB4																		ZFP62
619									HDAC3	PDXK							IQCJ-SCHIP1-AS1	MAGI1-IT1																		ZFYVE16
620									HDX	PDXP							IRG1	MALL																		ZKSCAN1
621									HENMT1	PEMT							IRX2	MAMSTR																		ZNF146
622									HEXB	PFDN1							IRX4	MAP3K14-AS1																		ZNF22
623									HINFP	PGAM5							ISX	MAP3K15																		ZNF225
624									HINT1	PGM2L1							ITGA11	MAS1																		ZNF24
625									HIST1H2BE	PGP							ITPKB-IT1	MASP2																		ZNF271P
626									HIST1H2BI	PHACTR1							IVL	MATR3																		ZNF274
627									HIST1H2BK	PHF20L1							JPH2	MBD3L1																		ZNF281
628									HMCES	PHF24							KCNE2	MC5R																		ZNF302
629									HMGCLL1	PHKG2							KCNG2	MDFI																		ZNF34
630									HMGCS1	PI4K2A							KCNH4	MDGA1																		ZNF397
631									HMOX2	PI4KA							KCNMA1-AS1	MEDAG																		ZNF404
632									HNRNPA0	PI4KA							KCNN4	MEGF6																		ZNF536
633									HNRNPA1	PIGZ							KCNQ1	MELK																		ZNF571
634									HNRNPA1	PIK3CB							KCNQ1-AS1	MESP2																		ZNF644
635									HNRNPA3	PIM2							KCNQ1DN	MFSD7																		ZNF677
636									HNRNPC	PIN1							KCNRG	MGC12916																		ZNF708
637									HNRNPLL	PISD							KDM6B	MGC15885																		ZNF763
638									HOOK2	PITPNB							KEL	MIATNB																		ZZZ3
639									HOPX	PKIG							KIAA1257	MIP
640									HPRT1	PLA2G15							KIAA1614-AS1	MIR1-1HG
641									HRASLS	PLCL2							KIF25-AS1	MIR194-2HG
642									HSDL1	PLD3							KIR2DL1	MIR4755
643									HSF2	PLEKHB2							KIR2DL2	MIR503
644									HSP90AB1	PLEKHJ1							KIR2DL3	MIR670HG
645									HSPA14	PLK2							KIR2DL5A	MIRLET7DHG
646									HSPA4	PLPP7							KIR2DS1	MIXL1
647									HSPA8	PLPPR5							KIR2DS2	MKNK1-AS1
648									HSPA9	PNCK							KIR2DS3	MLANA
649									HSPE1-MOB4	PNKP							KIR2DS4	MLN
650									HTATSF1	PNMAL1							KIR2DS5	MLPH
651									HTRA2	PNMAL2							KIR3DL1	MMP11
652									HYLS1	PNOC							KIR3DL1	MMP25-AS1
653									IAH1	POLR3A							KIR3DL3	MMP28
654									IARS2	PORCN							KIR3DS1	MMP9
655									ICMT	PPIP5K1							KIRREL3-AS3	MNX1-AS1
656									ICT1	PPM1E							KLC3	MOGAT2
657									IDH3B	PPP1CA							KLF14	MORF4L2-AS1
658									IDI1	PPP1R11							KLHDC7A	MOS
659									IFFO1	PPP1R3F							KLHL17	MPL
660									IFT22	PPP2CA							KLHL34	MPO
661									IFT27	PPP2R1A							KLHL40	MPP4
662									IFT43	PPP2R2B							KLK1	MPV17L
663									IFT46	PPP2R5C							KLK12	MRGPRX2
664									IFT57	PPP3CB							KLK13	MRGPRX4
665									IGBP1	PPP4R4							KLLN	MS4A2
666									IK	PPRC1							KLRC4-KLRK1	MTG2
667									IK	PRCC							KLRD1	MTMR8
668									IKBKAP	PRDM10							KRBOX1-AS1	MTNR1B
669									IL13RA2	PRH1							KRT17P5	MUC3
670									ILF2	PRICKLE1							KRT2	MUC5AC
671									IMMP1L	PRKAG2-AS1							KRT25	MUC5B
672									IMP3	PRKCE							KRT38	MUC7
673									IMP4	PRKCZ							KRT6A	MUC8
674									ING2	PRMT1							KRT71	MYBPC3
675									ING4	PRMT8							KRT72	MYCNUT
676									INSIG2	PRPF19							KRT74	MYH14
677									INTS12	PRPF6							KRT76	MYH8
678									IP6K2	PRPF8							KRT81	MYL2
679									IPO11	PRPS2							KRT82	MYO1A
680									IPO5	PRSS3							KRT85	NAA11
681									IQCG	PRSS3P1							KRTAP1-5	NANOS3
682									ISCA1	PSEN2							KRTAP11-1	NAPA-AS1
683									ISCA2	PSMA5							KRTAP13-1	NAT8
684									ISCU	PSMD2							KRTAP2-3	NAT8
685									ISY1	PSMD3							KRTAP3-1	NAV2-AS2
686									ITFG1	PSMG3							KRTAP4-1	NAV2-AS5
687									ITGAE	PTDSS1							KRTAP4-12	NAV2-IT1
688									ITGB1BP1	PTGES2							KRTAP4-2	NCAPH
689									ITPA	PTPN4							KRTAP4-4	NCR1
690									JAGN1	PTPN5							KRTAP4-5	NCR2
691									JAKMIP2	PTPRN							KRTAP4-6	NDUFB2-AS1
692									JAZF1	PTPRN2							KRTAP4-8	NEURL2
693									JKAMP	PTRH2							KRTAP4-9	NEUROD4
694									JTB	RAB15							KRTAP5-8	NFKBIB
695									KARS	RAB22A							KRTAP7-1	NHLRC4
696									KCNA4	RAB27B							KRTAP8-1	NKX2-5
697									KCNIP1	RAB3B							KRTAP9-2	NKX3-2
698									KCNK1	RAB3C							KRTAP9-4	NKX6-2
699									KCNK2	RAB40B							KRTAP9-8	NLRC3
700									KHDC1	RAB40C							LAMB4	NLRP8
701									KHDRBS1	RAB6A							LBP	NMUR2
702									KHK	RAB6B							LCA5L	NOBOX
703									KIAA0100	RAC3							LCE1E	NODAL
704									KIAA0391	RAD23B							LCE3D	NOXRED1
705									KIF1BP	RALGAPB							LCMT1-AS2	NPFF
706									KIF9	RASGEF1A							LCN15	NPHP3-AS1
707									KIFAP3	RASGRP1							LCN6	NPHS2
708									KLC1	RBFOX1							LDHAL6A	NPY6R
709									KLHDC2	RBP4							LECT2	NR1H4
710									KLHL12	REEP1							LENEP	NR6A1
711									KLHL23	REEP5							LENG9	NRAP
712									LAMP5	RELL2							LGALS12	NUTM1
713									LAMTOR2	REPS2							LGALS13	NUTM2A
714									LAMTOR4	RFK							LGALS8-AS1	NXNL1
715									LAMTOR5	RFPL1S							LHFPL3-AS2	NYX
716									LARP4B	RGMB							LIMD1	OBP2A
717									LCLAT1	RGS17							LL22NC03-63E9.3	OBP2B
718									LDHA	RGS4							LMNTD1	OCM2
719									LDHB	RGS7							LMX1A	OCR1
720									LDOC1L	RGS8							LOXL4	ODF3L1
721									LGMN	RHBDD2							LPAL2	OGFRP1
722									LIAS	RHBDL1							LPO	OK/SW-CL.36
723									LMAN2	RIC8A							LRRC25	OOEP
724									LMBR1	RIIAD1							LRRC37A5P	OPTC
725									LNP1	RIMBP2							LRRC37A7P	OR10C1
726									LRPAP1	RIMKLA							LRRC52	OR10J1
727									LRPPRC	RIMS1							LRTM1	OR11A1
728									LRRC47	RIT2							LUNAR1	OR12D2
729									LRRC59	RITA1							LURAP1	OR12D3
730									LRRC75A-AS1	RNASEH1							LUZP4	OR13C4
731									LSM10	RNF112							LY6G6E	OR14J1
732									LSM3	RNF128							LYL1	OR1D5
733									LSM4	RNF187							LYPD4	OR1E1
734									LSM5	RNF25							LYZL1	OR1E3
735									LSM7	RNF26							LYZL4	OR2B6
736									LSM8	RNF41							M1AP	OR2F2
737									LYRM1	RNFT2							MADCAM1	OR51A10P
738									LYRM4	RNMTL1							MAGEC3	OR51B2
739									MAD2L1	ROBO2							MAP3K19	OR51J1
740									MAD2L1BP	RPGRIP1L							MAP4K1	OR51M1
741									MAD2L2	RPH3A							MAS1L	OR7C1
742									MAEA	RPL7L1							MAT1A	OR7E111P
743									MAGED2	RPP40							MC2R	OR7E24
744									MAGEF1	RPS6KA6							MCEMP1	OR7E2P
745									MAGEH1	RPS6KC1							MCHR2-AS1	OR8B8
746									MAGOHB	RPUSD4							MDS2	OR8G1
747									MALSU1	RRP12							MEI1	OR9A1P
748									MAP1LC3B	RTN3							MEP1B	ORM1
749									MAP2K1	RTN4RL1							MGC20647	OSM
750									MAPK8IP1	RUBCN							MGC32805	OTUD5
751									MAPKAPK5	RUSC1							MGC34796	OVGP1
752									MAPKAPK5-AS1	RUVBL2							MGC39584	OVOL3
753									MAPRE2	SAC3D1							MGC45922	P2RX2
754									MAPRE3	SCAI							MIR2052HG	P2RY6
755									MASTL	SCAND1							MIR3681HG	P3H2
756									MAT2B	SCN2B							MIR3945HG	P4HA3
757									MB21D2	SCN3B							MIR4300HG	PACRG-AS1
758									MCEE	SDAD1							MIR503HG	PACS2
759									MCM4	SEC61A2							MISP	PADI1
760									MCOLN1	SEH1L							MKI67	PARP15
761									MCRS1	SENP3							MLK7-AS1	PAX2
762									MCTS1	SEPHS2							MMP14	PAX3
763									MDH1	SERGEF							MMP19	PBX2
764									MDH1B	SERTAD4							MMP26	PCA3
765									MDH2	SEZ6L2							MMP27	PCDH12
766									MDP1	SFXN1							MOGAT1	PCDHA2
767									MEA1	SGIP1							MOGAT3	PCDHA3
768									MEAF6	SGTB							MOV10L1	PCDHA6
769									MED10	SH2D5							MRGPRF-AS1	PCDHB1
770									MED21	SH3BGRL2							MROH2B	PCDHB9
771									MED4	SH3BGRL3							MRVI1-AS1	PCDHGA9
772									MED6	SH3GL2							MS4A1	PCDHGB6
773									METAP1	SHROOM2							MS4A12	PCDHGB7
774									METTL13	SLC16A14							MS4A3	PCGEM1
775									METTL23	SLC1A6							MS4A5	PDE6G
776									METTL5	SLC22A17							MS4A8	PDHA2
777									METTL6	SLC25A11							MUC13	PDX1
778									MFAP1	SLC25A12							MUC17	PDZD3
779									MFSD14C	SLC25A14							MUC19	PER4
780									MGST3	SLC25A38							MUC2	PF4
781									MINOS1	SLC25A44							MUC3A	PFKFB1
782									MIOS	SLC25A6							MYCBPAP	PFN4
783									MIPEP	SLC2A11							MYL1	PGLYRP1
784									MIR21	SLC30A4							MYOC	PGLYRP4
785									MIR22HG	SLC35A2							MYOZ1	PHF7
786									MIR7-3HG	SLC35B4							MYPN	PI3
787									MKKS	SLC35F3							N4BP1	PIGQ
788									MKRN1	SLC39A3							NAT16	PIP5KL1
789									MMAB	SLC41A3							NAT2	PIRC66
790									MMADHC	SLC45A1							NAV2-AS4	PITRM1-AS1
791									MMGT1	SLC6A17							NBPF4	PITX3
792									MMS19	SLC7A14							NBPF5P	PIWIL2
793									MOAP1	SLC8A1							NCR3	PKD2L1
794									MOB4	SLC9A6							NEURL3	PKMYT1
795									MOCS2	SLITRK3							NFE4	PKP1
796									MORN2	SLITRK5							NHLH1	PKP3
797									MPC1	SMAP2							NID1	PLA2G12B
798									MPC2	SMARCA4							NKX6-3	PLA2G1B
799									MPDU1	SMIM13							NLRP1	PLA2G2A
800									MPND	SMKR1							NLRP13	PLA2G2D
801									MPP1	SMPD3							NLRP4	PLCB2
802									MPV17	SNAP25							NLRP5	PLCZ1
803									MRAP2	SNAP91							NME8	PLEK2
804									MREG	SNCB							NME9	PLEKHH3
805									MRFAP1	SND1							NOCT	PMCHL1
806									MRFAP1L1	SNRNP25							NPAP1	PMCHL2
807									MRPL1	SNX10							NPB	POLD1
808									MRPL11	SNX25							NPBWR1	POLR3E
809									MRPL13	SPATC1L							NPC1L1	POM121L2
810									MRPL14	SPRYD3							NPCDR1	POM121L9P
811									MRPL15	SPRYD7							NPFFR1	POU5F1
812									MRPL17	SRD5A1							NPSR1-AS1	PPP1R27
813									MRPL18	SREBF2							NR0B2	PPY
814									MRPL20	SST							NR5A1	PRAMEF10
815									MRPL21	SSTR1							NRM	PRAMEF11
816									MRPL22	SSX2IP							NT5C1B	PRAMEF12
817									MRPL3	ST20-AS1							NTRK3-AS1	PRB1
818									MRPL30	ST6GALNAC5							NUP210P1	PRB3
819									MRPL33	STAR							NXF2	PRDM12
820									MRPL34	STAU2							NXF3	PRDM13
821									MRPL36	STK24							NXF5	PRG2
822									MRPL37	STK25							NXPE1	PRH1
823									MRPL38	STK32C							NXPE4	PRM1
824									MRPL4	STMN2							OAS3	PRM3
825									MRPL40	STUB1							OASL	PRO2958
826									MRPL44	STXBP1							ODF3	PROK1
827									MRPL45	STYK1							ODF3L2	PROM2
828									MRPL46	SUDS3							OFCC1	PROSER2-AS1
829									MRPL47	SUGT1P3							OFD1P6Y	PROSER3
830									MRPL49	SULT1A2							OLAH	PROZ
831									MRPL51	SULT4A1							OPN5	PRPH
832									MRPL52	SURF2							OPRM1	PRR15L
833									MRPL54	SUSD1							OR10A4	PRR22
834									MRPL57	SUSD4							OR10A5	PRR29
835									MRPL9	SV2B							OR10D1P	PRR30
836									MRPS11	SVOP							OR10D3	PRR32
837									MRPS12	SYBU							OR10H1	PRR34
838									MRPS17	SYN1							OR10H2	PRR35
839									MRPS18A	SYNGR3							OR10H3	PRRT3-AS1
840									MRPS18C	SYP							OR12D3	PRSS1
841									MRPS22	SYT1							OR1A1	PRSS21
842									MRPS23	SYT13							OR1A2	PRSS30P
843									MRPS24	SYT4							OR1C1	PRSS33
844									MRPS27	SYTL5							OR1E1	PRSS36
845									MRPS28	TACC2							OR1G1	PRSS54
846									MRPS33	TAGLN3							OR1I1	PRSS55
847									MRPS34	TBC1D24							OR1J2	PRSS58
848									MRPS35	TBC1D9							OR1Q1	PRSS8
849									MRPS36	TBCD							OR2B3	PRY
850									MRPS7	TBRG1							OR2C1	PSG11
851									MRPS9	TCEA2							OR2F1	PSG3
852									MRS2	TCEAL2							OR2H1	PSG7
853									MSH2	TCERG1							OR2H2	PTCHD2
854									MSL3	TDRKH							OR2S2	PYCR1
855									MTCH2	TENM1							OR4A1P	PYHIN1
856									MTERF2	TERF2IP							OR4D2	PYY
857									MTFMT	TESC							OR51E1	R3HDML
858									MTIF3	TFPT							OR51I1	RAB39A
859									MTMR7	THEM6							OR51I2	RAB4B
860									MTO1	TIMM17B							OR52A1	RARG
861									MYDGF	TLN1							OR52D1	RAX
862									MYL12A	TMEM132D							OR52K3P	RBMXL2
863									MYL12B	TMEM158							OR5AK4P	RBPMS-AS1
864									MYL6	TMEM160							OR5G1P	RD3
865									MYNN	TMEM163							OR5L2	REC114
866									MZT2A	TMEM178B							OR5P2	RECQL4
867									MZT2B	TMEM181							OR5P3	REG1A
868									NAA20	TMEM191A							OR5V1	RELT
869									NAA30	TMEM246							OR6B1	RGMB-AS1
870									NAA35	TMEM25							OR6W1P	RHBG
871									NAA38	TMEM59L							OR7C2	RHO
872									NACA	TMEM8B							OR8D1	RIPK4
873									NAE1	TMEM9							OR8D2	RLN3
874									NAF1	TMSB10							OTX1	RNF183
875									NAGK	TOLLIP							OVOL1-AS1	RNF185-AS1
876									NAIF1	TOMM34							OXER1	RNF39
877									NANS	TOMM40L							P2RX6	RP1L1
878									NAP1L1	TOMM70A							P2RY2	RPGRIP1
879									NAP1L4	TOR1A							P2RY4	RPH3AL
880									NAP1L5	TPGS1							PADI3	RRM2
881									NAPG	TPMT							PAGE1	RS1
882									NARS2	TPRG1L							PAPPA2	RSPO1
883									NBEA	TRAP1							PAX1	RTEL1
884									NCBP2-AS2	TRAPPC1							PAX4	S100A3
885									NCOA7	TRAPPC12							PAX8	S100A7
886									NDN	TRAPPC5							PCAT4	S100G
887									NDUFA1	TRIM37							PCDHGA1	SAA4
888									NDUFA10	TRIM58							PCDHGB5	SALL4
889									NDUFA11	TRIO							PCOLCE-AS1	SAMD15
890									NDUFA12	TSC2							PDCD1LG2	SAXO1
891									NDUFA13	TSC22D1-AS1							PDE3B	SCAMPER
892									NDUFA2	TSPAN17							PDE5A	SCARF1
893									NDUFA4	TSPAN5							PDE6A	SCGB1A1
894									NDUFA6	TSSC1							PDZK1IP1	SCML4
895									NDUFA7	TSTA3							PGC	SCP2D1
896									NDUFA9	TTC1							PGLYRP3	SCTR
897									NDUFAB1	TTC39A							PIDD1	SDR42E1
898									NDUFAF1	TTC39C							PIGR	SEC14L3
899									NDUFAF2	TTL							PIK3CD-AS1	SEMA4G
900									NDUFAF3	TTLL1							PIP	SERPINA4
901									NDUFAF5	TUBB							PIRC76	SERPINA6
902									NDUFAF6	TUBB2A							PKD1L1	SERPINB2
903									NDUFAF7	TUBB3							PKHD1	SERPINB3
904									NDUFB1	TUBB4B							PKN3	SERPINB7
905									NDUFB10	TUBG1							PLA2G2E	SH2D4A
906									NDUFB11	TUBGCP2							PLAC1	SH2D6
907									NDUFB2	TUNAR							PLAC4	SH3GL1P2
908									NDUFB3	TUSC2							PLAC8L1	SHBG
909									NDUFB4	TXNDC15							PLAU	SHOX
910									NDUFB5	UBAC2							PLCE1-AS2	SHPK
911									NDUFB6	UBE2B							PLCH1-AS1	SIGLEC1
912									NDUFB7	UBE2K							PLG	SIGLEC5
913									NDUFB9	UBE2M							PLIN4	SIGLEC9
914									NDUFC1	UBE2QL1							PLK1	SIRPG
915									NDUFC2	UBE3C							PM20D1	SIRT3
916									NDUFS2	UBFD1							PMEL	SLA2
917									NDUFS3	UBL7							PMFBP1	SLC10A2
918									NDUFS3	UBP1							PNPLA2	SLC12A3
919									NDUFS4	UBXN2B							POLE	SLC16A5
920									NDUFS6	UCK2							POLH	SLC17A9
921									NDUFV1	UQCC1							POM121L12	SLC22A14
922									NDUFV2	UROS							POM121L8P	SLC22A16
923									NECAB1	USE1							POU5F1B	SLC22A18AS
924									NECAP1	USMG5							POU5F1P3	SLC22A24
925									NEDD8	USP25							PPBPP2	SLC22A9
926									NEFL	USP5							PPIL2	SLC25A35
927									NEIL2	UTP4							PPP1R14D	SLC26A7
928									NELFE	VAMP2							PPP1R1C	SLC30A2
929									NEU1	VPS13D							PRAMEF1	SLC34A2
930									NFU1	VPS26B							PRAP1	SLC34A3
931									NGDN	VPS35							PRB4	SLC4A11
932									NGFRAP1	VPS39							PRDM1	SLC5A1
933									NGLY1	VPS51							PRDM6	SLC5A10
934									NGRN	VRK1							PRDM9	SLC5A2
935									NHP2	VSIG10L							PRG3	SLC5A5
936									NHP2P2	VSNL1							PRKACG	SLC6A4
937									NIF3L1	VTA1							PRKCSH	SLC6A7
938									NIPA2	WBSCR17							PRKG2	SLC7A13
939									NISCH	WDR25							PRL	SLC8B1
940									NIT1	WDR45							PRMT5-AS1	SLC9C2
941									NIT2	WDR54							PRO1483	SLPI
942									NKIRAS1	WHSC1							PROL1	SMAD5-AS1
943									NLE1	WIPI2							PROP1	SMC1B
944									NME1-NME2	WRNIP1							PRR7-AS1	SMG7-AS1
945									NME5	WSB2							PRRX2	SMR3A
946									NMT2	WSCD2							PRSS37	SMR3B
947									NNT	XRCC6BP1							PSAPL1	SNAPC4
948									NOA1	YARS							PSG2	SNHG7
949									NOB1	YJEFN3							PSG3	SNORA74A
950									NOC4L	YPEL1							PSG5	SNORA78
951									NOLC1	YWHAB							PSORS1C2	SOAT2
952									NOP10	YWHAG							PTCHD4	SOX21
953									NOP16	ZBTB22							PTCSC1	SP3P
954									NOP56	ZBTB48							PTGER4P2-CDK2AP2P2	SP6
955									NOSIP	ZC3HC1							PTH2	SP7
956									NPM1	ZCCHC12							PTK6	SPACA1
957									NPRL2	ZDHHC16							PTPRO	SPAG11A
958									NPY	ZGPAT							PVR	SPAG5-AS1
959									NPY5R	ZMAT4							PVRL4	SPATA12
960									NQO2	ZNF385B							PWRN2	SPATA19
961									NRBF2	ZNF385D							RAB25	SPATA24
962									NRBP1	ZNF428							RAB3IL1	SPATA3-AS1
963									NSA2	ZNF519							RAD51B	SPATA31D1
964									NSDHL	ZNF582-AS1							RAD54L	SPATA4
965									NSF	ZNF584							RALY-AS1	SPATS1
966									NSG1	ZNF653							RBM12B-AS1	SPC24
967									NSMCE2	ZNF790-AS1							RBMY1A1	SPIB
968									NSMCE4A	ZNRF1							RBMY2FP	SPINK4
969									NT5C1B-RDH14	ZUFSP							RDH16	SPINK5
970									NT5C3A	ZWILCH							RDH8	SPINT1
971									NTHL1	ZWINT							REG1P	SPRN
972									NTMT1	ZYG11B							REST	SPRR1A
973									NTPCR								RETNLB	SPRR1B
974									NUCB2								REXO1L1P	SPRR4
975									NUDC								RFFL	SPSB4
976									NUDCD1								RGSL1	SRRM2-AS1
977									NUDT1								RHAG	SSPO
978									NUDT15								RHOD	SSR4P1
979									NUDT16L1								RHOXF2	SSX1
980									NUDT2								RHPN1-AS1	SSX2
981									NUDT4								RNF122	SSX5
982									NUDT6								RNF17	ST8SIA6-AS1
983									NUDT9								RNF186	STARD5
984									NUP85								RNF212	STRA6
985									NUS1								RNF212B	STX17-AS1
986									NUS1								RORA-AS1	SUGT1P1
987									NUS1P3								RORC	SUN5
988									NUTF2								RPL13AP17	SYCN
989									NXPH1								RPL18P10	SYNE3
990									OAT								RPL21P2	SYNE4
991									OAZ1								RPL3L	SYT8
992									OAZ2								RPPH1	SYTL1
993									OBFC1								RPS11P1	T
994									OCIAD1								RSPH14	TAAR2
995									OLA1								RSPH6A	TACR3
996									OPRD1								RTP3	TAGAP
997									OPTN								RXFP2	TAS1R1
998									ORC3								SACS-AS1	TAS2R3
999									ORC4								SAP25	TAS2R4
1000									ORMDL1								SCGB3A2	TAT
1001									OSGIN2								SCN10A	TBC1D10C
1002									OSTC								SCN4A	TBC1D21
1003									OSTF1								SCUBE1	TBC1D25
1004									OSTM1								SCUBE3	TBC1D27
1005									OTUD6B-AS1								SDCBP2-AS1	TBX19
1006									OXA1L								SEBOX	TBX21
1007									OXCT1								SELP	TBX6
1008									OXNAD1								SENCR	TCAF2
1009									OXR1								SERPINA7	TCEANC2
1010									PACRG								SERPINA9	TCL1A
1011									PACRGL								SERPINB11	TCL6
1012									PAFAH1B1								SERPINB12	TDH
1013									PAFAH1B2								SERPINB13	TEAD4
1014									PAFAH1B3								SERPINB5	TEC
1015									PAIP2								SERPINB8	TEPP
1016									PALM2								SFTPA2	TEX13B
1017									PAN3-AS1								SGOL1	TEX36
1018									PARG								SH2D1A	TEX38
1019									PARK2								SH2D2A	TFAP2A
1020									PARK7								SHISA3	TFF1
1021									PARP2								SIGLEC15	THPO
1022									PBDC1								SIGLEC16	THRA1/BTR
1023									PCBP1								SIGLEC17P	TIAF1
1024									PCBP2								SIGLEC6	TLR9
1025									PCDHB3								SIGLECL1	TLX3
1026									PCMT1								SIM1	TMC2
1027									PCP4								SIRPD	TMCO4
1028									PDAP1								SIT1	TMEM106A
1029									PDCD10								SKAP1	TMEM114
1030									PDCD2								SLAMF1	TMEM150B
1031									PDCD2L								SLAMF6	TMEM174
1032									PDCD6								SLAMF9	TMEM225
1033									PDE6D								SLC10A1	TMEM239
1034									PDHA1								SLC14A2	TMEM265
1035									PDHB								SLC16A11	TMEM37
1036									PDHX								SLC17A1	TMEM86A
1037									PDIA3								SLC17A3	TMEM92
1038									PDIA6								SLC17A4	TMPRSS11D
1039									PDRG1								SLC18A1	TMPRSS6
1040									PDS5B								SLC1A7	TNFRSF13C
1041									PDSS2								SLC22A2	TNFRSF4
1042									PDZD8								SLC22A25	TNFRSF9
1043									PEF1								SLC23A3	TNN
1044									PELO								SLC25A34	TNNI3
1045									PENK								SLC28A1	TP53TG3HP
1046									PES1								SLC29A4	TPO
1047									PET100								SLC2A1-AS1	TPSG1
1048									PET117								SLC30A8	TRAV12-1
1049									PEX11B								SLC39A2	TRAV16
1050									PFAS								SLC39A5	TRAV24
1051									PFDN4								SLC44A4	TRBV5-2
1052									PFKM								SLC4A1	TRBV7-8
1053									PFKP								SLC51A	TREML2
1054									PFN1								SLC6A19	TREML5P
1055									PFN2								SLC7A11-AS1	TRGV7
1056									PGAM1								SLC7A9	TRIM16L
1057									PGD								SLCO4A1-AS1	TRIM29
1058									PGK1								SLFNL1	TRIM42
1059									PGRMC1								SLFNL1-AS1	TRIM50
1060									PGRMC2								SLURP1	TRIML1
1061									PHB								SMCO1	TRMT44
1062									PHB2								SMCP	TRPC2
1063									PHF23								SMIM21	TSACC
1064									PHOSPHO2								SMO	TSGA13
1065									PHPT1								SMPDL3B	TSPAN16
1066									PHTF1								SMR3A	TSPEAR-AS2
1067									PID1								SNAI1	TSPO2
1068									PIGB								SNORA65	TSSK3
1069									PIGC								SNORA71A	TSSK6
1070									PIGH								SOHLH2	TTC6
1071									PIGP								SORCS3-AS1	TTLL13P
1072									PIGY								SOX3	TTLL2
1073									PIH1D1								SP8	TTTY11
1074									PIN4								SPANXA1	TTTY2
1075									PINK1								SPATA32	TTTY5
1076									PIP4K2C								SPATA42	TTTY8
1077									PIP5K1B								SPATA8	TUSC7
1078									PITHD1								SPDEF	TYRO3P
1079									PITPNA								SPEM1	UBE2U
1080									PJA1								SPINK6	UCP1
1081									PKIB								SPINT3	UGT2B28
1082									PKM								SPNS3	UGT3A1
1083									PMM1								SPP2	ULK4
1084									PMPCA								SPRR2B	USH1G
1085									PMPCB								SPRR2G	UTS2R
1086									PMVK								SPRR3	VENTX
1087									PNMA1								SPTBN5	VGLL2
1088									POLB								SRPK3	VIPR2
1089									POLE3								SRRM5	VN1R4
1090									POLE4								SRY	VPS13A-AS1
1091									POLG2								SSTR4	VWA7
1092									POLR2E								SSTR5-AS1	WFDC3
1093									POLR2F								SSX2	WHAMMP2
1094									POLR2I								SSX3	WISP1
1095									POLR2K								SSX4	WNT11
1096									POLR3C								STAB2	WNT16
1097									POLR3F								STAG3	WNT7B
1098									POLR3K								STARD13-AS	WNT8A
1099									POMP								STAU2-AS1	WWC2-AS2
1100									POP4								STBD1	WWTR1-AS1
1101									POP7								STPG2	XAGE2
1102									PPA1								STXBP2	XCL1
1103									PPA2								SUCLG2-AS1	XG
1104									PPCS								SULT1B1	XKR8
1105									PPIA								SULT1C2	XKRX
1106									PPID								SYCE2	YBX2
1107									PPIE								SYDE1	ZACN
1108									PPIH								SYNPO2L	ZAN
1109									PPIL1								SYPL2	ZBED3-AS1
1110									PPOX								TAAR3	ZBTB12
1111									PPP1R14C								TAAR5	ZBTB20-AS1
1112									PPP1R2								TAAR8	ZC3H12A
1113									PPP1R7								TAF1	ZDHHC19
1114									PPP2R2A								TAS2R1	ZFAT
1115									PPP2R3C								TAS2R16	ZMIZ1-AS1
1116									PPP2R5E								TAS2R38	ZNF135
1117									PPP3CC								TAS2R7	ZNF181
1118									PPP5C								TAS2R8	ZNF214
1119									PPT1								TAZ	ZNF219
1120									PQBP1								TBATA	ZNF236
1121									PRAF2								TBC1D29	ZNF296
1122									PRDX2								TBX10	ZNF408
1123									PRDX4								TCN1	ZNF442
1124									PRDX5								TCP10	ZNF460
1125									PREB								TCTE1	ZNF503-AS2
1126									PRELID1								TDRD10	ZNF517
1127									PRELID3B								TDRG1	ZNF589
1128									PRICKLE4								TEDDM1	ZNF598
1129									PRKAB1								TERT	ZNF619
1130									PRKACB								TES	ZNF625
1131									PRKAG1								TEX101	ZNF645
1132									PRKCD								TEX26-AS1	ZNF747
1133									PRKRA								TEX35	ZNF80
1134									PRMT5								TEX37	ZNF836
1135									PRMT6								TFAP2A-AS1	ZNF837
1136									PRMT7								TGIF2LY	ZNF843
1137									PRPF18								TGM3	ZNRF4
1138									PRPS1								TGM4	ZP2
1139									PRPSAP1								TGM5	ZPBP2
1140									PRR13								TGM6	ZSCAN1
1141									PSENEN								TGM7	ZYG11A
1142									PSMA1								THCAT158
1143									PSMA2								THEG
1144									PSMA3								THRSP
1145									PSMA4								TICRR
1146									PSMA7								TINAG
1147									PSMB1								TIRAP
1148									PSMB10								TKTL1
1149									PSMB2								TLX1NB
1150									PSMB3								TM4SF4
1151									PSMB4								TMCO5A
1152									PSMB5								TMEM105
1153									PSMB6								TMEM252
1154									PSMB7								TMEM26
1155									PSMC1								TMEM95
1156									PSMC2								TMOD4
1157									PSMC3								TMPRSS12
1158									PSMC5								TMPRSS2
1159									PSMC6								TMPRSS3
1160									PSMD1								TNFSF11
1161									PSMD13								TNFSF14
1162									PSMD14								TNFSF8
1163									PSMD4								TNK2-AS1
1164									PSMD6								TNNT3
1165									PSMD7								TNS4
1166									PSMD8								TONSL
1167									PSMD9								TP63
1168									PSME3								TP73
1169									PSMG1								TPD52L3
1170									PTCD2								TPPP2
1171									PTGES3								TPRG1
1172									PTGR1								TPRXL
1173									PTHLH								TPSAB1
1174									PTP4A1								TRAF1
1175									PTPRR								TRAV26-2
1176									PTRH1								TRAV30
1177									PTRHD1								TRAV8-6
1178									PTS								TRBV10-2
1179									PUF60								TRBV16
1180									PWP1								TRBV21-1
1181									QPCT								TRHR
1182									QRICH1								TRIM40
1183									RAB11A								TRIM67
1184									RAB14								TRIM73
1185									RAB1A								TRIM78P
1186									RAB2A								TRPM2-AS
1187									RAB4A								TRY2P
1188									RAB6A								TSGA10IP
1189									RABAC1								TSHB
1190									RABEPK								TSKU
1191									RABGGTA								TSPAN1
1192									RABIF								TSPAN32
1193									RAD17								TSPEAR
1194									RAD50								TSPY1
1195									RAD51C								TSSK2
1196									RAD51D								TTC38
1197									RAE1								TTC41P
1198									RAN								TTLL10
1199									RANBP1								TTTY1
1200									RANGRF								TTTY12
1201									RAP1GDS1								TTTY13
1202									RAP2A								TTTY4
1203									RARS								TTTY7
1204									RASSF5								TUBAL3
1205									RBBP7								TULP2
1206									RBFA								TUSC5
1207									RBM11								TVP23C
1208									RBM18								TXNDC8
1209									RBM23								TYR
1210									RBM45								UBE2E2-AS1
1211									RBMX								UBL4B
1212									RBSN								UCA1
1213									RBX1								UCN3
1214									RCAN2								UGT1A1
1215									RCHY1								UGT1A1
1216									RCN2								UPK1A
1217									RER1								USP30-AS1
1218									RFC2								UTS2B
1219									RFC4								VENTXP1
1220									RFPL1S								VN1R2
1221									RFWD2								VN1R5
1222									RGP1								VNN3
1223									RHEB								VPS9D1-AS1
1224									RIC3								VWA5B1
1225									RIC8B								WAS
1226									RILPL2								WDR72
1227									RINT1								WDR93
1228									RIOK1								WFDC10A
1229									RIPPLY2								WFDC12
1230									RMND1								WFDC21P
1231									RNASEK								WFDC9
1232									RNF113A								WFIKKN1
1233									RNF115								WNK4
1234									RNF168								WT1-AS
1235									RNF175								XAGE-4
1236									RNF181								XCR1
1237									RNF19B								XDH
1238									RNF220								XPNPEP2
1239									RNF5								YWHAEP7
1240									RNF7								ZAR1
1241									RNF8								ZCWPW1
1242									RPA2								ZDHHC12
1243									RPA3								ZFP57
1244									RPAIN								ZFP92
1245									RPAP3								ZG16B
1246									RPE								ZKSCAN3
1247									RPL10A								ZNF169
1248									RPL15								ZNF280A
1249									RPL23								ZNF333
1250									RPL24								ZNF396
1251									RPL26L1								ZNF429
1252									RPL36AL								ZNF479
1253									RPL39L								ZNF503-AS1
1254									RPL41								ZNF548
1255									RPL6								ZNF561-AS1
1256									RPL7								ZNF660
1257									RPL7A								ZNF710
1258									RPL7L1								ZNF861P
1259									RPL8								ZP4
1260									RPL9								ZSCAN10
1261									RPN2								ZSCAN12P1
1262									RPP14								ZSCAN20
1263									RPP21
1264									RPP30
1265									RPP38
1266									RPS19BP1
1267									RPS21
1268									RPS3A
1269									RPS3A
1270									RRAGA
1271									RRAGB
1272									RRN3P1
1273									RRP36
1274									RSL1D1
1275									RSL24D1
1276									RSPH1
1277									RSPH4A
1278									RSRC2
1279									RTCA
1280									RTCB
1281									RTFDC1
1282									RTN4IP1
1283									RUVBL1
1284									SAAL1
1285									SAE1
1286									SAMM50
1287									SAP18
1288									SARAF
1289									SARNP
1290									SARS
1291									SBDS
1292									SC5D
1293									SCCPDH
1294									SCFD1
1295									SCG2
1296									SCG5
1297									SCO1
1298									SCO2
1299									SCOC
1300									SCRN3
1301									SDF2
1302									SDHAF2
1303									SDHAF4
1304									SDHB
1305									SDHC
1306									SDR16C5
1307									SEC11C
1308									SEC13
1309									SEC61G
1310									SELM
1311									SELT
1312									SENP2
1313									SENP3
1314									SERBP1
1315									SERINC3
1316									SERP2
1317									SERPINI1
1318									SERTM1
1319									SF3B5
1320									SIAE
1321									SIAH2
1322									SIVA1
1323									SKAP2
1324									SKIV2L2
1325									SKP1
1326									SLBP
1327									SLC1A1
1328									SLC25A15
1329									SLC25A26
1330									SLC25A27
1331									SLC25A3
1332									SLC25A32
1333									SLC25A4
1334									SLC25A40
1335									SLC25A46
1336									SLC25A5
1337									SLC30A5
1338									SLC30A9
1339									SLC32A1
1340									SLC35B1
1341									SLC39A10
1342									SLC3A1
1343									SLC4A1AP
1344									SLC6A15
1345									SLF1
1346									SLIRP
1347									SLMAP
1348									SMAP1
1349									SMARCE1
1350									SMIM10L1
1351									SMIM11A
1352									SMIM12
1353									SMIM19
1354									SMS
1355									SMUG1
1356									SMYD3
1357									SNAP29
1358									SNAPC3
1359									SNAPC5
1360									SNCA
1361									SNF8
1362									SNHG15
1363									SNHG8
1364									SNRNP40
1365									SNRPA1
1366									SNRPB
1367									SNRPB2
1368									SNRPC
1369									SNRPD1
1370									SNRPD2
1371									SNRPE
1372									SNRPF
1373									SNRPN
1374									SNU13
1375									SNUPN
1376									SNX12
1377									SNX14
1378									SNX17
1379									SNX2
1380									SNX3
1381									SOCS2
1382									SOD1
1383									SORD
1384									SPA17
1385									SPAG7
1386									SPATA7
1387									SPCS1
1388									SPCS2
1389									SPIN2A
1390									SPINT2
1391									SPRYD4
1392									SQLE
1393									SRP68
1394									SRPK2
1395									SRPRB
1396									SRRD
1397									SRSF10
1398									SRSF12
1399									SRSF2
1400									SRSF8
1401									SRSF9
1402									SRXN1
1403									SS18L2
1404									SSBP1
1405									SSBP2
1406									SSR2
1407									SSR4
1408									SSSCA1
1409									ST3GAL5
1410									STAMBPL1
1411									STARD7
1412									STK19
1413									STOML2
1414									STRAP
1415									STX12
1416									STX5
1417									STX8
1418									SUB1
1419									SUCLA2
1420									SUCLG1
1421									SUMF1
1422									SUMO3
1423									SUPT4H1
1424									SUPT7L
1425									SURF6
1426									SWI5
1427									SYN2
1428									SYNPR
1429									TAC1
1430									TACO1
1431									TADA1
1432									TAF11
1433									TAF7
1434									TAMM41
1435									TAOK3
1436									TARS
1437									TASP1
1438									TATDN1
1439									TBC1D19
1440									TBC1D22A
1441									TBC1D7
1442									TBCC
1443									TBCE
1444									TBL2
1445									TBP
1446									TBRG4
1447									TCEAL1
1448									TCEAL4
1449									TCEAL7
1450									TCEAL8
1451									TCEB1
1452									TCEB2
1453									TCP1
1454									TCTEX1D2
1455									TFB2M
1456									TFG
1457									THOC5
1458									THOC7
1459									THTPA
1460									TIGAR
1461									TIMM10
1462									TIMM13
1463									TIMM17A
1464									TIMM50
1465									TIMM8A
1466									TIMM8B
1467									TIMM9
1468									TM2D2
1469									TM2D3
1470									TM6SF1
1471									TM9SF2
1472									TMED2
1473									TMED3
1474									TMEM107
1475									TMEM11
1476									TMEM126A
1477									TMEM126B
1478									TMEM147
1479									TMEM14A
1480									TMEM14B
1481									TMEM167A
1482									TMEM17
1483									TMEM177
1484									TMEM182
1485									TMEM183A
1486									TMEM185A
1487									TMEM186
1488									TMEM189-UBE2V1
1489									TMEM19
1490									TMEM199
1491									TMEM203
1492									TMEM205
1493									TMEM208
1494									TMEM242
1495									TMEM251
1496									TMEM256
1497									TMEM261
1498									TMEM30A
1499									TMEM35
1500									TMEM38A
1501									TMEM5
1502									TMEM50A
1503									TMEM55B
1504									TMEM59
1505									TMEM60
1506									TMEM70
1507									TMEM97
1508									TMEM99
1509									TMLHE
1510									TMOD1
1511									TMOD2
1512									TMSB4X
1513									TMX2
1514									TOM1L1
1515									TOMM20
1516									TOMM22
1517									TOMM5
1518									TOPORS-AS1
1519									TOR3A
1520									TOX4
1521									TPGS2
1522									TPI1
1523									TPM3
1524									TPRKB
1525									TRA2B
1526									TRAPPC13
1527									TRAPPC2
1528									TRAPPC2L
1529									TRAPPC4
1530									TRAPPC6B
1531									TRIAP1
1532									TRIM23
1533									TRIM32
1534									TRMT10C
1535									TRMT112
1536									TRMT12
1537									TSEN2
1538									TSFM
1539									TSNAX
1540									TSR2
1541									TSR3
1542									TSTD1
1543									TTC19
1544									TTC33
1545									TTC9C
1546									TUBA1A
1547									TUBA1B
1548									TUBA1C
1549									TUBA3C
1550									TUBA3D
1551									TUBA4A
1552									TUBB2A
1553									TUBGCP5
1554									TUFM
1555									TUSC1
1556									TUSC3
1557									TWF1
1558									TXN
1559									TXNDC17
1560									TXNDC9
1561									TXNL4A
1562									TXNRD1
1563									TYW3
1564									U2AF1L4
1565									UAP1
1566									UBA5
1567									UBB
1568									UBC
1569									UBE2D2
1570									UBE2D3
1571									UBE2E3
1572									UBE2F
1573									UBE2G1
1574									UBE2I
1575									UBE2J2
1576									UBE2L3
1577									UBE2N
1578									UBE2S
1579									UBE2T
1580									UBE2V2
1581									UBL4A
1582									UBL5
1583									UBQLN1
1584									UBTD2
1585									UBXN8
1586									UCHL1
1587									UCHL3
1588									UCHL5
1589									UFC1
1590									UFD1L
1591									UFSP2
1592									UGCG
1593									UGP2
1594									UHRF1BP1L
1595									UNC50
1596									UQCC2
1597									UQCR10
1598									UQCR11
1599									UQCRB
1600									UQCRC1
1601									UQCRC2
1602									UQCRFS1
1603									UQCRH
1604									UQCRQ
1605									URB1-AS1
1606									URI1
1607									UROD
1608									USO1
1609									USP12
1610									USP14
1611									UTP11L
1612									UTP18
1613									UXS1
1614									VBP1
1615									VCP
1616									VCPKMT
1617									VDAC1
1618									VDAC2
1619									VKORC1L1
1620									VLDLR
1621									VPS16
1622									VPS25
1623									VPS28
1624									VPS29
1625									VPS36
1626									VPS37A
1627									VPS41
1628									VPS50
1629									VSTM2A
1630									VSTM2A-OT1
1631									VTI1B
1632									WARS
1633									WBP11
1634									WBSCR22
1635									WDR12
1636									WDR18
1637									WDR37
1638									WDR44
1639									WDR46
1640									WDR61
1641									WDR77
1642									WDR83
1643									WDR83OS
1644									WDR91
1645									WDR92
1646									WDYHV1
1647									WHAMM
1648									WTAP
1649									XPA
1650									XPO7
1651									XRCC4
1652									XRCC5
1653									XRCC6
1654									XRN2
1655									YAF2
1656									YIF1B
1657									YPEL5
1658									YRDC
1659									YWHAH
1660									YWHAQ
1661									YWHAZ
1662									ZBTB8OS
1663									ZCCHC17
1664									ZDHHC3
1665									ZDHHC4
1666									ZDHHC6
1667									ZFAND1
1668									ZFAND2A
1669									ZFAND2B
1670									ZFP64
1671									ZMAT2
1672									ZNF17
1673									ZNF204P
1674									ZNF239
1675									ZNF259P1
1676									ZNF317
1677									ZNF32
1678									ZNF329
1679									ZNF41
1680									ZNF593
1681									ZNF596
1682									ZNF622
1683									ZNF639
1684									ZNF667-AS1
1685									ZNF697
1686									ZNF702P
1687									ZNF717
1688									ZNF780A
1689									ZNF830
1690									ZNHIT1
1691									ZNHIT3
1692									ZRANB1
1693									ZW10
