# Supplementary material for: Postmortem transcriptional profiling reveals widespread increase in inflammation in schizophrenia: a comparison of prefrontal cortex, striatum, and hippocampus among matched tetrads of controls with subjects diagnosed with schizophrenia, bipolar or major depressive disorder
Source: Transl Psychiatry. 2019 May 23;9:151. doi: 10.1038/s41398-019-0492-8 (PMC6533277; doi:10.1038/s41398-019-0492-8)
Supplement: Supplementary file 12 — Supplemental Table 9 [file 41398_2019_492_MOESM12_ESM.xlsx]

## Sheet: correlation
	Correlation				p-value
Module.Region	BD	MDD	SCZ		BD	MDD	SCZ
MEblack.DLPFC	-0.0979377	-0.10483	0.280311		0.742962	0.714735	0.145694
MEblack.HPC	-0.0528816	-0.144314	0.28955		0.883676	0.559781	0.128131
MEblack.STR	-0.127107	-0.0464057	0.243227		0.623582	0.903161	0.23849
MEblue.DLPFC	-0.407744	0.219156	0.181554		0.0140142	0.310676	0.430867
MEblue.HPC	-0.0612666	-0.147745	0.260662		0.855767	0.54801	0.193293
MEblue.STR	0.0267851	-0.205966	0.243317		0.946335	0.343113	0.23849
MEbrown.DLPFC	-0.359105	0.0800208	0.1214		0.0392693	0.794786	0.638432
MEbrown.HPC	-0.0646885	-0.0535268	0.276497		0.843138	0.88052	0.154142
MEbrown.STR	-0.050628	-0.17839	0.263609		0.887086	0.434186	0.180522
MEcyan.DLPFC	0.207763	0.101197	0.0764654		0.342237	0.731637	0.804499
MEcyan.HPC	0.0255427	0.164015	-0.171514		0.950103	0.487711	0.46366
MEcyan.STR	0.0853691	0.0283972	-0.192654		0.779054	0.940199	0.385622
MEdarkgreen.DLPFC	0.157791	-0.127823	0.135967		0.510254	0.62377	0.594162
MEdarkgreen.HPC	-0.0175267	0.0363292	-0.0849337		0.974215	0.919725	0.782083
MEdarkgreen.STR	-0.0349423	-0.00290152	0.0572204		0.923256	0.994319	0.868006
MEdarkgrey.DLPFC	0.362688	-0.179685	-0.00935322		0.0386078	0.434186	0.986311
MEdarkgrey.HPC	0.0233114	0.0901836	-0.204781		0.957375	0.766666	0.351758
MEdarkgrey.STR	-0.0562924	0.28137	-0.229495		0.871178	0.141687	0.271722
MEdarkmagenta.DLPFC	0.232452	-0.157875	0.0621303		0.268638	0.510254	0.851711
MEdarkmagenta.HPC	0.165822	-0.156007	0.109958		0.481514	0.515462	0.692924
MEdarkmagenta.STR	0.0798883	-0.122967	0.169047		0.792974	0.63492	0.465731
MEdarkolivegreen.DLPFC	0.282406	-0.341855	0.301347		0.142802	0.0556716	0.107598
MEdarkolivegreen.HPC	0.119345	-0.027286	-0.0916253		0.649121	0.946219	0.762381
MEdarkolivegreen.STR	-0.00123938	-0.131868	-0.00769595		0.997074	0.605435	0.986311
MEdarkorange.DLPFC	0.0856581	0.0420447	-0.045103		0.779233	0.908946	0.904165
MEdarkorange.HPC	0.0149694	-0.0361064	0.175983		0.978579	0.920147	0.446017
MEdarkorange.STR	-0.116829	0.255929	-0.0589094		0.655751	0.202827	0.858998
MEdarkred.DLPFC	0.0200682	-0.0736997	0.189396		0.966488	0.810728	0.399187
MEdarkred.HPC	0.0102432	-0.167251	0.400687		0.986311	0.475926	0.0172038
MEdarkred.STR	-0.0340243	-0.108063	0.358678		0.92501	0.69808	0.0392693
MEdarkturquoise.DLPFC	-0.23731	0.00102961	0.0736851		0.254914	0.997255	0.810728
MEdarkturquoise.HPC	-0.0117315	-0.0917993	0.351083		0.986311	0.761867	0.0459033
MEdarkturquoise.STR	-0.0689851	-0.207651	0.348123		0.825003	0.337928	0.0459033
MEgreen.DLPFC	0.240037	-0.0890694	0.0524006		0.24879	0.767701	0.884381
MEgreen.HPC	0.00590179	0.0170639	0.0192237		0.987945	0.975073	0.967916
MEgreen.STR	-0.061995	0.287657	-0.17249		0.851537	0.128131	0.455244
MEgreenyellow.DLPFC	0.159605	0.0048342	0.0234985		0.505488	0.990394	0.957375
MEgreenyellow.HPC	0.0623402	0.0534098	0.0570103		0.851711	0.880782	0.869876
MEgreenyellow.STR	0.0383129	-0.0175279	-0.0814372		0.916257	0.974215	0.791949
MEgrey.DLPFC	0.301975	-0.0477502	-0.158273		0.106691	0.901037	0.510254
MEgrey.HPC	-0.0110725	-0.153637	0.383404		0.986311	0.523364	0.024852
MEgrey.STR	-0.0362579	-0.131085	0.255464		0.919694	0.609559	0.203196
MEgrey60.DLPFC	0.0463453	0.0472997	0.0858		0.903819	0.901037	0.77907
MEgrey60.HPC	-0.0569726	0.182345	-0.337086		0.869876	0.429131	0.0606089
MEgrey60.STR	0.0997494	0.0169873	-0.239458		0.73463	0.975073	0.245624
MElightcyan.DLPFC	0.216534	0.0795547	-0.187606		0.319183	0.796077	0.405254
MElightcyan.HPC	0.0997621	0.243611	-0.515644		0.738424	0.239232	0.000364286
MElightcyan.STR	0.0948412	0.136056	-0.348164		0.753653	0.590395	0.0459033
MElightgreen.DLPFC	-0.248817	0.256711	0.0189648		0.228767	0.204185	0.967916
MElightgreen.HPC	-0.0408781	-0.0887103	0.248941		0.913658	0.769619	0.228767
MElightgreen.STR	-0.0107945	-0.211159	0.307995		0.986311	0.330243	0.0939326
MElightyellow.DLPFC	-0.120943	0.0610359	-0.152407		0.638494	0.856273	0.528939
MElightyellow.HPC	-0.0446621	-0.025238	0.214051		0.904165	0.950103	0.328553
MElightyellow.STR	-0.05963	-0.188944	0.319863		0.85721	0.397224	0.0767671
MEmagenta.DLPFC	0.315762	-0.029893	-0.129346		0.0858433	0.935833	0.619619
MEmagenta.HPC	0.0433739	0.169768	-0.382821		0.906281	0.467335	0.024852
MEmagenta.STR	0.0532106	0.087027	-0.232121		0.880461	0.770307	0.264972
MEmidnightblue.DLPFC	0.224486	-0.143264	0.0823375		0.294417	0.561256	0.791059
MEmidnightblue.HPC	0.0309462	-0.205679	0.395561		0.933622	0.349148	0.0191158
MEmidnightblue.STR	-0.101699	-0.0265714	0.291949		0.724061	0.946335	0.120234
MEorange.DLPFC	0.196175	0.102378	-0.281412		0.383453	0.724092	0.144845
MEorange.HPC	0.0227018	0.165682	-0.336271		0.959197	0.481514	0.0613171
MEorange.STR	-0.0302947	0.353469	-0.318711		0.933653	0.0413712	0.077795
MEorangered4.DLPFC	0.0440887	0.0385187	-0.125691		0.90448	0.916257	0.629234
MEorangered4.HPC	0.17499	-0.133904	-0.00789387		0.450052	0.604589	0.986311
MEorangered4.STR	0.0222424	0.0438348	-0.0283336		0.959529	0.90448	0.940199
MEpaleturquoise.DLPFC	-0.000676379	-0.0410856	0.250186		0.997896	0.912932	0.224694
MEpaleturquoise.HPC	-0.0281166	-0.168705	0.41755		0.942443	0.471298	0.0114279
MEpaleturquoise.STR	-0.0962875	-0.0419064	0.346772		0.746007	0.908946	0.0474101
MEpink.DLPFC	0.213957	-0.301246	0.318084		0.328553	0.107598	0.0811825
MEpink.HPC	0.078695	-0.0883972	0.118157		0.799376	0.769977	0.654181
MEpink.STR	-0.121955	-0.202617	0.310479		0.636467	0.355089	0.089468
MEplum1.DLPFC	0.266817	-0.14611	0.17975		0.177579	0.555872	0.434186
MEplum1.HPC	0.0543961	-0.160342	0.359816		0.877642	0.503143	0.0392693
MEplum1.STR	-0.0905615	0.0625151	0.155761		0.762706	0.850451	0.512183
MEpurple.DLPFC	-0.0384224	0.104602	-0.0771446		0.916257	0.715026	0.80375
MEpurple.HPC	0.0839349	-0.0665687	0.130249		0.784278	0.836221	0.615068
MEpurple.STR	-0.0385599	-0.0202875	-0.00436725		0.916257	0.966214	0.990394
MEred.DLPFC	-0.0879859	0.0605801	-0.0315942		0.769977	0.857071	0.929938
MEred.HPC	0.0154897	-0.128507	0.28943		0.978579	0.623099	0.128131
MEred.STR	-0.0921362	-0.0934985	0.253031		0.758654	0.755835	0.208833
MEroyalblue.DLPFC	0.292669	-0.148293	0.245793		0.122319	0.546003	0.236343
MEroyalblue.HPC	0.0557915	-0.00450571	0.0473831		0.874553	0.990394	0.901037
MEroyalblue.STR	0.0262329	0.0546782	-0.144932		0.946335	0.877379	0.555872
MEsaddlebrown.DLPFC	0.152917	-0.0770204	0.0761779		0.526265	0.804075	0.805464
MEsaddlebrown.HPC	0.0562087	-0.176065	0.378704		0.873245	0.446017	0.0274762
MEsaddlebrown.STR	-0.0898366	-0.0572101	0.285156		0.764885	0.868006	0.133932
MEsalmon.DLPFC	-0.0767542	0.175536	-0.199516		0.804499	0.446952	0.373903
MEsalmon.HPC	0.0476084	0.0514552	-0.0625428		0.901037	0.886713	0.851537
MEsalmon.STR	0.0136168	0.0323087	-0.16677		0.980218	0.927349	0.472959
MEsienna3.DLPFC	-0.121219	-0.157324	-0.0365129		0.638432	0.51132	0.919694
MEsienna3.HPC	-0.00965093	-0.0292133	0.271046		0.986311	0.938942	0.168608
MEsienna3.STR	-0.118375	-0.159972	0.327544		0.649121	0.501197	0.0665556
MEskyblue.DLPFC	0.26189	-0.0983369	0.17735		0.190158	0.742962	0.442602
MEskyblue.HPC	0.0558236	-0.130344	0.326445		0.874553	0.615068	0.0704133
MEskyblue.STR	0.00263053	-0.00735575	0.0441851		0.994602	0.986354	0.904335
MEskyblue3.DLPFC	0.0336785	0.0656949	-0.286387		0.925808	0.839848	0.135752
MEskyblue3.HPC	-0.00837513	0.00466594	-0.0566198		0.986311	0.990394	0.871334
MEskyblue3.STR	0.0101661	0.188466	-0.165829		0.986311	0.398202	0.476121
MEsteelblue.DLPFC	0.164054	0.0646139	-0.22885		0.487711	0.843138	0.280648
MEsteelblue.HPC	0.0116235	0.250668	-0.489134		0.986311	0.223151	0.00099931
MEsteelblue.STR	0.0166658	0.307264	-0.436685		0.975448	0.0946958	0.00514451
MEtan.DLPFC	0.221729	-0.230667	0.219454		0.302588	0.273072	0.310565
MEtan.HPC	0.00167215	-0.0853865	0.217497		0.997074	0.780752	0.315856
MEtan.STR	-0.135709	0.165405	0.0733869		0.590395	0.477353	0.809965
MEturquoise.DLPFC	0.0305596	0.122384	-0.246978		0.933653	0.636467	0.232774
MEturquoise.HPC	-0.0122359	0.193763	-0.444279		0.985468	0.386577	0.00461954
MEturquoise.STR	0.0862369	0.0687307	-0.28664		0.774178	0.825263	0.129792
MEviolet.DLPFC	-0.0327815	-0.00238146	-0.016362		0.926569	0.995186	0.97641
MEviolet.HPC	-0.00119543	-0.0267523	0.300787		0.997074	0.946335	0.107784
MEviolet.STR	-0.0711487	-0.229799	0.379734		0.816668	0.270869	0.024941
MEwhite.DLPFC	0.224139	-0.269897	0.294111		0.29562	0.170467	0.120234
MEwhite.HPC	0.0634968	-0.133411	0.195929		0.849142	0.60524	0.383557
MEwhite.STR	-0.14369	-0.0339357	0.308317		0.557685	0.925057	0.0936528
MEyellow.DLPFC	-0.0261414	0.212029	-0.285789		0.947831	0.331895	0.135752
MEyellow.HPC	0.000102167	0.207916	-0.382822		0.999879	0.342237	0.024852
MEyellow.STR	0.0690253	0.0316817	-0.22979		0.825003	0.929379	0.270869
MEyellowgreen.DLPFC	0.0551693	0.00864915	0.0818644		0.877379	0.986311	0.792554
MEyellowgreen.HPC	0.00692688	-0.125986	0.0546724		0.986768	0.62851	0.877477
MEyellowgreen.STR	0.0773677	-0.0543957	-0.0476053		0.802701	0.877477	0.901037
